# Supplementary material for: Phototunable self-oscillating system driven by a self-winding fiber actuator
Source: Nat Commun. 2021 May 28;12:3211. doi: 10.1038/s41467-021-23562-6 (PMC8163889; doi:10.1038/s41467-021-23562-6)
Supplement: Supplementary file 19 — Source Data [file 41467_2021_23562_MOESM19_ESM.xlsx]

## Sheet: Fig 2c
0	6.26962
0.001	6.72066
0.002	7.10984
0.003	7.43486
0.00399	7.69374
0.005	7.88524
0.006	8.00805
0.00699	8.0609
0.008	8.04173
0.009	7.9458
0.00999	7.76735
0.011	7.50502
0.012	7.16488
0.01299	6.75717
0.014	6.29044
0.015	5.76894
0.01599	5.19463
0.017	4.57141
0.018	3.9069
0.01899	3.21188
0.02	2.49867
0.021	1.77788
0.02199	1.05674
0.023	0.34037
0.024	-0.36869
0.02499	-1.07114
0.026	-1.76807
0.027	-2.45642
0.02799	-3.12677
0.029	-3.76619
0.03	-4.36254
0.03099	-4.90712
0.032	-5.39607
0.033	-5.82954
0.03399	-6.2088
0.035	-6.53553
0.036	-6.81314
0.03699	-7.04604
0.038	-7.23648
0.039	-7.38297
0.03999	-7.4819
0.041	-7.53066
0.042	-7.52826
0.04299	-7.47366
0.044	-7.36607
0.045	-7.207
0.04599	-7.00039
0.047	-6.75042
0.048	-6.459
0.04899	-6.12251
0.05	-5.73194
0.051	-5.27858
0.05199	-4.75979
0.053	-4.18123
0.054	-3.55557
0.05499	-2.89943
0.056	-2.22977
0.057	-1.55844
0.05799	-0.88779
0.059	-0.21092
0.06	0.48392
0.06099	1.20414
0.062	1.94449
0.063	2.68754
0.06399	3.41138
0.065	4.09769
0.066	4.73519
0.06699	5.31939
0.068	5.85188
0.069	6.33724
0.06999	6.77765
0.071	7.16916
0.072	7.50154
0.07299	7.76224
0.074	7.94285
0.075	8.04265
0.07599	8.06546
0.077	8.01399
0.078	7.88807
0.07899	7.68642
0.08	7.4079
0.081	7.05224
0.08199	6.62237
0.083	6.12625
0.084	5.57577
0.08499	4.98227
0.086	4.35199
0.087	3.68758
0.08799	2.99257
0.089	2.27444
0.09	1.54569
0.09099	0.8204
0.092	0.10766
0.093	-0.59073
0.09399	-1.27703
0.095	-1.95327
0.096	-2.61796
0.09699	-3.26353
0.098	-3.87671
0.099	-4.44451
0.09999	-4.9609
0.101	-5.42645
0.102	-5.84351
0.10299	-6.21298
0.104	-6.53491
0.105	-6.81056
0.10599	-7.04212
0.107	-7.22983
0.108	-7.37049
0.10899	-7.45944
0.11	-7.4941
0.111	-7.47533
0.11199	-7.40685
0.113	-7.29443
0.114	-7.14292
0.11499	-6.95252
0.116	-6.72022
0.117	-6.44226
0.11799	-6.11178
0.119	-5.71808
0.12	-5.25192
0.12099	-4.71152
0.122	-4.10578
0.123	-3.45264
0.12399	-2.77184
0.125	-2.07895
0.126	-1.38378
0.12699	-0.68796
0.128	0.01506
0.129	0.73156
0.12999	1.45876
0.131	2.18558
0.132	2.89909
0.13299	3.5871
0.134	4.2375
0.135	4.84199
0.13599	5.40071
0.137	5.91974
0.138	6.40362
0.13899	6.84896
0.14	7.24293
0.141	7.56937
0.14199	7.81694
0.143	7.98194
0.144	8.06642
0.14499	8.07399
0.146	8.00541
0.147	7.85795
0.14799	7.62861
0.149	7.31707
0.15	6.92838
0.15099	6.47556
0.152	5.97513
0.153	5.43737
0.15399	4.86247
0.155	4.24625
0.156	3.58867
0.15699	2.89706
0.158	2.18195
0.159	1.45377
0.15999	0.72365
0.161	0.000955492
0.162	-0.71274
0.16299	-1.42379
0.164	-2.13673
0.165	-2.84495
0.16599	-3.53169
0.167	-4.17789
0.168	-4.76748
0.16899	-5.28937
0.17	-5.7394
0.171	-6.12121
0.17199	-6.44413
0.173	-6.71807
0.174	-6.94883
0.17499	-7.13919
0.176	-7.29139
0.177	-7.40473
0.17799	-7.47406
0.179	-7.49348
0.18	-7.45925
0.18099	-7.37053
0.182	-7.22996
0.183	-7.04225
0.18399	-6.81065
0.185	-6.53495
0.186	-6.213
0.18699	-5.84355
0.188	-5.4266
0.189	-4.96124
0.18999	-4.44516
0.191	-3.87774
0.192	-3.26494
0.19299	-2.61959
0.194	-1.95465
0.195	-1.27703
0.19599	-0.58714
0.197	0.11829
0.198	0.84246
0.19899	1.58352
0.2	2.33051
0.201	3.06453
0.20199	3.76614
0.203	4.42417
0.204	5.03856
0.20499	5.61354
0.206	6.14773
0.207	6.63178
0.20799	7.05401
0.209	7.40581
0.21	7.68328
0.21099	7.88579
0.212	8.01372
0.213	8.06771
0.21399	8.04732
0.215	7.94902
0.216	7.7679
0.21699	7.50318
0.218	7.16148
0.219	6.7537
0.21999	6.28923
0.221	5.77333
0.222	5.20891
0.22299	4.60031
0.224	3.95433
0.225	3.27831
0.22599	2.57932
0.227	1.8658
0.228	1.14911
0.22899	0.44001
0.23	-0.25833
0.231	-0.95159
0.23199	-1.6457
0.233	-2.33888
0.234	-3.02181
0.23499	-3.68025
0.236	-4.29631
0.237	-4.8538
0.23799	-5.3446
0.239	-5.769
0.24	-6.13268
0.24099	-6.44455
0.242	-6.71295
0.243	-6.94189
0.24399	-7.1326
0.245	-7.2862
0.246	-7.40134
0.24699	-7.47261
0.248	-7.49406
0.249	-7.46205
0.24999	-7.37576
0.251	-7.23764
0.252	-7.05181
0.25299	-6.82038
0.254	-6.54135
0.255	-6.21017
0.25599	-5.82292
0.257	-5.37747
0.258	-4.87273
0.25899	-4.31029
0.26	-3.69839
0.261	-3.05193
0.26199	-2.38582
0.263	-1.70861
0.264	-1.02203
0.26499	-0.32365
0.266	0.38958
0.267	1.11686
0.26799	1.85023
0.269	2.5766
0.27	3.28386
0.27099	3.96359
0.272	4.60898
0.273	5.21285
0.27399	5.7683
0.275	6.27082
0.276	6.71785
0.27699	7.10607
0.278	7.43082
0.279	7.68799
0.27999	7.87455
0.281	7.98797
0.282	8.02674
0.28299	7.99025
0.284	7.87791
0.285	7.68989
0.28599	7.42725
0.287	7.09156
0.288	6.68596
0.28899	6.21551
0.29	5.68652
0.291	5.1067
0.29199	4.48332
0.293	3.82144
0.294	3.12775
0.29499	2.41513
0.296	1.69913
0.297	0.98989
0.29799	0.28897
0.299	-0.4078
0.3	-1.10574
0.30099	-1.80708
0.302	-2.50662
0.303	-3.18935
0.30399	-3.83463
0.305	-4.42584
0.306	-4.95679
0.30699	-5.42965
0.308	-5.84891
0.309	-6.21759
0.30999	-6.53751
0.311	-6.81144
0.312	-7.04288
0.31299	-7.23321
0.314	-7.38024
0.315	-7.47993
0.31599	-7.5294
0.317	-7.52753
0.318	-7.4733
0.31899	-7.36595
0.32	-7.20708
0.321	-7.00073
0.32199	-6.75116
0.323	-6.46034
0.324	-6.12464
0.32499	-5.73492
0.326	-5.28221
0.327	-4.76338
0.32799	-4.18333
0.329	-3.55376
0.33	-2.89026
0.33099	-2.20903
0.332	-1.52197
0.333	-0.83323
0.33399	-0.14052
0.335	0.56121
0.336	1.27575
0.33699	2.00104
0.338	2.72612
0.339	3.43385
0.33999	4.10801
0.341	4.73758
0.342	5.31747
0.34299	5.84829
0.344	6.3337
0.345	6.77515
0.34599	7.16819
0.347	7.50224
0.348	7.76447
0.34899	7.94617
0.35	8.04613
0.351	8.06747
0.35199	8.01204
0.353	7.8787
0.354	7.66553
0.35499	7.37162
0.356	6.99862
0.357	6.55419
0.35799	6.05282
0.359	5.50952
0.36	4.93171
0.36099	4.3189
0.362	3.66928
0.363	2.98492
0.36399	2.27339
0.365	1.54803
0.366	0.82392
0.36699	0.11107
0.368	-0.58802
0.369	-1.27516
0.36999	-1.95214
0.371	-2.61735
0.372	-3.26321
0.37299	-3.87649
0.374	-4.44429
0.375	-4.96065
0.37599	-5.42626
0.377	-5.84359
0.378	-6.21369
0.37899	-6.5367
0.38	-6.81393
0.381	-7.04746
0.38199	-7.23715
0.383	-7.37902
0.384	-7.4671
0.38499	-7.49694
0.386	-7.46712
0.387	-7.37905
0.38799	-7.2372
0.389	-7.04752
0.39	-6.814
0.39099	-6.53677
0.392	-6.21373
0.393	-5.84354
0.39399	-5.42605
0.395	-4.9602
0.396	-4.44352
0.39699	-3.87536
0.398	-3.26178
0.399	-2.61587
0.39999	-1.95108
0.401	-1.27508
0.402	-0.58925
0.40299	0.10866
0.404	0.82106
0.405	1.54623
0.40599	2.2751
0.407	2.99358
0.408	3.68908
0.40899	4.35396
0.41	4.98444
0.411	5.57779
0.41199	6.12784
0.413	6.62346
0.414	7.05289
0.41499	7.40825
0.416	7.6866
0.417	7.8882
0.41799	8.01414
0.419	8.06564
0.42	8.04281
0.42099	7.94285
0.422	7.76187
0.423	7.50052
0.42399	7.16714
0.425	6.77437
0.426	6.33263
0.42699	5.84636
0.428	5.31414
0.429	4.73254
0.42999	4.10137
0.431	3.42624
0.432	2.71844
0.43299	1.99412
0.434	1.27002
0.435	0.55651
0.43599	-0.14476
0.437	-0.83771
0.438	-1.52719
0.43899	-2.21523
0.44	-2.89738
0.441	-3.56148
0.44199	-4.19103
0.443	-4.77005
0.444	-5.28632
0.44499	-5.7342
0.446	-6.11593
0.447	-6.43976
0.44799	-6.71492
0.449	-6.94679
0.45	-7.13801
0.45099	-7.29084
0.452	-7.40468
0.453	-7.47454
0.45399	-7.49467
0.455	-7.46145
0.456	-7.37407
0.45699	-7.23498
0.458	-7.04848
0.459	-6.817
0.45999	-6.53912
0.461	-6.21105
0.462	-5.82977
0.46299	-5.39382
0.464	-4.90219
0.465	-4.35514
0.46599	-3.75725
0.467	-3.11816
0.468	-2.45098
0.46899	-1.76958
0.47	-1.08419
0.471	-0.39813
0.47199	0.29092
0.473	0.98755
0.474	1.69486
0.47499	2.41031
0.476	3.12307
0.477	3.81721
0.47799	4.47975
0.479	5.10397
0.48	5.6847
0.48099	6.21447
0.482	6.6855
0.483	7.09147
0.48399	7.42735
0.485	7.69007
0.486	7.87809
0.48699	7.9904
0.488	8.02685
0.489	7.98805
0.48999	7.87463
0.491	7.68807
0.492	7.43092
0.49299	7.10619
0.494	6.71796
0.495	6.27087
0.49599	5.76821
0.497	5.21251
0.498	4.60824
0.49899	3.96232
0.5	3.282
0.501	2.57419
0.50199	1.84731
0.503	1.1133
0.504	0.38505
0.50499	-0.32945
0.506	-1.02907
0.507	-1.71635
0.50799	-2.39311
0.509	-3.05695
0.51	-3.69859
0.51099	-4.30236
0.512	-4.85274
0.513	-5.34162
0.51399	-5.76921
0.515	-6.14115
0.516	-6.46607
0.51699	-6.75126
0.518	-6.99788
0.519	-7.2014
0.51999	-7.35517
0.521	-7.45333
0.522	-7.49338
0.52299	-7.47688
0.524	-7.40842
0.525	-7.2946
0.52599	-7.14104
0.527	-6.94874
0.528	-6.71558
0.52899	-6.43896
0.53	-6.11348
0.531	-5.72997
0.53199	-5.28041
0.533	-4.76312
0.534	-4.18465
0.53499	-3.55838
0.536	-2.90141
0.537	-2.23097
0.53799	-1.55903
0.539	-0.88798
0.54	-0.21087
0.54099	0.48408
0.542	1.20431
0.543	1.94465
0.54399	2.68766
0.545	3.41145
0.546	4.09773
0.54699	4.7352
0.548	5.31939
0.549	5.85187
0.54999	6.33722
0.551	6.77763
0.552	7.16914
0.55299	7.50153
0.554	7.76225
0.555	7.94289
0.55599	8.04275
0.557	8.06562
0.558	8.01422
0.55899	7.88835
0.56	7.6867
0.561	7.40806
0.56199	7.05211
0.563	6.62168
0.564	6.12467
0.56499	5.57301
0.566	4.97814
0.567	4.34668
0.56799	3.68192
0.569	2.98833
0.57	2.27447
0.57099	1.55373
0.572	0.84069
0.573	0.14416
0.57399	-0.53604
0.575	-1.20696
0.576	-1.8773
0.57699	-2.54888
0.578	-3.21035
0.579	-3.84155
0.57999	-4.42482
0.581	-4.95247
0.582	-5.42508
0.58299	-5.84582
0.584	-6.21664
0.585	-6.53851
0.58599	-6.81345
0.587	-7.04411
0.588	-7.23101
0.58899	-7.37106
0.59	-7.45961
0.591	-7.49406
0.59199	-7.47522
0.593	-7.40674
0.594	-7.29437
0.59499	-7.1429
0.596	-6.9525
0.597	-6.72013
0.59799	-6.44197
0.599	-6.11118
0.6	-5.71706
0.60099	-5.25041
0.602	-4.70959
0.603	-4.1037
0.60399	-3.45077
0.605	-2.77039
0.606	-2.07792
0.60699	-1.38298
0.608	-0.68709
0.609	0.0163
0.60999	0.73345
0.611	1.46142
0.612	2.18881
0.61299	2.90222
0.614	3.58872
0.615	4.23529
0.61599	4.83269
0.617	5.38037
0.618	5.88459
0.61899	6.35176
0.62	6.78306
0.621	7.17207
0.62199	7.50543
0.623	7.76703
0.624	7.94465
0.62499	8.03351
0.626	8.03354
0.627	7.94473
0.62799	7.76716
0.629	7.50559
0.63	7.17224
0.63099	6.78315
0.632	6.35166
0.633	5.88416
0.63399	5.37942
0.635	4.83105
0.636	4.23288
0.63699	3.5856
0.638	2.89854
0.639	2.18469
0.63999	1.45689
0.641	0.7285
0.642	0.01082
0.64299	-0.69316
0.644	-1.38926
0.645	-2.0832
0.64599	-2.77225
0.647	-3.4455
0.648	-4.08673
0.64899	-4.67653
0.65	-5.1989
0.651	-5.64958
0.65199	-6.0369
0.653	-6.37348
0.654	-6.66657
0.65499	-6.91645
0.656	-7.12226
0.657	-7.28519
0.65799	-7.40491
0.659	-7.4773
0.66	-7.49759
0.66099	-7.46301
0.662	-7.37342
0.663	-7.23191
0.66399	-7.04341
0.665	-6.81124
0.666	-6.53519
0.66699	-6.21303
0.668	-5.8434
0.669	-5.42621
0.66999	-4.96047
0.671	-4.44379
0.672	-3.87559
0.67299	-3.26194
0.674	-2.61596
0.675	-1.95113
0.67599	-1.27509
0.677	-0.58924
0.678	0.10867
0.67899	0.82107
0.68	1.54624
0.681	2.27511
0.68199	2.99359
0.683	3.68909
0.684	4.35396
0.68499	4.98444
0.686	5.57779
0.687	6.12784
0.68799	6.62346
0.689	7.0529
0.69	7.40825
0.69099	7.6866
0.692	7.8882
0.693	8.01412
0.69399	8.0656
0.695	8.04275
0.696	7.94276
0.69699	7.76177
0.698	7.50041
0.699	7.16708
0.69999	6.77441
0.701	6.33288
0.702	5.84692
0.70299	5.31514
0.704	4.73405
0.705	4.10334
0.70599	3.42843
0.707	2.72055
0.708	1.996
0.70899	1.27172
0.71	0.55824
0.711	-0.14282
0.71199	-0.83548
0.713	-1.52485
0.714	-2.21307
0.71499	-2.89566
0.716	-3.56033
0.717	-4.19052
0.71799	-4.77024
0.719	-5.28735
0.72	-5.73624
0.72099	-6.11909
0.722	-6.44396
0.723	-6.71962
0.72399	-6.95074
0.725	-7.13889
0.726	-7.28508
0.72699	-7.38754
0.728	-7.4407
0.729	-7.43973
0.72999	-7.38464
0.731	-7.28041
0.732	-7.13293
0.73299	-6.94465
0.734	-6.71564
0.735	-6.44576
0.73599	-6.13196
0.737	-5.76677
0.738	-5.34218
0.73899	-4.85353
0.74	-4.30167
0.741	-3.69573
0.74199	-3.05238
0.743	-2.38852
0.744	-1.71477
0.74499	-1.03467
0.746	-0.34701
0.747	0.35109
0.74799	1.06064
0.749	1.77846
0.75	2.49839
0.75099	3.21201
0.752	3.90748
0.753	4.57123
0.75399	5.19122
0.755	5.75865
0.756	6.26885
0.75699	6.72003
0.758	7.10989
0.759	7.43476
0.75999	7.69127
0.761	7.87692
0.762	7.98941
0.76299	8.02733
0.764	7.99004
0.765	7.87687
0.76599	7.68794
0.767	7.42434
0.768	7.0878
0.76899	6.68186
0.77	6.21222
0.771	5.6861
0.77199	5.11225
0.773	4.49887
0.774	3.8511
0.77499	3.17404
0.776	2.47643
0.777	1.76828
0.77799	1.05798
0.779	0.35259
0.78	-0.34352
0.78099	-1.03022
0.782	-1.70979
0.783	-2.38344
0.78399	-3.0483
0.785	-3.69478
0.786	-4.30721
0.78699	-4.87014
0.788	-5.37506
0.789	-5.82028
0.78999	-6.207
0.791	-6.53769
0.792	-6.81681
0.79299	-7.04973
0.794	-7.23947
0.795	-7.38503
0.79599	-7.48309
0.797	-7.53115
0.798	-7.52827
0.79899	-7.47341
0.8	-7.36573
0.801	-7.20675
0.80199	-7.0004
0.803	-6.7509
0.804	-6.46016
0.80499	-6.12453
0.806	-5.73487
0.807	-5.2822
0.80799	-4.76338
0.809	-4.18334
0.81	-3.55378
0.81099	-2.89028
0.812	-2.20905
0.813	-1.52198
0.81399	-0.83324
0.815	-0.14053
0.816	0.56121
0.81699	1.27577
0.818	2.00108
0.819	2.7262
0.81999	3.43397
0.821	4.10817
0.822	4.73777
0.82299	5.31764
0.824	5.84835
0.825	6.33351
0.82599	6.77453
0.827	7.16692
0.828	7.50013
0.82899	7.76145
0.83	7.94247
0.831	8.0425
0.83199	8.06541
0.833	8.01402
0.834	7.88824
0.83499	7.68689
0.836	7.4089
0.837	7.05401
0.83799	6.62511
0.839	6.12994
0.84	5.58008
0.84099	4.98653
0.842	4.35558
0.843	3.69017
0.84399	2.99421
0.845	2.27539
0.846	1.5463
0.84699	0.82101
0.848	0.10856
0.849	-0.58935
0.84999	-1.27519
0.851	-1.9512
0.852	-2.61601
0.85299	-3.26197
0.854	-3.8756
0.855	-4.44379
0.85599	-4.96044
0.857	-5.42614
0.858	-5.84328
0.85899	-6.21284
0.86	-6.53495
0.861	-6.81097
0.86199	-7.04318
0.863	-7.23187
0.864	-7.37379
0.86499	-7.46407
0.866	-7.49966
0.867	-7.48063
0.86799	-7.40952
0.869	-7.29063
0.87	-7.12728
0.87099	-6.91862
0.872	-6.662
0.873	-6.3568
0.87399	-6.00182
0.875	-5.59036
0.876	-5.1132
0.87699	-4.56798
0.878	-3.96326
0.879	-3.31521
0.87999	-2.64239
0.881	-1.95942
0.882	-1.27282
0.88299	-0.5819
0.884	0.11768
0.885	0.83005
0.88599	1.55457
0.887	2.28267
0.888	3.00037
0.88899	3.69504
0.89	4.35899
0.891	4.98836
0.89199	5.58025
0.893	6.12838
0.894	6.62167
0.89499	7.04864
0.896	7.4019
0.897	7.67932
0.89799	7.88238
0.899	8.01387
0.9	8.07699
0.90099	8.07362
0.902	8.00153
0.903	7.85479
0.90399	7.62731
0.905	7.31586
0.906	6.92281
0.90699	6.45874
0.908	5.93846
0.909	5.37212
0.90999	4.76291
0.911	4.11256
0.912	3.42602
0.91299	2.7128
0.914	1.98708
0.915	1.2639
0.91599	0.55243
0.917	-0.14652
0.918	-0.83731
0.91899	-1.52514
0.92	-2.21207
0.921	-2.89352
0.92199	-3.55715
0.923	-4.18652
0.924	-4.76601
0.92499	-5.28409
0.926	-5.73605
0.927	-6.12515
0.92799	-6.46042
0.929	-6.75097
0.93	-7.0004
0.93099	-7.20676
0.932	-7.36576
0.933	-7.47342
0.93399	-7.52815
0.935	-7.53074
0.936	-7.48217
0.93699	-7.38342
0.938	-7.23703
0.939	-7.04654
0.93999	-6.81331
0.941	-6.53495
0.942	-6.20691
0.94299	-5.82569
0.944	-5.38971
0.945	-4.89808
0.94599	-4.35155
0.947	-3.75544
0.948	-3.12041
0.94899	-2.46058
0.95	-1.79058
0.951	-1.12053
0.95199	-0.45191
0.953	0.22229
0.954	0.91328
0.95499	1.62762
0.956	2.35923
0.957	3.09038
0.95799	3.80019
0.959	4.47364
0.96	5.10395
0.96099	5.68691
0.962	6.21645
0.963	6.68619
0.96399	7.09108
0.965	7.42735
0.966	7.69314
0.96699	7.88805
0.968	8.0118
0.969	8.06407
0.96999	8.04348
0.971	7.94579
0.972	7.76565
0.97299	7.50205
0.974	7.16155
0.975	6.75507
0.97599	6.29202
0.977	5.77755
0.978	5.2143
0.97899	4.60598
0.98	3.95847
0.981	3.27812
0.98199	2.57113
0.983	1.84549
0.984	1.11293
0.98499	0.38626
0.986	-0.32657
0.987	-1.02461
0.98799	-1.71072
0.989	-2.38737
0.99	-3.05292
0.99099	-3.69885
0.992	-4.31023
0.993	-4.87208
0.99399	-5.3761
0.995	-5.82068
0.996	-6.20702
0.99699	-6.53752
0.998	-6.81658
0.999	-7.04952
0.99999	-7.23932
1.001	-7.38496
1.002	-7.48309
1.00299	-7.53124
1.004	-7.52843
1.005	-7.47361
1.00599	-7.36591
1.007	-7.20683
1.008	-7.00024
1.00899	-6.75032
1.01	-6.45894
1.011	-6.12247
1.01199	-5.73191
1.013	-5.27854
1.014	-4.75974
1.01499	-4.18116
1.016	-3.55547
1.017	-2.89933
1.01799	-2.22971
1.019	-1.5585
1.02	-0.88807
1.02099	-0.21154
1.022	0.48284
1.023	1.20252
1.02399	1.94242
1.025	2.68528
1.026	3.4093
1.02699	4.09608
1.028	4.73413
1.029	5.31883
1.02999	5.85171
1.031	6.33733
1.032	6.7779
1.03299	7.16945
1.034	7.50175
1.035	7.76221
1.03599	7.94239
1.037	8.04156
1.038	8.06352
1.03899	8.01112
1.04	7.88441
1.041	7.6826
1.04199	7.40526
1.043	7.05306
1.044	6.62997
1.04499	6.1448
1.046	5.60956
1.047	5.03413
1.04799	4.42071
1.049	3.76615
1.05	3.07168
1.05099	2.34928
1.052	1.61808
1.053	0.89492
1.05399	0.18596
1.055	-0.51354
1.056	-1.21
1.05699	-1.90301
1.058	-2.58542
1.059	-3.2458
1.05999	-3.86953
1.061	-4.44381
1.062	-4.96347
1.06299	-5.43012
1.064	-5.847
1.065	-6.21572
1.06599	-6.53676
1.067	-6.81162
1.068	-7.0426
1.06899	-7.22994
1.07	-7.3704
1.071	-7.45929
1.07199	-7.49395
1.073	-7.47524
1.074	-7.40682
1.07499	-7.29446
1.076	-7.14298
1.077	-6.95256
1.07799	-6.72016
1.079	-6.44199
1.08	-6.11119
1.08099	-5.71706
1.082	-5.25041
1.083	-4.70959
1.08399	-4.10371
1.085	-3.45078
1.086	-2.77041
1.08699	-2.07793
1.088	-1.38298
1.089	-0.68708
1.08999	0.01635
1.091	0.73356
1.092	1.46161
1.09299	2.18908
1.094	2.90256
1.095	3.58907
1.09599	4.23551
1.097	4.83256
1.098	5.37956
1.09899	5.8827
1.1	6.34839
1.101	6.77796
1.10199	7.16541
1.103	7.49818
1.104	7.76144
1.10499	7.94471
1.106	8.04522
1.107	8.06464
1.10799	8.00357
1.109	7.85998
1.11	7.63186
1.11099	7.31981
1.112	6.92966
1.113	6.47498
1.11399	5.97282
1.115	5.43398
1.116	4.85932
1.11699	4.24554
1.118	3.59362
1.119	2.91183
1.11999	2.21109
1.121	1.50099
1.122	0.78944
1.12299	0.08111
1.124	-0.62384
1.125	-1.32693
1.12599	-2.02651
1.127	-2.71529
1.128	-3.38226
1.12899	-4.01566
1.13	-4.60326
1.131	-5.13344
1.13199	-5.59942
1.133	-6.00371
1.134	-6.35481
1.13499	-6.65847
1.136	-6.91498
1.137	-7.12429
1.13799	-7.28859
1.139	-7.40851
1.14	-7.48067
1.14099	-7.50074
1.142	-7.46622
1.143	-7.37691
1.14399	-7.23564
1.145	-7.0468
1.146	-6.81293
1.14699	-6.5328
1.148	-6.20314
1.149	-5.82188
1.14999	-5.38908
1.151	-4.90569
1.152	-4.37413
1.15299	-3.80059
1.154	-3.19462
1.155	-2.56556
1.15599	-1.91964
1.157	-1.25886
1.158	-0.58144
1.15899	0.11655
1.16	0.83835
1.161	1.58211
1.16199	2.337
1.163	3.08414
1.164	3.80346
1.16499	4.48147
1.166	5.11293
1.167	5.69497
1.16799	6.22264
1.169	6.69034
1.17	7.09344
1.17099	7.42825
1.172	7.6928
1.173	7.8865
1.17399	8.00892
1.175	8.05969
1.176	8.03763
1.17699	7.939
1.178	7.75939
1.179	7.49915
1.17999	7.1666
1.181	6.77441
1.182	6.3331
1.18299	5.84721
1.184	5.31541
1.185	4.73426
1.18599	4.10348
1.187	3.42852
1.188	2.7206
1.18899	1.99601
1.19	1.27171
1.191	0.55819
1.19199	-0.1429
1.193	-0.83561
1.194	-1.52503
1.19499	-2.21329
1.196	-2.8959
1.197	-3.5605
1.19799	-4.19049
1.199	-4.76983
1.2	-5.28629
1.20099	-5.73425
1.202	-6.116
1.203	-6.4398
1.20399	-6.7149
1.205	-6.94671
1.206	-7.13788
1.20699	-7.29071
1.208	-7.40462
1.209	-7.47467
1.20999	-7.49516
1.211	-7.46249
1.212	-7.37583
1.21299	-7.23753
1.214	-7.05165
1.215	-6.82021
1.21599	-6.54112
1.217	-6.20978
1.218	-5.82225
1.21899	-5.37637
1.22	-4.87111
1.221	-4.3082
1.22199	-3.69607
1.223	-3.04975
1.224	-2.38406
1.22499	-1.70738
1.226	-1.02134
1.227	-0.32349
1.22799	0.38914
1.229	1.11571
1.23	1.84824
1.23099	2.57371
1.232	3.28024
1.233	3.95983
1.23399	4.60641
1.235	5.21369
1.236	5.77584
1.23699	6.28923
1.238	6.75146
1.239	7.15781
1.23999	7.49952
1.241	7.7666
1.242	7.95349
1.24299	8.06203
1.244	8.09764
1.245	8.06308
1.24599	7.95561
1.247	7.7697
1.248	7.50331
1.24899	7.16153
1.25	6.75367
1.251	6.28754
1.25199	5.76688
1.253	5.19338
1.254	4.57079
1.25499	3.9067
1.256	3.21192
1.257	2.49882
1.25799	1.77805
1.259	1.05689
1.26	0.34048
1.26099	-0.36862
1.262	-1.0711
1.263	-1.76806
1.26399	-2.45641
1.265	-3.12678
1.266	-3.7662
1.26699	-4.36255
1.268	-4.90713
1.269	-5.39608
1.26999	-5.82955
1.271	-6.20881
1.272	-6.53554
1.27299	-6.81315
1.274	-7.04604
1.275	-7.23647
1.27599	-7.38293
1.277	-7.48183
1.278	-7.53055
1.27899	-7.5281
1.28	-7.47348
1.281	-7.36591
1.28199	-7.20695
1.283	-7.00057
1.284	-6.75103
1.28499	-6.46024
1.286	-6.12455
1.287	-5.73483
1.28799	-5.2821
1.289	-4.76321
1.29	-4.1831
1.29099	-3.5535
1.292	-2.89002
1.293	-2.20894
1.29399	-1.52221
1.295	-0.83407
1.296	-0.14227
1.29699	0.55826
1.298	1.27148
1.299	1.99568
1.29999	2.72025
1.301	3.4282
1.302	4.10319
1.30299	4.73396
1.304	5.3151
1.305	5.84691
1.30599	6.33289
1.307	6.77443
1.308	7.16709
1.30899	7.50042
1.31	7.76178
1.311	7.94277
1.31199	8.04275
1.313	8.0656
1.314	8.01412
1.31499	7.88819
1.316	7.6866
1.317	7.40825
1.31799	7.0529
1.319	6.62348
1.32	6.12788
1.32099	5.57785
1.322	4.98453
1.323	4.35407
1.32399	3.68919
1.325	2.99365
1.326	2.27506
1.32699	1.54597
1.328	0.82045
1.329	0.10759
1.32999	-0.59084
1.331	-1.27715
1.332	-1.95337
1.33299	-2.61802
1.334	-3.26355
1.335	-3.87666
1.33599	-4.4444
1.337	-4.96071
1.338	-5.4262
1.33899	-5.84322
1.34	-6.21273
1.341	-6.53484
1.34199	-6.81088
1.343	-7.04312
1.344	-7.23183
1.34499	-7.37378
1.346	-7.46408
1.347	-7.49969
1.34799	-7.48069
1.349	-7.40961
1.35	-7.29074
1.35099	-7.12739
1.352	-6.91868
1.353	-6.66195
1.35399	-6.35653
1.355	-6.00121
1.356	-5.58929
1.35699	-5.11161
1.358	-4.56594
1.359	-3.96102
1.35999	-3.31315
1.361	-2.64078
1.362	-1.95833
1.36299	-1.2722
1.364	-0.58164
1.365	0.11769
1.36599	0.82988
1.367	1.55428
1.368	2.28229
1.36899	2.99994
1.37	3.69463
1.371	4.35873
1.37199	4.98846
1.373	5.58105
1.374	6.13026
1.37499	6.62505
1.376	7.05377
1.377	7.40861
1.37799	7.68665
1.379	7.88808
1.38	8.01395
1.38099	8.06543
1.382	8.04262
1.383	7.94268
1.38399	7.76172
1.385	7.50039
1.386	7.16708
1.38699	6.77442
1.388	6.33288
1.389	5.84691
1.38999	5.31511
1.391	4.734
1.392	4.10326
1.39299	3.42834
1.394	2.72046
1.395	1.99595
1.39599	1.27177
1.397	0.55848
1.398	-0.14227
1.39899	-0.83453
1.4	-1.52342
1.401	-2.21124
1.40199	-2.89366
1.403	-3.55846
1.404	-4.18889
1.40499	-4.76875
1.406	-5.28567
1.407	-5.73399
1.40799	-6.11597
1.409	-6.43992
1.41	-6.7151
1.41099	-6.94695
1.412	-7.13814
1.413	-7.29094
1.41399	-7.40476
1.415	-7.47463
1.416	-7.49479
1.41699	-7.46161
1.418	-7.37423
1.419	-7.23511
1.41999	-7.04848
1.421	-6.81673
1.422	-6.53839
1.42299	-6.20966
1.424	-5.82755
1.425	-5.39077
1.42599	-4.89862
1.427	-4.35192
1.428	-3.756
1.42899	-3.12151
1.43	-2.4625
1.431	-1.79343
1.43199	-1.1241
1.433	-0.45547
1.434	0.22026
1.43499	0.91527
1.436	1.6372
1.437	2.38074
1.43799	3.12809
1.439	3.85647
1.44	4.54604
1.44099	5.18307
1.442	5.75967
1.443	6.27328
1.44399	6.72444
1.445	7.113
1.446	7.43717
1.44699	7.69522
1.448	7.886
1.449	8.00818
1.44999	8.06042
1.451	8.04055
1.452	7.94377
1.45299	7.76438
1.454	7.5012
1.455	7.16071
1.45599	6.75384
1.457	6.29008
1.458	5.77477
1.45899	5.21088
1.46	4.60267
1.461	3.95678
1.46199	3.28049
1.463	2.58098
1.464	1.86689
1.46499	1.14972
1.466	0.4403
1.467	-0.25823
1.46799	-0.95155
1.469	-1.64566
1.47	-2.33878
1.47099	-3.02168
1.472	-3.68016
1.473	-4.29638
1.47399	-4.85424
1.475	-5.34565
1.476	-5.77091
1.47699	-6.13564
1.478	-6.4485
1.479	-6.7174
1.47999	-6.94561
1.481	-7.13332
1.482	-7.28048
1.48299	-7.38458
1.484	-7.43968
1.485	-7.44074
1.48599	-7.38769
1.487	-7.28531
1.488	-7.13907
1.48899	-6.95069
1.49	-6.71906
1.491	-6.44252
1.49199	-6.11639
1.493	-5.732
1.494	-5.28161
1.49499	-4.76366
1.496	-4.18475
1.497	-3.55822
1.49799	-2.90114
1.499	-2.23073
1.5	-1.55893

## Sheet: Fig 2e
0	-57.1488
0.00063	-57.146
0.00124	-57.1429
0.00187	-57.1407
0.0025	-57.1415
0.00313	-57.1493
0.00375	-57.1675
0.00438	-57.195
0.00501	-57.2217
0.00562	-57.234
0.00625	-57.2274
0.00688	-57.2088
0.0075	-57.188
0.00813	-57.1713
0.00876	-57.1595
0.00939	-57.1484
0.01	-57.1302
0.01063	-57.0949
0.01126	-57.0337
0.01188	-56.9461
0.01251	-56.8449
0.01314	-56.7504
0.01377	-56.6748
0.01438	-56.6173
0.01501	-56.5697
0.01564	-56.525
0.01626	-56.4793
0.01689	-56.4309
0.01752	-56.3758
0.01815	-56.3063
0.01876	-56.2141
0.01939	-56.0977
0.02002	-55.9668
0.02064	-55.8355
0.02127	-55.7111
0.0219	-55.5904
0.02253	-55.4689
0.02314	-55.3481
0.02377	-55.2323
0.0244	-55.1154
0.02502	-54.9789
0.02565	-54.8086
0.02628	-54.6106
0.02689	-54.4051
0.02752	-54.2055
0.02815	-54.0138
0.02878	-53.8261
0.0294	-53.635
0.03003	-53.4357
0.03066	-53.2323
0.03127	-53.0339
0.0319	-52.8459
0.03253	-52.6658
0.03316	-52.4886
0.03378	-52.3099
0.03441	-52.1238
0.03504	-51.9268
0.03565	-51.722
0.03628	-51.5151
0.03691	-51.3064
0.03753	-51.0889
0.03816	-50.8558
0.03879	-50.6102
0.03942	-50.3664
0.04003	-50.1422
0.04066	-49.9421
0.04129	-49.7443
0.04191	-49.5108
0.04254	-49.2141
0.04317	-48.8558
0.0438	-48.4719
0.04441	-48.1182
0.04504	-47.8104
0.04567	-47.4944
0.04629	-47.1304
0.04692	-46.7655
0.04755	-46.4621
0.04818	-46.1973
0.04879	-45.9044
0.04942	-45.5774
0.05005	-45.2594
0.05067	-44.961
0.0513	-44.66
0.05193	-44.3447
0.05256	-44.0193
0.05317	-43.6892
0.0538	-43.3536
0.05443	-43.0105
0.05505	-42.6654
0.05568	-42.3262
0.05631	-41.9958
0.05692	-41.6725
0.05755	-41.3499
0.05818	-41.0221
0.05881	-40.6838
0.05943	-40.3307
0.06006	-39.9662
0.06069	-39.6018
0.0613	-39.2462
0.06193	-38.8979
0.06256	-38.5473
0.06319	-38.1864
0.06381	-37.8159
0.06444	-37.4444
0.06507	-37.0815
0.06568	-36.7257
0.06631	-36.3597
0.06694	-35.9661
0.06756	-35.5455
0.06819	-35.1189
0.06882	-34.7065
0.06945	-34.3129
0.07006	-33.932
0.07069	-33.5532
0.07132	-33.1651
0.07194	-32.7597
0.07257	-32.336
0.0732	-31.9005
0.07383	-31.4634
0.07444	-31.0383
0.07507	-30.6409
0.0757	-30.2736
0.07632	-29.9129
0.07695	-29.5175
0.07758	-29.0593
0.07821	-28.5614
0.07882	-28.0856
0.07945	-27.6693
0.08008	-27.2989
0.0807	-26.9359
0.08133	-26.5476
0.08196	-26.1215
0.08259	-25.6639
0.0832	-25.1879
0.08383	-24.6981
0.08446	-24.1933
0.08508	-23.6811
0.08571	-23.1757
0.08634	-22.6852
0.08695	-22.2053
0.08758	-21.7227
0.08821	-21.2247
0.08884	-20.7082
0.08946	-20.1864
0.09009	-19.6935
0.09072	-19.2546
0.09133	-18.841
0.09196	-18.3873
0.09259	-17.864
0.09322	-17.3039
0.09384	-16.7507
0.09447	-16.2161
0.0951	-15.6917
0.09571	-15.1701
0.09634	-14.6469
0.09697	-14.1195
0.09759	-13.5894
0.09822	-13.0578
0.09885	-12.5228
0.09948	-11.9887
0.10009	-11.4758
0.10072	-10.9997
0.10135	-10.5493
0.10197	-10.0945
0.1026	-9.61564
0.10323	-9.11647
0.10386	-8.60926
0.10447	-8.0981
0.1051	-7.58336
0.10573	-7.06962
0.10635	-6.56657
0.10698	-6.08576
0.10761	-5.62728
0.10824	-5.16213
0.10885	-4.64954
0.10948	-4.09488
0.11011	-3.56304
0.11073	-3.10631
0.11136	-2.70039
0.11199	-2.26861
0.11262	-1.75868
0.11323	-1.1861
0.11386	-0.60814
0.11449	-0.07807
0.11511	0.37376
0.11574	0.7537
0.11637	1.11659
0.11698	1.52988
0.11761	2.01253
0.11824	2.53643
0.11887	3.07392
0.11949	3.60685
0.12012	4.12705
0.12075	4.65303
0.12136	5.20472
0.12199	5.773
0.12262	6.33683
0.12325	6.88349
0.12387	7.41118
0.1245	7.9261
0.12513	8.4376
0.12574	8.95738
0.12637	9.49119
0.127	10.0285
0.12762	10.5535
0.12825	11.0622
0.12888	11.5613
0.12951	12.0577
0.13012	12.5548
0.13075	13.0574
0.13138	13.5667
0.132	14.0745
0.13263	14.5742
0.13326	15.0712
0.13389	15.5707
0.1345	16.0583
0.13513	16.4995
0.13576	16.8821
0.13638	17.2679
0.13701	17.7634
0.13764	18.3988
0.13827	19.0481
0.13888	19.5196
0.13951	19.7505
0.14014	19.8911
0.14076	20.1641
0.14139	20.646
0.14202	21.2148
0.14265	21.6984
0.14326	22.0503
0.14389	22.364
0.14452	22.7366
0.14514	23.1807
0.14577	23.6828
0.1464	24.2402
0.14701	24.7797
0.14764	25.177
0.14827	25.4468
0.1489	25.7483
0.14952	26.1565
0.15015	26.6354
0.15078	27.1629
0.15139	27.6705
0.15202	28.0561
0.15265	28.3444
0.15328	28.6519
0.1539	29.0377
0.15453	29.484
0.15516	29.9476
0.15577	30.3954
0.1564	30.8153
0.15703	31.2031
0.15765	31.5609
0.15828	31.9035
0.15891	32.2505
0.15954	32.6153
0.16015	33.0002
0.16078	33.4027
0.16141	33.8135
0.16203	34.211
0.16266	34.5788
0.16329	34.922
0.16392	35.2587
0.16453	35.6025
0.16516	35.9562
0.16579	36.3201
0.16641	36.6931
0.16704	37.0631
0.16767	37.4156
0.1683	37.7466
0.16891	38.059
0.16954	38.3554
0.17017	38.6404
0.17079	38.9265
0.17142	39.2231
0.17205	39.5258
0.17268	39.8303
0.17329	40.1448
0.17392	40.4806
0.17455	40.8371
0.17517	41.196
0.1758	41.5359
0.17643	41.8451
0.17704	42.1164
0.17767	42.3524
0.1783	42.5768
0.17893	42.8247
0.17955	43.1161
0.18018	43.4431
0.18081	43.7848
0.18142	44.1218
0.18205	44.436
0.18268	44.7156
0.18331	44.9609
0.18393	45.1828
0.18456	45.4013
0.18519	45.6362
0.1858	45.8956
0.18643	46.1695
0.18706	46.4301
0.18768	46.6546
0.18831	46.8511
0.18894	47.0487
0.18957	47.2638
0.19018	47.486
0.19081	47.7014
0.19144	47.9125
0.19206	48.1272
0.19269	48.3434
0.19332	48.5515
0.19395	48.7461
0.19456	48.9324
0.19519	49.1142
0.19582	49.2871
0.19644	49.4488
0.19707	49.5982
0.1977	49.7313
0.19833	49.8523
0.19894	49.9746
0.19957	50.1062
0.2002	50.2447
0.20082	50.387
0.20145	50.5309
0.20208	50.6645
0.20271	50.7735
0.20332	50.8611
0.20395	50.9479
0.20458	51.0481
0.2052	51.1561
0.20583	51.2573
0.20646	51.3493
0.20707	51.4459
0.2077	51.5603
0.20833	51.6867
0.20896	51.8035
0.20958	51.895
0.21021	51.9587
0.21084	51.997
0.21145	52.0147
0.21208	52.0191
0.21271	52.0177
0.21334	52.0172
0.21396	52.0236
0.21459	52.0428
0.21522	52.0789
0.21583	52.1313
0.21646	52.1909
0.21709	52.244
0.21771	52.2816
0.21834	52.3032
0.21897	52.3128
0.2196	52.3152
0.22021	52.3143
0.22084	52.3126
0.22147	52.3117
0.22209	52.3122
0.22272	52.314
0.22335	52.3156
0.22398	52.3127
0.22459	52.2968
0.22522	52.2555
0.22585	52.1782
0.22647	52.0684
0.2271	51.9481
0.22773	51.8419
0.22836	51.76
0.22897	51.6984
0.2296	51.6518
0.23023	51.624
0.23085	51.6205
0.23148	51.627
0.23211	51.6028
0.23274	51.5023
0.23335	51.3048
0.23398	51.0203
0.23461	50.6874
0.23523	50.3875
0.23586	50.2129
0.23649	50.1373
0.2371	49.9849
0.23773	49.6321
0.23836	49.1579
0.23899	48.7271
0.23961	48.4206
0.24024	48.2256
0.24087	48.0958
0.24148	47.9848
0.24211	47.8636
0.24274	47.7253
0.24337	47.5759
0.24399	47.4207
0.24462	47.257
0.24525	47.0778
0.24586	46.8764
0.24649	46.6499
0.24712	46.4089
0.24774	46.1758
0.24837	45.965
0.249	45.7742
0.24963	45.5905
0.25024	45.3958
0.25087	45.1708
0.2515	44.9111
0.25212	44.6387
0.25275	44.3838
0.25338	44.1582
0.25401	43.9557
0.25462	43.767
0.25525	43.5855
0.25588	43.4031
0.2565	43.2072
0.25713	42.9856
0.25776	42.7348
0.25839	42.4638
0.259	42.1922
0.25963	41.9372
0.26026	41.7002
0.26088	41.4671
0.26151	41.218
0.26214	40.9348
0.26277	40.6118
0.26338	40.2712
0.26401	39.9525
0.26464	39.6724
0.26526	39.4033
0.26589	39.0981
0.26652	38.7306
0.26713	38.3189
0.26776	37.9039
0.26839	37.5124
0.26902	37.1462
0.26964	36.7951
0.27027	36.4495
0.2709	36.1035
0.27151	35.7517
0.27214	35.3904
0.27277	35.0221
0.2734	34.6581
0.27402	34.3137
0.27465	33.9909
0.27528	33.6716
0.27589	33.3292
0.27652	32.9479
0.27715	32.5315
0.27777	32.0947
0.2784	31.6544
0.27903	31.2358
0.27966	30.8607
0.28027	30.5202
0.2809	30.1779
0.28153	29.8037
0.28215	29.3899
0.28278	28.943
0.28341	28.4841
0.28404	28.0471
0.28465	27.6524
0.28528	27.2822
0.28591	26.8968
0.28653	26.4705
0.28716	26.0037
0.28779	25.5082
0.28842	25.0019
0.28903	24.513
0.28966	24.0642
0.29029	23.6498
0.29091	23.2427
0.29154	22.8224
0.29217	22.3941
0.2928	21.9765
0.29341	21.578
0.29404	21.1922
0.29467	20.8033
0.29529	20.3915
0.29592	19.9442
0.29655	19.4683
0.29716	18.9858
0.29779	18.511
0.29842	18.0431
0.29905	17.5793
0.29967	17.1195
0.3003	16.661
0.30093	16.1952
0.30154	15.7108
0.30217	15.2017
0.3028	14.671
0.30343	14.1323
0.30405	13.6097
0.30468	13.1194
0.30531	12.6481
0.30592	12.1678
0.30655	11.6684
0.30718	11.162
0.3078	10.6542
0.30843	10.1435
0.30906	9.64583
0.30969	9.18618
0.3103	8.76528
0.31093	8.35644
0.31156	7.93077
0.31218	7.47454
0.31281	6.98737
0.31344	6.4843
0.31407	6.00106
0.31468	5.56773
0.31531	5.17556
0.31594	4.7872
0.31656	4.37306
0.31719	3.92706
0.31782	3.45682
0.31845	2.97601
0.31906	2.50493
0.31969	2.05847
0.32032	1.63244
0.32094	1.20977
0.32157	0.77742
0.3222	0.33328
0.32283	-0.12465
0.32344	-0.60605
0.32407	-1.12139
0.3247	-1.67392
0.32532	-2.2528
0.32595	-2.83677
0.32658	-3.41903
0.32719	-4.0115
0.32782	-4.60733
0.32845	-5.16708
0.32908	-5.65814
0.3297	-6.09072
0.33033	-6.50467
0.33096	-6.91869
0.33157	-7.30639
0.3322	-7.64532
0.33283	-7.96747
0.33346	-8.30939
0.33408	-8.64888
0.33471	-8.93997
0.33534	-9.17109
0.33595	-9.38945
0.33658	-9.67377
0.33721	-10.0439
0.33783	-10.4324
0.33846	-10.7774
0.33909	-11.0889
0.33972	-11.424
0.34033	-11.8334
0.34096	-12.3126
0.34159	-12.8112
0.34221	-13.2972
0.34284	-13.767
0.34347	-14.1946
0.3441	-14.5262
0.34471	-14.7273
0.34534	-14.8086
0.34597	-14.838
0.34659	-14.9229
0.34722	-15.1364
0.34785	-15.4789
0.34848	-15.9092
0.34909	-16.3804
0.34972	-16.8575
0.35035	-17.3232
0.35097	-17.774
0.3516	-18.214
0.35223	-18.6516
0.35286	-19.0951
0.35347	-19.5466
0.3541	-19.9987
0.35473	-20.4423
0.35535	-20.8733
0.35598	-21.2931
0.35661	-21.7072
0.35722	-22.1198
0.35785	-22.5332
0.35848	-22.9495
0.35911	-23.3689
0.35973	-23.7886
0.36036	-24.2081
0.36099	-24.6292
0.3616	-25.0505
0.36223	-25.4669
0.36286	-25.8746
0.36349	-26.2699
0.36411	-26.6484
0.36474	-27.0078
0.36537	-27.3503
0.36598	-27.6812
0.36661	-28.0098
0.36724	-28.3451
0.36786	-28.6905
0.36849	-29.046
0.36912	-29.4088
0.36975	-29.7773
0.37036	-30.1584
0.37099	-30.5628
0.37162	-30.9902
0.37224	-31.4234
0.37287	-31.844
0.3735	-32.2467
0.37413	-32.635
0.37474	-33.0114
0.37537	-33.3736
0.376	-33.7188
0.37662	-34.0496
0.37725	-34.3741
0.37788	-34.6984
0.37851	-35.0245
0.37912	-35.3542
0.37975	-35.692
0.38038	-36.0362
0.381	-36.3747
0.38163	-36.6984
0.38226	-37.0159
0.38289	-37.3466
0.3835	-37.7022
0.38413	-38.0777
0.38476	-38.4609
0.38538	-38.8424
0.38601	-39.2139
0.38664	-39.567
0.38725	-39.8991
0.38788	-40.2123
0.38851	-40.5094
0.38914	-40.7932
0.38976	-41.0691
0.39039	-41.3425
0.39102	-41.6179
0.39163	-41.9015
0.39226	-42.2004
0.39289	-42.5158
0.39352	-42.839
0.39414	-43.1527
0.39477	-43.4413
0.3954	-43.6993
0.39601	-43.9284
0.39664	-44.1359
0.39727	-44.3398
0.39789	-44.5625
0.39852	-44.8121
0.39915	-45.0757
0.39978	-45.335
0.40039	-45.5797
0.40102	-45.8039
0.40165	-46.0033
0.40227	-46.1847
0.4029	-46.3644
0.40353	-46.5561
0.40416	-46.7656
0.40477	-46.9942
0.4054	-47.2333
0.40603	-47.4598
0.40665	-47.6529
0.40728	-47.8126
0.40791	-47.9571
0.40854	-48.1054
0.40915	-48.2649
0.40978	-48.4337
0.41041	-48.6071
0.41103	-48.7797
0.41166	-48.9465
0.41229	-49.1086
0.41292	-49.2709
0.41353	-49.434
0.41416	-49.5934
0.41479	-49.747
0.41541	-49.8959
0.41604	-50.0369
0.41667	-50.1624
0.41728	-50.2729
0.41791	-50.3785
0.41854	-50.4875
0.41917	-50.5943
0.41979	-50.6837
0.42042	-50.7468
0.42105	-50.7888
0.42166	-50.8238
0.42229	-50.8685
0.42292	-50.9359
0.42355	-51.0283
0.42417	-51.1316
0.4248	-51.2234
0.42543	-51.2886
0.42604	-51.3279
0.42667	-51.3523
0.4273	-51.376
0.42792	-51.4114
0.42855	-51.463
0.42918	-51.5228
0.42981	-51.5752
0.43042	-51.6101
0.43105	-51.6273
0.43168	-51.6323
0.4323	-51.6311
0.43293	-51.6282
0.43356	-51.6258
0.43419	-51.6249
0.4348	-51.6256
0.43543	-51.6274
0.43606	-51.6298
0.43668	-51.6321
0.43731	-51.6328
0.43794	-51.6302
0.43857	-51.621
0.43918	-51.6007
0.43981	-51.5639
0.44044	-51.5061
0.44106	-51.4262
0.44169	-51.3301
0.44232	-51.2309
0.44295	-51.1417
0.44356	-51.0645
0.44419	-50.9891
0.44482	-50.9017
0.44544	-50.7978
0.44607	-50.6868
0.4467	-50.5838
0.44731	-50.4963
0.44794	-50.4207
0.44857	-50.3485
0.4492	-50.2707
0.44982	-50.1785
0.45045	-50.067
0.45108	-49.9404
0.45169	-49.8057
0.45232	-49.6603
0.45295	-49.493
0.45358	-49.3012
0.4542	-49.0989
0.45483	-48.9036
0.45546	-48.7227
0.45607	-48.5575
0.4567	-48.4069
0.45733	-48.2633
0.45795	-48.1145
0.45858	-47.9556
0.45921	-47.789
0.45984	-47.6149
0.46045	-47.4318
0.46108	-47.2433
0.46171	-47.0543
0.46233	-46.8584
0.46296	-46.6424
0.46359	-46.4034
0.46422	-46.155
0.46483	-45.9101
0.46546	-45.6665
0.46609	-45.413
0.46671	-45.1415
0.46734	-44.8491
0.46797	-44.5382
0.4686	-44.2188
0.46921	-43.9095
0.46984	-43.629
0.47047	-43.3872
0.47109	-43.1797
0.47172	-42.9877
0.47235	-42.7837
0.47298	-42.5461
0.47359	-42.2719
0.47422	-41.9761
0.47485	-41.6755
0.47547	-41.3767
0.4761	-41.0804
0.47673	-40.7876
0.47734	-40.4984
0.47797	-40.2085
0.4786	-39.9104
0.47923	-39.6004
0.47985	-39.2816
0.48048	-38.9613
0.48111	-38.6427
0.48172	-38.3217
0.48235	-37.9931
0.48298	-37.6573
0.48361	-37.3168
0.48423	-36.9709
0.48486	-36.6155
0.48549	-36.2512
0.4861	-35.8894
0.48673	-35.5403
0.48736	-35.1983
0.48798	-34.8464
0.48861	-34.4748
0.48924	-34.0898
0.48987	-33.7039
0.49048	-33.322
0.49111	-32.9396
0.49174	-32.5489
0.49236	-32.1474
0.49299	-31.7376
0.49362	-31.3188
0.49425	-30.8877
0.49486	-30.4437
0.49549	-29.9906
0.49612	-29.5379
0.49674	-29.0963
0.49737	-28.6708
0.498	-28.2586
0.49863	-27.8516
0.49924	-27.4431
0.49987	-27.0294
0.5005	-26.6071
0.50112	-26.176
0.50175	-25.7417
0.50238	-25.3113
0.50301	-24.888
0.50362	-24.4683
0.50425	-24.045
0.50488	-23.6137
0.5055	-23.1732
0.50613	-22.7233
0.50676	-22.2626
0.50737	-21.7947
0.508	-21.3322
0.50863	-20.8871
0.50926	-20.4588
0.50988	-20.0351
0.51051	-19.6015
0.51114	-19.1506
0.51175	-18.6849
0.51238	-18.2136
0.51301	-17.7492
0.51364	-17.3003
0.51426	-16.8681
0.51489	-16.4463
0.51552	-16.0236
0.51613	-15.5889
0.51676	-15.1367
0.51739	-14.6689
0.51801	-14.1931
0.51864	-13.7161
0.51927	-13.2392
0.5199	-12.7607
0.52051	-12.2796
0.52114	-11.7982
0.52177	-11.317
0.52239	-10.8304
0.52302	-10.3295
0.52365	-9.80754
0.52428	-9.2657
0.52489	-8.71434
0.52552	-8.1661
0.52615	-7.63053
0.52677	-7.11169
0.5274	-6.60946
0.52803	-6.12362
0.52866	-5.65224
0.52927	-5.1885
0.5299	-4.72352
0.53053	-4.2521
0.53115	-3.7754
0.53178	-3.29759
0.53241	-2.82293
0.53304	-2.3558
0.53365	-1.89708
0.53428	-1.44002
0.53491	-0.97178
0.53553	-0.47909
0.53616	0.04607
0.53679	0.60093
0.5374	1.16494
0.53803	1.70441
0.53866	2.19586
0.53929	2.64111
0.53991	3.05935
0.54054	3.47139
0.54117	3.88987
0.54178	4.31877
0.54241	4.75612
0.54304	5.19593
0.54367	5.63358
0.54429	6.07135
0.54492	6.51808
0.54555	6.98551
0.54616	7.48553
0.54679	8.02806
0.54742	8.61084
0.54804	9.20768
0.54867	9.7815
0.5493	10.3123
0.54993	10.8044
0.55054	11.2737
0.55117	11.735
0.5518	12.1991
0.55242	12.6727
0.55305	13.1597
0.55368	13.6653
0.55431	14.1936
0.55492	14.7401
0.55555	15.2891
0.55618	15.8173
0.5568	16.3111
0.55743	16.776
0.55806	17.2281
0.55869	17.6811
0.5593	18.1441
0.55993	18.6189
0.56056	19.0961
0.56118	19.5565
0.56181	19.9862
0.56244	20.3877
0.56307	20.7731
0.56368	21.1564
0.56431	21.5526
0.56494	21.9758
0.56556	22.4306
0.56619	22.9065
0.56682	23.3851
0.56743	23.8494
0.56806	24.2861
0.56869	24.6914
0.56932	25.0798
0.56994	25.4744
0.57057	25.8877
0.5712	26.3142
0.57181	26.7451
0.57244	27.1785
0.57307	27.6108
0.5737	28.0356
0.57432	28.4565
0.57495	28.8881
0.57558	29.3373
0.57619	29.7898
0.57682	30.2202
0.57745	30.6123
0.57807	30.968
0.5787	31.3039
0.57933	31.641
0.57996	31.992
0.58057	32.355
0.5812	32.7185
0.58183	33.0759
0.58245	33.435
0.58308	33.8088
0.58371	34.2028
0.58434	34.6124
0.58495	35.0283
0.58558	35.4443
0.58621	35.8575
0.58683	36.2659
0.58746	36.6632
0.58809	37.031
0.58872	37.3517
0.58933	37.6326
0.58996	37.9051
0.59059	38.2018
0.59121	38.5418
0.59184	38.9334
0.59247	39.3709
0.5931	39.823
0.59371	40.2483
0.59434	40.6296
0.59497	40.98
0.59559	41.3212
0.59622	41.6648
0.59685	42.0084
0.59746	42.3377
0.59809	42.6379
0.59872	42.9126
0.59935	43.1855
0.59997	43.4851
0.6006	43.8273
0.60123	44.2046
0.60184	44.5927
0.60247	44.9662
0.6031	45.302
0.60373	45.5895
0.60435	45.8463
0.60498	46.1092
0.60561	46.4016
0.60622	46.7114
0.60685	47.006
0.60748	47.2633
0.6081	47.4859
0.60873	47.6942
0.60936	47.9089
0.60999	48.14
0.6106	48.3854
0.61123	48.6374
0.61186	48.8939
0.61248	49.1584
0.61311	49.4248
0.61374	49.6744
0.61437	49.8956
0.61498	50.0985
0.61561	50.312
0.61624	50.566
0.61686	50.8715
0.61749	51.2055
0.61812	51.5161
0.61875	51.7573
0.61936	51.9232
0.61999	52.0435
0.62062	52.1554
0.62124	52.2819
0.62187	52.432
0.6225	52.612
0.62313	52.8232
0.62374	53.0523
0.62437	53.2693
0.625	53.4438
0.62562	53.5699
0.62625	53.669
0.62688	53.7685
0.62749	53.8812
0.62812	54.0064
0.62875	54.1405
0.62938	54.2805
0.63	54.421
0.63063	54.5564
0.63126	54.6769
0.63187	54.77
0.6325	54.8315
0.63313	54.8703
0.63376	54.9019
0.63438	54.94
0.63501	54.9938
0.63564	55.0731
0.63625	55.1873
0.63688	55.3316
0.63751	55.4783
0.63813	55.5926
0.63876	55.6585
0.63939	55.6853
0.64002	55.6951
0.64063	55.7094
0.64126	55.7438
0.64189	55.8022
0.64251	55.873
0.64314	55.9366
0.64377	55.98
0.6444	56.003
0.64501	56.0125
0.64564	56.0159
0.64627	56.0179
0.64689	56.0185
0.64752	56.0129
0.64815	55.9918
0.64878	55.9453
0.64939	55.8719
0.65002	55.787
0.65065	55.717
0.65127	55.6796
0.6519	55.6744
0.65253	55.6865
0.65316	55.6964
0.65377	55.6886
0.6544	55.6539
0.65503	55.5881
0.65565	55.4948
0.65628	55.3896
0.65691	55.293
0.65752	55.214
0.65815	55.1451
0.65878	55.0717
0.65941	54.9851
0.66003	54.8912
0.66066	54.8028
0.66129	54.7224
0.6619	54.637
0.66253	54.5322
0.66316	54.4077
0.66379	54.276
0.66441	54.1476
0.66504	54.0232
0.66567	53.8999
0.66628	53.7798
0.66691	53.6664
0.66754	53.5504
0.66816	53.4091
0.66879	53.2258
0.66942	53.0108
0.67005	52.7927
0.67066	52.5906
0.67129	52.4071
0.67192	52.2355
0.67254	52.0642
0.67317	51.8813
0.6738	51.68
0.67443	51.4615
0.67504	51.2427
0.67567	51.0475
0.6763	50.8799
0.67692	50.7186
0.67755	50.5369
0.67818	50.3153
0.67881	50.0468
0.67942	49.7488
0.68005	49.4575
0.68068	49.1934
0.6813	48.9403
0.68193	48.669
0.68256	48.3757
0.68319	48.0862
0.6838	47.8204
0.68443	47.5703
0.68506	47.315
0.68568	47.0458
0.68631	46.7735
0.68694	46.5139
0.68755	46.2663
0.68818	46.0133
0.68881	45.7364
0.68944	45.4259
0.69006	45.0825
0.69069	44.7139
0.69132	44.3329
0.69193	43.9539
0.69256	43.585
0.69319	43.2278
0.69382	42.8826
0.69444	42.5566
0.69507	42.269
0.6957	42.0277
0.69631	41.7982
0.69694	41.5166
0.69757	41.1445
0.69819	40.702
0.69882	40.2408
0.69945	39.7979
0.70008	39.3835
0.70069	38.9953
0.70132	38.6331
0.70195	38.301
0.70257	37.9976
0.7032	37.7096
0.70383	37.4166
0.70446	37.1041
0.70507	36.7706
0.7057	36.4205
0.70633	36.0544
0.70695	35.6711
0.70758	35.2764
0.70821	34.8894
0.70884	34.5283
0.70945	34.1903
0.71008	33.8551
0.71071	33.4999
0.71133	33.1093
0.71196	32.682
0.71259	32.2372
0.71322	31.8072
0.71383	31.4147
0.71446	31.0581
0.71509	30.7164
0.71571	30.3646
0.71634	29.9887
0.71697	29.5912
0.71758	29.1832
0.71821	28.777
0.71884	28.3816
0.71947	27.9996
0.72009	27.6276
0.72072	27.255
0.72135	26.8687
0.72196	26.4592
0.72259	26.0236
0.72322	25.5674
0.72385	25.1036
0.72447	24.649
0.7251	24.2167
0.72573	23.805
0.72634	23.3991
0.72697	22.985
0.7276	22.5575
0.72822	22.1224
0.72885	21.6894
0.72948	21.2661
0.73011	20.8582
0.73072	20.4663
0.73135	20.0788
0.73198	19.678
0.7326	19.2569
0.73323	18.8248
0.73386	18.3934
0.73449	17.9647
0.7351	17.536
0.73573	17.1055
0.73636	16.6697
0.73698	16.2208
0.73761	15.7473
0.73824	15.2419
0.73887	14.7086
0.73948	14.1691
0.74011	13.6564
0.74074	13.1904
0.74136	12.7663
0.74199	12.3665
0.74262	11.9777
0.74325	11.5937
0.74386	11.2095
0.74449	10.8213
0.74512	10.4325
0.74574	10.047
0.74637	9.65522
0.747	9.23512
0.74761	8.77236
0.74824	8.27779
0.74887	7.77825
0.7495	7.29456
0.75012	6.83583
0.75075	6.40402
0.75138	5.99535
0.75199	5.60129
0.75262	5.20929
0.75325	4.80454
0.75388	4.37413
0.7545	3.91082
0.75513	3.41429
0.75576	2.88822
0.75637	2.3424
0.757	1.80075
0.75763	1.29248
0.75825	0.83033
0.75888	0.40454
0.75951	-0.00472
0.76014	-0.41384
0.76075	-0.83118
0.76138	-1.25825
0.76201	-1.69314
0.76263	-2.13715
0.76326	-2.5983
0.76389	-3.08318
0.76452	-3.58452
0.76513	-4.083
0.76576	-4.56419
0.76639	-5.02651
0.76701	-5.47501
0.76764	-5.91903
0.76827	-6.37413
0.7689	-6.85775
0.76951	-7.37595
0.77014	-7.90993
0.77077	-8.42613
0.77139	-8.90406
0.77202	-9.34662
0.77265	-9.77114
0.77328	-10.2005
0.77389	-10.6556
0.77452	-11.1435
0.77515	-11.6502
0.77577	-12.1514
0.7764	-12.6311
0.77703	-13.085
0.77764	-13.5181
0.77827	-13.9421
0.7789	-14.3689
0.77953	-14.8027
0.78015	-15.2426
0.78078	-15.6897
0.78141	-16.1464
0.78202	-16.6115
0.78265	-17.079
0.78328	-17.5376
0.78391	-17.9763
0.78453	-18.3961
0.78516	-18.8104
0.78579	-19.2337
0.7864	-19.6702
0.78703	-20.1038
0.78766	-20.5083
0.78828	-20.8746
0.78891	-21.2181
0.78954	-21.5605
0.79017	-21.9133
0.79078	-22.2771
0.79141	-22.6488
0.79204	-23.024
0.79266	-23.4012
0.79329	-23.7868
0.79392	-24.1919
0.79455	-24.6181
0.79516	-25.0514
0.79579	-25.4762
0.79642	-25.8871
0.79704	-26.285
0.79767	-26.6674
0.7983	-27.026
0.79893	-27.354
0.79954	-27.6582
0.80017	-27.9588
0.8008	-28.2741
0.80142	-28.6077
0.80205	-28.9487
0.80268	-29.2878
0.80331	-29.6301
0.80392	-29.9877
0.80455	-30.3645
0.80518	-30.7506
0.8058	-31.1344
0.80643	-31.5111
0.80706	-31.8766
0.80767	-32.224
0.8083	-32.5491
0.80893	-32.8539
0.80956	-33.1449
0.81018	-33.4265
0.81081	-33.7001
0.81144	-33.9668
0.81205	-34.2271
0.81268	-34.4831
0.81331	-34.7448
0.81394	-35.0265
0.81456	-35.3353
0.81519	-35.6647
0.81582	-36.0018
0.81643	-36.3333
0.81706	-36.6467
0.81769	-36.9366
0.81831	-37.212
0.81894	-37.489
0.81957	-37.7743
0.8202	-38.0594
0.82081	-38.3323
0.82144	-38.5886
0.82207	-38.8266
0.82269	-39.0452
0.82332	-39.2515
0.82395	-39.4597
0.82458	-39.6774
0.82519	-39.9013
0.82582	-40.1255
0.82645	-40.3467
0.82707	-40.5649
0.8277	-40.7855
0.82833	-41.0134
0.82896	-41.2464
0.82957	-41.4766
0.8302	-41.6965
0.83083	-41.9014
0.83145	-42.0846
0.83208	-42.2375
0.83271	-42.3642
0.83334	-42.4894
0.83395	-42.6417
0.83458	-42.8261
0.83521	-43.0238
0.83583	-43.2135
0.83646	-43.3816
0.83709	-43.5241
0.8377	-43.6499
0.83833	-43.7721
0.83896	-43.8974
0.83959	-44.0277
0.84021	-44.1657
0.84084	-44.3109
0.84147	-44.4549
0.84208	-44.585
0.84271	-44.6949
0.84334	-44.7912
0.84397	-44.8871
0.84459	-44.9905
0.84522	-45.0953
0.84585	-45.1871
0.84646	-45.2582
0.84709	-45.3152
0.84772	-45.3728
0.84834	-45.4454
0.84897	-45.5379
0.8496	-45.6393
0.85023	-45.7298
0.85084	-45.7959
0.85147	-45.8377
0.8521	-45.8638
0.85272	-45.8845
0.85335	-45.9087
0.85398	-45.9419
0.85461	-45.9846
0.85522	-46.032
0.85585	-46.0763
0.85648	-46.1116
0.8571	-46.1359
0.85773	-46.1504
0.85836	-46.1574
0.85899	-46.1594
0.8596	-46.1587
0.86023	-46.1569
0.86086	-46.1554
0.86148	-46.1548
0.86211	-46.1556
0.86274	-46.1579
0.86337	-46.1614
0.86398	-46.1648
0.86461	-46.1658
0.86524	-46.1599
0.86586	-46.1407
0.86649	-46.1002
0.86712	-46.0324
0.86773	-45.9391
0.86836	-45.8355
0.86899	-45.7433
0.86962	-45.6756
0.87024	-45.6298
0.87087	-45.5933
0.8715	-45.5499
0.87211	-45.4859
0.87274	-45.3964
0.87337	-45.2901
0.874	-45.1818
0.87462	-45.0776
0.87525	-44.9706
0.87588	-44.8523
0.87649	-44.7235
0.87712	-44.5916
0.87775	-44.4589
0.87837	-44.3226
0.879	-44.1837
0.87963	-44.0479
0.88026	-43.9157
0.88087	-43.7824
0.8815	-43.6479
0.88213	-43.5168
0.88275	-43.3879
0.88338	-43.2541
0.88401	-43.111
0.88464	-42.9572
0.88525	-42.7852
0.88588	-42.5843
0.88651	-42.3563
0.88713	-42.1204
0.88776	-41.8972
0.88839	-41.6949
0.88902	-41.5119
0.88963	-41.343
0.89026	-41.176
0.89089	-40.9955
0.89151	-40.7956
0.89214	-40.5822
0.89277	-40.3639
0.8934	-40.1466
0.89401	-39.9318
0.89464	-39.7151
0.89527	-39.4918
0.89589	-39.2625
0.89652	-39.0312
0.89715	-38.7993
0.89776	-38.5641
0.89839	-38.3241
0.89902	-38.0806
0.89965	-37.831
0.90027	-37.5709
0.9009	-37.3004
0.90153	-37.0244
0.90214	-36.7483
0.90277	-36.4739
0.9034	-36.2015
0.90403	-35.9312
0.90465	-35.6606
0.90528	-35.3842
0.90591	-35.0965
0.90652	-34.7915
0.90715	-34.4605
0.90778	-34.0942
0.9084	-33.6961
0.90903	-33.2937
0.90966	-32.9198
0.91029	-32.5803
0.9109	-32.2555
0.91153	-31.9284
0.91216	-31.599
0.91278	-31.2721
0.91341	-30.9456
0.91404	-30.6128
0.91467	-30.2677
0.91528	-29.9044
0.91591	-29.5159
0.91654	-29.0986
0.91716	-28.6642
0.91779	-28.2371
0.91842	-27.8372
0.91905	-27.4685
0.91966	-27.1203
0.92029	-26.7755
0.92092	-26.4214
0.92154	-26.0542
0.92217	-25.6767
0.9228	-25.2915
0.92343	-24.9006
0.92404	-24.5067
0.92467	-24.1088
0.9253	-23.7027
0.92592	-23.2845
0.92655	-22.8502
0.92718	-22.395
0.92779	-21.9179
0.92842	-21.4315
0.92905	-20.9584
0.92968	-20.5101
0.9303	-20.0812
0.93093	-19.6612
0.93156	-19.2438
0.93217	-18.8268
0.9328	-18.4093
0.93343	-17.9935
0.93406	-17.5856
0.93468	-17.1871
0.93531	-16.7883
0.93594	-16.3758
0.93655	-15.946
0.93718	-15.5091
0.93781	-15.0787
0.93843	-14.6612
0.93906	-14.2544
0.93969	-13.8495
0.94032	-13.4352
0.94093	-13.0041
0.94156	-12.5578
0.94219	-12.1046
0.94281	-11.6532
0.94344	-11.2081
0.94407	-10.7733
0.9447	-10.3489
0.94531	-9.92289
0.94594	-9.47536
0.94657	-8.99734
0.94719	-8.50469
0.94782	-8.02523
0.94845	-7.57368
0.94908	-7.14613
0.94969	-6.72983
0.95032	-6.31005
0.95095	-5.87334
0.95157	-5.41025
0.9522	-4.91586
0.95283	-4.38807
0.95346	-3.83237
0.95407	-3.27024
0.9547	-2.72924
0.95533	-2.22108
0.95595	-1.73762
0.95658	-1.26512
0.95721	-0.79565
0.95782	-0.32708
0.95845	0.1397
0.95908	0.60154
0.95971	1.05726
0.96033	1.51177
0.96096	1.97367
0.96159	2.44947
0.9622	2.94134
0.96283	3.44966
0.96346	3.96951
0.96409	4.48255
0.96471	4.96663
0.96534	5.4166
0.96597	5.84635
0.96658	6.27272
0.96721	6.70347
0.96784	7.13698
0.96846	7.56551
0.96909	7.98002
0.96972	8.3813
0.97035	8.78709
0.97096	9.22283
0.97159	9.70423
0.97222	10.2309
0.97284	10.7916
0.97347	11.3637
0.9741	11.9184
0.97473	12.4402
0.97534	12.9345
0.97597	13.4162
0.9766	13.8976
0.97722	14.383
0.97785	14.8703
0.97848	15.3572
0.97911	15.8448
0.97972	16.3389
0.98035	16.8454
0.98098	17.3633
0.9816	17.8846
0.98223	18.3993
0.98286	18.9053
0.98349	19.4067
0.9841	19.9
0.98473	20.3715
0.98536	20.8125
0.98598	21.2288
0.98661	21.6362
0.98724	22.0505
0.98785	22.4796
0.98848	22.9235
0.98911	23.3752
0.98974	23.8293
0.99036	24.2885
0.99099	24.7598
0.99162	25.245
0.99223	25.7364
0.99286	26.2239
0.99349	26.6999
0.99412	27.1574
0.99474	27.5938
0.99537	28.0166
0.996	28.4397
0.99661	28.8735
0.99724	29.3182
0.99787	29.766
0.99849	30.2061
0.99912	30.6252
0.99975	31.0136
1.00038	31.3724
1.00099	31.7142
1.00162	32.0623
1.00225	32.4416
1.00287	32.8641
1.0035	33.3193
1.00413	33.781
1.00476	34.2304
1.00537	34.6656
1.006	35.0932
1.00663	35.5199
1.00725	35.9484
1.00788	36.3754
1.00851	36.7958
1.00914	37.2058
1.00975	37.605
1.01038	37.9941
1.01101	38.3701
1.01163	38.7309
1.01226	39.0841
1.01289	39.4427
1.01352	39.8106
1.01413	40.1733
1.01476	40.5133
1.01539	40.8345
1.01601	41.1594
1.01664	41.5077
1.01727	41.8825
1.01788	42.2734
1.01851	42.6683
1.01914	43.0585
1.01977	43.4406
1.02039	43.8164
1.02102	44.1872
1.02165	44.5485
1.02226	44.8886
1.02289	45.1939
1.02352	45.4648
1.02415	45.7239
1.02477	46.0046
1.0254	46.3248
1.02603	46.6681
1.02664	46.9995
1.02727	47.2976
1.0279	47.5647
1.02852	47.819
1.02915	48.0862
1.02978	48.3872
1.03041	48.7176
1.03102	49.0467
1.03165	49.3457
1.03228	49.6103
1.0329	49.8558
1.03353	50.0999
1.03416	50.3448
1.03479	50.5786
1.0354	50.7975
1.03603	51.0115
1.03666	51.2324
1.03728	51.4691
1.03791	51.7259
1.03854	51.9984
1.03917	52.2724
1.03978	52.5339
1.04041	52.7739
1.04104	52.9869
1.04166	53.1759
1.04229	53.361
1.04292	53.5641
1.04355	53.7836
1.04416	53.9982
1.04479	54.1936
1.04542	54.3718
1.04604	54.5438
1.04667	54.726
1.0473	54.933
1.04791	55.1671
1.04854	55.4142
1.04917	55.6488
1.0498	55.8504
1.05042	56.0144
1.05105	56.1441
1.05168	56.2443
1.05229	56.3308
1.05292	56.4332
1.05355	56.578
1.05418	56.7642
1.0548	56.9597
1.05543	57.129
1.05606	57.2568
1.05667	57.352
1.0573	57.4361
1.05793	57.5251
1.05855	57.6166
1.05918	57.6948
1.05981	57.7492
1.06044	57.7836
1.06105	57.8116
1.06168	57.8494
1.06231	57.9106
1.06293	57.9981
1.06356	58.0982
1.06419	58.1883
1.06482	58.253
1.06543	58.2914
1.06606	58.3101
1.06669	58.3154
1.06731	58.3099
1.06794	58.2907
1.06857	58.2508
1.0692	58.1831
1.06981	58.0881
1.07044	57.9809
1.07107	57.8855
1.07169	57.8192
1.07232	57.7872
1.07295	57.7888
1.07358	57.8243
1.07419	57.8945
1.07482	57.9939
1.07545	58.103
1.07607	58.1937
1.0767	58.2441
1.07733	58.2449
1.07794	58.1968
1.07857	58.1094
1.0792	58.0053
1.07983	57.9124
1.08045	57.8484
1.08108	57.8142
1.08171	57.8007
1.08232	57.7956
1.08295	57.7859
1.08358	57.7595
1.08421	57.7067
1.08483	57.6261
1.08546	57.5285
1.08609	57.4288
1.0867	57.3295
1.08733	57.2175
1.08796	57.0792
1.08858	56.9201
1.08921	56.7667
1.08984	56.6436
1.09047	56.548
1.09108	56.4498
1.09171	56.3209
1.09234	56.1657
1.09296	56.013
1.09359	55.8771
1.09422	55.742
1.09485	55.5825
1.09546	55.3899
1.09609	55.1787
1.09672	54.9703
1.09734	54.7763
1.09797	54.5934
1.0986	54.4063
1.09923	54.2016
1.09984	53.9791
1.10047	53.7521
1.1011	53.5405
1.10172	53.3545
1.10235	53.1807
1.10298	52.9904
1.10361	52.7635
1.10422	52.5004
1.10485	52.2161
1.10548	51.9328
1.1061	51.668
1.10673	51.4174
1.10736	51.1617
1.10797	50.8894
1.1086	50.6091
1.10923	50.3366
1.10986	50.0739
1.11048	49.8128
1.11111	49.55
1.11174	49.2857
1.11235	49.0166
1.11298	48.7368
1.11361	48.4439
1.11424	48.142
1.11486	47.8378
1.11549	47.5369
1.11612	47.2453
1.11673	46.9653
1.11736	46.6911
1.11799	46.4125
1.11861	46.1217
1.11924	45.8166
1.11987	45.496
1.1205	45.1571
1.12111	44.7993
1.12174	44.4266
1.12237	44.0492
1.12299	43.6802
1.12362	43.3275
1.12425	42.991
1.12488	42.6646
1.12549	42.3406
1.12612	42.0146
1.12675	41.6784
1.12737	41.3149
1.128	40.9137
1.12863	40.4854
1.12926	40.0562
1.12987	39.6557
1.1305	39.3102
1.13113	39.0355
1.13175	38.8232
1.13238	38.6318
1.13301	38.4076
1.13364	38.1159
1.13425	37.7551
1.13488	37.3465
1.13551	36.9153
1.13613	36.4763
1.13676	36.0325
1.13739	35.5917
1.138	35.1767
1.13863	34.8063
1.13926	34.4769
1.13989	34.1642
1.14051	33.8344
1.14114	33.4584
1.14177	33.0276
1.14238	32.5625
1.14301	32.1039
1.14364	31.6836
1.14427	31.3064
1.14489	30.9555
1.14552	30.6075
1.14615	30.2453
1.14676	29.8634
1.14739	29.4647
1.14802	29.0565
1.14864	28.6449
1.14927	28.2306
1.1499	27.8136
1.15053	27.4005
1.15114	27.0004
1.15177	26.6145
1.1524	26.2364
1.15302	25.8572
1.15365	25.4653
1.15428	25.0501
1.15491	24.6127
1.15552	24.1687
1.15615	23.7379
1.15678	23.3273
1.1574	22.931
1.15803	22.5385
1.15866	22.1382
1.15929	21.7204
1.1599	21.2827
1.16053	20.8297
1.16116	20.3679
1.16178	19.9005
1.16241	19.4298
1.16304	18.9625
1.16367	18.5046
1.16428	18.0555
1.16491	17.6117
1.16554	17.1734
1.16616	16.7444
1.16679	16.3246
1.16742	15.9082
1.16803	15.4903
1.16866	15.069
1.16929	14.6402
1.16992	14.1987
1.17054	13.7456
1.17117	13.2897
1.1718	12.8398
1.17241	12.3993
1.17304	11.9651
1.17367	11.5252
1.1743	11.0618
1.17492	10.5634
1.17555	10.0339
1.17618	9.49031
1.17679	8.95031
1.17742	8.42607
1.17805	7.92545
1.17867	7.44885
1.1793	6.98699
1.17993	6.52639
1.18056	6.05705
1.18117	5.57655
1.1818	5.08818
1.18243	4.59857
1.18305	4.1161
1.18368	3.64465
1.18431	3.17979
1.18494	2.71294
1.18555	2.23851
1.18618	1.75715
1.18681	1.27264
1.18743	0.7889
1.18806	0.31024
1.18869	-0.16155
1.18932	-0.63051
1.18993	-1.10373
1.19056	-1.58539
1.19119	-2.0739
1.19181	-2.5651
1.19244	-3.05504
1.19307	-3.53958
1.1937	-4.01719
1.19431	-4.49215
1.19494	-4.97156
1.19557	-5.45926
1.19619	-5.95287
1.19682	-6.44684
1.19745	-6.93537
1.19806	-7.4119
1.19869	-7.87202
1.19932	-8.31682
1.19995	-8.75122
1.20057	-9.18112
1.2012	-9.61276
1.20183	-10.0531
1.20244	-10.5061
1.20307	-10.9684
1.2037	-11.4336
1.20433	-11.8991
1.20495	-12.3656
1.20558	-12.8315
1.20621	-13.29
1.20682	-13.7344
1.20745	-14.1644
1.20808	-14.5844
1.2087	-14.9992
1.20933	-15.4144
1.20996	-15.8356
1.21059	-16.2682
1.2112	-16.7127
1.21183	-17.1626
1.21246	-17.6066
1.21308	-18.0305
1.21371	-18.4249
1.21434	-18.7953
1.21497	-19.1594
1.21558	-19.5347
1.21621	-19.9279
1.21684	-20.3352
1.21746	-20.7467
1.21809	-21.1481
1.21872	-21.5273
1.21935	-21.8873
1.21996	-22.2426
1.22059	-22.6026
1.22122	-22.9676
1.22184	-23.3376
1.22247	-23.7121
1.2231	-24.087
1.22373	-24.4586
1.22434	-24.8254
1.22497	-25.1883
1.2256	-25.5506
1.22622	-25.9167
1.22685	-26.2868
1.22748	-26.656
1.22809	-27.0185
1.22872	-27.3746
1.22935	-27.7297
1.22998	-28.0868
1.2306	-28.4416
1.23123	-28.7857
1.23186	-29.1161
1.23247	-29.4363
1.2331	-29.7533
1.23373	-30.0779
1.23436	-30.4213
1.23498	-30.7873
1.23561	-31.1667
1.23624	-31.5395
1.23685	-31.8889
1.23748	-32.2101
1.23811	-32.5059
1.23873	-32.7834
1.23936	-33.056
1.23999	-33.3396
1.24062	-33.6404
1.24123	-33.9513
1.24186	-34.2621
1.24249	-34.5693
1.24311	-34.8729
1.24374	-35.1708
1.24437	-35.4611
1.245	-35.7443
1.24561	-36.0228
1.24624	-36.2963
1.24687	-36.5599
1.24749	-36.8088
1.24812	-37.045
1.24875	-37.2774
1.24938	-37.5161
1.24999	-37.7661
1.25062	-38.0274
[truncated: 10,789 more rows]

## Sheet: Fig 2g
0	-1.21577
0.00101	-1.14297
0.002	-1.06864
0.003	-0.99196
0.00401	-0.91213
0.005	-0.82819
0.006	-0.7392
0.00701	-0.6445
0.008	-0.54388
0.009	-0.43767
0.01001	-0.32666
0.011	-0.21186
0.012	-0.09432
0.01301	0.02505
0.014	0.14541
0.015	0.26603
0.01601	0.3862
0.017	0.50518
0.018	0.62213
0.01901	0.7361
0.02	0.84607
0.021	0.95107
0.02201	1.05026
0.023	1.14283
0.024	1.22775
0.02501	1.30367
0.026	1.36903
0.027	1.42234
0.02801	1.46243
0.029	1.48864
0.03	1.50084
0.03101	1.49919
0.032	1.48391
0.033	1.45523
0.03401	1.41341
0.035	1.35875
0.036	1.29193
0.03701	1.21413
0.038	1.12692
0.039	1.03207
0.04001	0.93139
0.041	0.82641
0.042	0.71815
0.04301	0.60709
0.044	0.49359
0.045	0.37812
0.04601	0.26129
0.047	0.14387
0.048	0.0267
0.04901	-0.08929
0.05	-0.20315
0.051	-0.31395
0.05201	-0.42091
0.053	-0.52354
0.054	-0.62152
0.05501	-0.71448
0.056	-0.80204
0.057	-0.88389
0.05801	-0.9599
0.059	-1.03022
0.06	-1.09515
0.06101	-1.15497
0.062	-1.20973
0.063	-1.25926
0.06401	-1.30327
0.065	-1.3415
0.066	-1.37379
0.06701	-1.39986
0.068	-1.4193
0.069	-1.43163
0.07001	-1.43653
0.071	-1.43385
0.072	-1.42364
0.07301	-1.40609
0.074	-1.3814
0.075	-1.34966
0.07601	-1.31102
0.077	-1.26594
0.078	-1.21517
0.07901	-1.15941
0.08	-1.09912
0.081	-1.03434
0.08201	-0.96482
0.083	-0.89012
0.084	-0.80992
0.08501	-0.72409
0.086	-0.6326
0.087	-0.53551
0.08801	-0.433
0.089	-0.32552
0.09	-0.21379
0.09101	-0.09867
0.092	0.01903
0.093	0.13853
0.09401	0.25912
0.095	0.38009
0.096	0.50072
0.09701	0.62015
0.098	0.73734
0.099	0.85106
0.10001	0.95987
0.101	1.06232
0.102	1.1571
0.10301	1.24309
0.104	1.31928
0.105	1.38477
0.10601	1.43869
0.107	1.48016
0.108	1.50832
0.10901	1.52245
0.11	1.52205
0.111	1.50718
0.11201	1.47837
0.113	1.43648
0.114	1.38252
0.11501	1.3176
0.116	1.24284
0.117	1.15946
0.11801	1.06875
0.119	0.97205
0.12	0.87068
0.12101	0.76572
0.122	0.65776
0.123	0.54698
0.12401	0.4336
0.125	0.31806
0.126	0.2011
0.12701	0.08359
0.128	-0.03343
0.129	-0.14885
0.13001	-0.26148
0.131	-0.37013
0.132	-0.47385
0.13301	-0.57202
0.134	-0.66439
0.135	-0.75089
0.13601	-0.83154
0.137	-0.90649
0.138	-0.97613
0.13901	-1.04099
0.14	-1.10148
0.141	-1.15766
0.14201	-1.20918
0.143	-1.25537
0.144	-1.29548
0.14501	-1.3289
0.146	-1.35535
0.147	-1.3748
0.14801	-1.38753
0.149	-1.39394
0.15	-1.39432
0.15101	-1.38862
0.152	-1.37648
0.153	-1.3574
0.15401	-1.33095
0.155	-1.29693
0.156	-1.25537
0.15701	-1.2066
0.158	-1.1511
0.159	-1.08936
0.16001	-1.02176
0.161	-0.94863
0.162	-0.87043
0.16301	-0.78766
0.164	-0.70071
0.165	-0.60972
0.16601	-0.51452
0.167	-0.41486
0.168	-0.31057
0.16901	-0.20184
0.17	-0.08924
0.171	0.02646
0.17201	0.14445
0.173	0.26392
0.174	0.38412
0.17501	0.50431
0.176	0.62368
0.177	0.74132
0.17801	0.85621
0.179	0.9672
0.18	1.07314
0.18101	1.17299
0.182	1.26573
0.183	1.35021
0.18401	1.42497
0.185	1.48843
0.186	1.53919
0.18701	1.57621
0.188	1.59875
0.189	1.60631
0.19001	1.59868
0.191	1.57606
0.192	1.53897
0.19301	1.48814
0.194	1.42462
0.195	1.34984
0.19601	1.26541
0.197	1.17282
0.198	1.07327
0.19901	0.96783
0.2	0.85757
0.201	0.74368
0.20201	0.62727
0.203	0.50929
0.204	0.39053
0.20501	0.27164
0.206	0.15322
0.207	0.03588
0.20801	-0.07984
0.209	-0.1934
0.21	-0.30433
0.21101	-0.41224
0.212	-0.51696
0.213	-0.61831
0.21401	-0.71588
0.215	-0.80903
0.216	-0.89721
0.21701	-0.98007
0.218	-1.0573
0.219	-1.12844
0.22001	-1.193
0.221	-1.25057
0.222	-1.30073
0.22301	-1.34311
0.224	-1.37757
0.225	-1.40421
0.22601	-1.42337
0.227	-1.43555
0.228	-1.44135
0.22901	-1.44116
0.23	-1.435
0.231	-1.42256
0.23201	-1.40332
0.233	-1.37688
0.234	-1.34303
0.23501	-1.30179
0.236	-1.25345
0.237	-1.19847
0.23801	-1.13725
0.239	-1.07006
0.24	-0.99704
0.24101	-0.9184
0.242	-0.83433
0.243	-0.74496
0.24401	-0.65055
0.245	-0.55174
0.246	-0.4494
0.24701	-0.34431
0.248	-0.23681
0.249	-0.1269
0.25001	-0.01452
0.251	0.10018
0.252	0.2169
0.25301	0.33521
0.254	0.45451
0.255	0.57405
0.25601	0.69289
0.257	0.80985
0.258	0.92353
0.25901	1.03236
0.26	1.13469
0.261	1.22904
0.26201	1.3141
0.263	1.38869
0.264	1.45177
0.26501	1.50245
0.266	1.53997
0.267	1.56383
0.26801	1.57393
0.269	1.57035
0.27	1.55322
0.27101	1.5227
0.272	1.47904
0.273	1.42271
0.27401	1.35459
0.275	1.2759
0.276	1.18788
0.27701	1.09183
0.278	0.98933
0.279	0.88203
0.28001	0.77136
0.281	0.65832
0.282	0.54362
0.28301	0.4281
0.284	0.31262
0.285	0.19757
0.28601	0.08282
0.287	-0.03174
0.288	-0.14581
0.28901	-0.25871
0.29	-0.36945
0.291	-0.47692
0.29201	-0.5801
0.293	-0.67827
0.294	-0.771
0.29501	-0.85801
0.296	-0.93906
0.297	-1.01395
0.29801	-1.08268
0.299	-1.14537
0.3	-1.20212
0.30101	-1.2529
0.302	-1.29757
0.303	-1.33608
0.30401	-1.36839
0.305	-1.39438
0.306	-1.41371
0.30701	-1.42598
0.308	-1.43088
0.309	-1.42828
0.31001	-1.41821
0.311	-1.4008
0.312	-1.37617
0.31301	-1.34427
0.314	-1.3051
0.315	-1.25893
0.31601	-1.20632
0.317	-1.14779
0.318	-1.08367
0.31901	-1.01411
0.32	-0.93914
0.321	-0.85894
0.32201	-0.77386
0.323	-0.68427
0.324	-0.59046
0.32501	-0.49274
0.326	-0.39157
0.327	-0.28738
0.32801	-0.18037
0.329	-0.07053
0.33	0.04209
0.33101	0.15714
0.332	0.27402
0.333	0.39204
0.33401	0.51035
0.335	0.62804
0.336	0.74403
0.33701	0.85705
0.338	0.96566
0.339	1.06839
0.34001	1.16394
0.341	1.25119
0.342	1.32914
0.34301	1.39684
0.344	1.45327
0.345	1.49724
0.34601	1.52746
0.347	1.54289
0.348	1.54304
0.34901	1.52806
0.35	1.49875
0.351	1.45642
0.35201	1.40261
0.353	1.33862
0.354	1.2654
0.35501	1.18368
0.356	1.09422
0.357	0.99796
0.35801	0.89583
0.359	0.78861
0.36	0.67712
0.36101	0.56232
0.362	0.44522
0.363	0.32679
0.36401	0.20787
0.365	0.08925
0.366	-0.02835
0.36701	-0.14424
0.368	-0.25764
0.369	-0.36779
0.37001	-0.47401
0.371	-0.57583
0.372	-0.67297
0.37301	-0.7651
0.374	-0.85196
0.375	-0.93346
0.37601	-1.00948
0.377	-1.07981
0.378	-1.14426
0.37901	-1.20276
0.38	-1.25527
0.381	-1.3017
0.38201	-1.34197
0.383	-1.3759
0.384	-1.40316
0.38501	-1.42344
0.386	-1.43673
0.387	-1.44325
0.38801	-1.4432
0.389	-1.43658
0.39	-1.42314
0.39101	-1.40262
0.392	-1.37502
0.393	-1.34064
0.39401	-1.29986
0.395	-1.2529
0.396	-1.19996
0.39701	-1.14129
0.398	-1.07713
0.399	-1.00769
0.40001	-0.93318
0.401	-0.8537
0.402	-0.76905
0.40301	-0.67887
0.404	-0.58288
0.405	-0.48111
0.40601	-0.37402
0.407	-0.26245
0.408	-0.1474
0.40901	-0.02984
0.41	0.08938
0.411	0.20957
0.41201	0.33016
0.413	0.45061
0.414	0.57036
0.41501	0.68862
0.416	0.80433
0.417	0.91614
0.41801	1.0225
0.419	1.12183
0.42	1.21281
0.42101	1.29435
0.422	1.36537
0.423	1.42469
0.42401	1.47131
0.425	1.50473
0.426	1.52493
0.42701	1.53199
0.428	1.52598
0.429	1.50695
0.43001	1.47488
0.431	1.42982
0.432	1.37217
0.43301	1.30279
0.434	1.22297
0.435	1.13426
0.43601	1.03834
0.437	0.93689
0.438	0.83133
0.43901	0.72259
0.44	0.61112
0.441	0.49728
0.44201	0.38155
0.443	0.26454
0.444	0.1469
0.44501	0.02934
0.446	-0.0873
0.447	-0.20205
0.44801	-0.31382
0.449	-0.42155
0.45	-0.52435
0.45101	-0.62171
0.452	-0.7135
0.453	-0.79967
0.45401	-0.88022
0.455	-0.95516
0.456	-1.02466
0.45701	-1.08905
0.458	-1.14855
0.459	-1.20318
0.46001	-1.25268
0.461	-1.29671
0.462	-1.33495
0.46301	-1.36715
0.464	-1.39299
0.465	-1.41197
0.46601	-1.42358
0.467	-1.42745
0.468	-1.42345
0.46901	-1.41173
0.47	-1.39268
0.471	-1.36684
0.47201	-1.33476
0.473	-1.29679
0.474	-1.25324
0.47501	-1.20445
0.476	-1.15082
0.477	-1.09257
0.47801	-1.0296
0.479	-0.9615
0.48	-0.88762
0.48101	-0.80738
0.482	-0.7206
0.483	-0.62754
0.48401	-0.52867
0.485	-0.4245
0.486	-0.31563
0.48701	-0.20284
0.488	-0.08699
0.489	0.0311
0.49001	0.15068
0.491	0.2711
0.492	0.39178
0.49301	0.51213
0.494	0.63146
0.495	0.74898
0.49601	0.86372
0.497	0.97458
0.498	1.0804
0.49901	1.18014
0.5	1.27276
0.501	1.35704
0.50201	1.43147
0.503	1.49443
0.504	1.54442
0.50501	1.5804
0.506	1.60162
0.507	1.60766
0.50801	1.5985
0.509	1.57467
0.51	1.53713
0.51101	1.48681
0.512	1.42459
0.513	1.3515
0.51401	1.26884
0.515	1.17792
0.516	1.07987
0.51701	0.97573
0.518	0.86654
0.519	0.75342
0.52001	0.63742
0.521	0.51949
0.522	0.4004
0.52301	0.28075
0.524	0.16105
0.525	0.04171
0.52601	-0.07685
0.527	-0.19408
0.528	-0.30925
0.52901	-0.42147
0.53	-0.5298
0.531	-0.63338
0.53201	-0.73167
0.533	-0.82438
0.534	-0.91136
0.53501	-0.99245
0.536	-1.06751
0.537	-1.13658
0.53801	-1.19976
0.539	-1.25712
0.54	-1.30847
0.54101	-1.35345
0.542	-1.39162
0.543	-1.42274
0.54401	-1.44681
0.545	-1.46385
0.546	-1.4737
0.54701	-1.47618
0.548	-1.47124
0.549	-1.45899
0.55001	-1.43973
0.551	-1.41386
0.552	-1.38175
0.55301	-1.34355
0.554	-1.2993
0.555	-1.2491
0.55601	-1.19306
0.557	-1.13118
0.558	-1.06329
0.55901	-0.98915
0.56	-0.9087
0.561	-0.82211
0.56201	-0.72966
0.563	-0.6317
0.564	-0.52874
0.56501	-0.42163
0.566	-0.31153
0.567	-0.19967
0.56801	-0.08715
0.569	0.02527
0.57	0.13733
0.57101	0.24934
0.572	0.36181
0.573	0.475
0.57401	0.58852
0.575	0.70142
0.576	0.81229
0.57701	0.91943
0.578	1.02108
0.579	1.11567
0.58001	1.20183
0.581	1.27839
0.582	1.34434
0.58301	1.39874
0.584	1.4407
0.585	1.46935
0.58601	1.48394
0.587	1.48402
0.588	1.46959
0.58901	1.44114
0.59	1.39944
0.591	1.34535
0.59201	1.27977
0.593	1.20357
0.594	1.11768
0.59501	1.02314
0.596	0.92112
0.597	0.81297
0.59801	0.70015
0.599	0.58409
0.6	0.46596
0.60101	0.34665
0.602	0.22678
0.603	0.10685
0.60401	-0.0127
0.605	-0.13143
0.606	-0.24885
0.60701	-0.36432
0.608	-0.47705
0.609	-0.58611
0.61001	-0.69057
0.611	-0.78969
0.612	-0.88287
0.61301	-0.96958
0.614	-1.04953
0.615	-1.12293
0.61601	-1.19039
0.617	-1.25249
0.618	-1.30952
0.61901	-1.36135
0.62	-1.4075
0.621	-1.44736
0.62201	-1.48044
0.623	-1.50649
0.624	-1.52556
0.62501	-1.53792
0.626	-1.544
0.627	-1.54407
0.62801	-1.53813
0.629	-1.52585
0.63	-1.5068
0.63101	-1.48066
0.632	-1.44733
0.633	-1.40702
0.63401	-1.36016
0.635	-1.30734
0.636	-1.24905
0.63701	-1.18548
0.638	-1.11653
0.639	-1.04193
0.64001	-0.96146
0.641	-0.87508
0.642	-0.78285
0.64301	-0.68486
0.644	-0.58135
0.645	-0.47288
0.64601	-0.36032
0.647	-0.24469
0.648	-0.12695
0.64901	-0.00799
0.65	0.11145
0.651	0.23073
0.65201	0.34921
0.653	0.46616
0.654	0.58073
0.65501	0.69195
0.656	0.79885
0.657	0.90057
0.65801	0.99625
0.659	1.08487
0.66	1.16539
0.66101	1.23697
0.662	1.29888
0.663	1.35026
0.66401	1.39006
0.665	1.41714
0.666	1.43045
0.66701	1.42917
0.668	1.41302
0.669	1.38228
0.67001	1.3376
0.671	1.27995
0.672	1.21059
0.67301	1.13105
0.674	1.04296
0.675	0.94788
0.67601	0.84716
0.677	0.74183
0.678	0.63255
0.67901	0.51994
0.68	0.40472
0.681	0.28765
0.68201	0.16943
0.683	0.05077
0.684	-0.06758
0.68501	-0.18478
0.686	-0.29987
0.687	-0.4118
0.68801	-0.51953
0.689	-0.62225
0.69	-0.7195
0.69101	-0.8112
0.692	-0.89739
0.693	-0.97814
0.69401	-1.05355
0.695	-1.12391
0.696	-1.1896
0.69701	-1.2509
0.698	-1.30778
0.699	-1.35985
0.70001	-1.40639
0.701	-1.44659
0.702	-1.4798
0.70301	-1.50566
0.704	-1.52408
0.705	-1.53527
0.70601	-1.5396
0.707	-1.53742
0.708	-1.5289
0.70901	-1.51409
0.71	-1.4931
0.711	-1.46603
0.71201	-1.43289
0.713	-1.39352
0.714	-1.34766
0.71501	-1.29518
0.716	-1.2361
0.717	-1.17051
0.71801	-1.09858
0.719	-1.02066
0.72	-0.93727
0.72101	-0.84892
0.722	-0.7561
0.723	-0.6592
0.72401	-0.55855
0.725	-0.45436
0.726	-0.34672
0.72701	-0.23586
0.728	-0.12227
0.729	-0.00658
0.73001	0.11054
0.731	0.22843
0.732	0.34637
0.73301	0.46356
0.734	0.57913
0.735	0.69216
0.73601	0.80177
0.737	0.90716
0.738	1.00742
0.73901	1.10132
0.74	1.18725
0.741	1.26344
0.74201	1.32815
0.743	1.37994
0.744	1.41783
0.74501	1.44121
0.746	1.44974
0.747	1.44338
0.74801	1.42249
0.749	1.38768
0.75	1.33969
0.75101	1.27936
0.752	1.20781
0.753	1.12639
0.75401	1.03665
0.755	0.94019
0.756	0.8386
0.75701	0.73321
0.758	0.62484
0.759	0.51385
0.76001	0.40049
0.761	0.28511
0.762	0.16822
0.76301	0.05045
0.764	-0.06746
0.765	-0.18461
0.76601	-0.3
0.767	-0.41253
0.768	-0.52113
0.76901	-0.62488
0.77	-0.72323
0.771	-0.81596
0.77201	-0.90303
0.773	-0.98441
0.774	-1.0602
0.77501	-1.13064
0.776	-1.19612
0.777	-1.2569
0.77801	-1.31294
0.779	-1.36385
0.78	-1.40899
0.78101	-1.44767
0.782	-1.4795
0.783	-1.50442
0.78401	-1.52241
0.785	-1.53333
0.786	-1.53704
0.78701	-1.5335
0.788	-1.52276
0.789	-1.50498
0.79001	-1.4803
0.791	-1.4487
0.792	-1.41022
0.79301	-1.36518
0.794	-1.31417
0.795	-1.25768
0.79601	-1.19595
0.797	-1.12882
0.798	-1.05587
0.79901	-0.97661
0.8	-0.89083
0.801	-0.79871
0.80201	-0.70088
0.803	-0.59841
0.804	-0.49262
0.80501	-0.38476
0.806	-0.2756
0.807	-0.16529
0.80801	-0.0535
0.809	0.0601
0.81	0.17551
0.81101	0.2924
0.812	0.41014
0.813	0.52788
0.81401	0.6445
0.815	0.75872
0.816	0.86908
0.81701	0.97412
0.818	1.07245
0.819	1.16279
0.82001	1.24377
0.821	1.31388
0.822	1.37174
0.82301	1.41642
0.824	1.44747
0.825	1.46473
0.82601	1.46815
0.827	1.45775
0.828	1.43361
0.82901	1.39607
0.83	1.34587
0.831	1.28407
0.83201	1.21189
0.833	1.13066
0.834	1.04178
0.83501	0.94654
0.836	0.84611
0.837	0.74129
0.83801	0.6326
0.839	0.52054
0.84	0.40573
0.84101	0.28896
0.842	0.17113
0.843	0.05321
0.84401	-0.0638
0.845	-0.17885
0.846	-0.29087
0.84701	-0.39894
0.848	-0.50238
0.849	-0.60097
0.85001	-0.69492
0.851	-0.78456
0.852	-0.87017
0.85301	-0.95192
0.854	-1.02984
0.855	-1.10369
0.85601	-1.17297
0.857	-1.23711
0.858	-1.2956
0.85901	-1.348
0.86	-1.39389
0.861	-1.43301
0.86201	-1.46522
0.863	-1.49029
0.864	-1.50785
0.86501	-1.51752
0.866	-1.51917
0.867	-1.51303
0.86801	-1.49966
0.869	-1.47967
0.87	-1.45353
0.87101	-1.42153
0.872	-1.38393
0.873	-1.34082
0.87401	-1.29202
0.875	-1.23727
0.876	-1.17637
0.87701	-1.10915
0.878	-1.03553
0.879	-0.95569
0.88001	-0.86999
0.881	-0.77891
0.882	-0.6829
0.88301	-0.58248
0.884	-0.47841
0.885	-0.37164
0.88601	-0.26309
0.887	-0.1533
0.888	-0.04225
0.88901	0.0704
0.89	0.18493
0.891	0.30123
0.89201	0.41884
0.893	0.53699
0.894	0.65461
0.89501	0.77034
0.896	0.88257
0.897	0.98951
0.89801	1.08938
0.899	1.18068
0.9	1.26213
0.90101	1.33245
0.902	1.39026
0.903	1.43439
0.90401	1.46423
0.905	1.47979
0.906	1.48132
0.90701	1.46902
0.908	1.44293
0.909	1.40325
0.91001	1.35049
0.911	1.28548
0.912	1.20926
0.91301	1.12316
0.914	1.02873
0.915	0.92742
0.91601	0.82046
0.917	0.70899
0.918	0.5941
0.91901	0.47682
0.92	0.35803
0.921	0.23848
0.92201	0.11889
0.923	-2.2274e-05
0.924	-0.11751
0.92501	-0.23276
0.926	-0.34493
0.927	-0.45324
0.92801	-0.55715
0.929	-0.65649
0.93	-0.75145
0.93101	-0.84226
0.932	-0.92897
0.933	-1.01137
0.93401	-1.08903
0.935	-1.16149
0.936	-1.22839
0.93701	-1.28949
0.938	-1.34444
0.939	-1.39275
0.94001	-1.43394
0.941	-1.46767
0.942	-1.4939
0.94301	-1.51284
0.944	-1.52494
0.945	-1.53078
0.94601	-1.53078
0.947	-1.52509
0.948	-1.51353
0.94901	-1.4958
0.95	-1.47166
0.951	-1.44108
0.95201	-1.40413
0.953	-1.36096
0.954	-1.31164
0.95501	-1.2563
0.956	-1.1953
0.957	-1.12922
0.95801	-1.05827
0.959	-0.98218
0.96	-0.90044
0.96101	-0.81276
0.962	-0.71927
0.963	-0.62027
0.96401	-0.51608
0.965	-0.40718
0.966	-0.29427
0.96701	-0.17822
0.968	-0.05984
0.969	0.06011
0.97001	0.18096
0.971	0.30205
0.972	0.42271
0.97301	0.5421
0.974	0.65924
0.975	0.77288
0.97601	0.88163
0.977	0.98404
0.978	1.07882
0.97901	1.16484
0.98	1.2411
0.981	1.3067
0.98201	1.36078
0.983	1.40244
0.984	1.43081
0.98501	1.44511
0.986	1.4448
0.987	1.42982
0.98801	1.40062
0.989	1.35789
0.99	1.30251
0.99101	1.23544
0.992	1.15773
0.993	1.07064
0.99401	0.97561
0.995	0.87401
0.996	0.76698
0.99701	0.65559
0.998	0.54093
0.999	0.424
1.00001	0.30564
1.001	0.18652
1.002	0.06721
1.00301	-0.05173
1.004	-0.16974
1.005	-0.28618
1.00601	-0.40041
1.007	-0.51178
1.008	-0.61978
1.00901	-0.72411
1.01	-0.82448
1.011	-0.92034
1.01201	-1.01088
1.013	-1.09548
1.014	-1.17395
1.01501	-1.24634
1.016	-1.3126
1.017	-1.3726
1.01801	-1.42647
1.019	-1.47454
1.02	-1.51691
1.02101	-1.55327
1.022	-1.58315
1.023	-1.60608
1.02401	-1.62172
1.025	-1.62999
1.026	-1.63096
1.02701	-1.62477
1.028	-1.61162
1.029	-1.59178
1.03001	-1.56559
1.031	-1.53326
1.032	-1.49477
1.03301	-1.45001
1.034	-1.3989
1.035	-1.34156
1.03601	-1.27816
1.037	-1.20896
1.038	-1.13426
1.03901	-1.05431
1.04	-0.96911
1.041	-0.87847
1.04201	-0.78226
1.043	-0.68058
1.044	-0.57385
1.04501	-0.46278
1.046	-0.3482
1.047	-0.23095
1.04801	-0.11175
1.049	0.00874
1.05	0.12994
1.05101	0.25129
1.052	0.37212
1.053	0.49161
1.05401	0.6087
1.055	0.72205
1.056	0.83009
1.05701	0.9312
1.058	1.02385
1.059	1.10674
1.06001	1.17876
1.061	1.23903
1.062	1.28694
1.06301	1.32206
1.064	1.34406
1.065	1.35257
1.06601	1.34731
1.067	1.32828
1.068	1.29589
1.06901	1.25097
1.07	1.19455
1.071	1.12753
1.07201	1.05061
1.073	0.96445
1.074	0.86982
1.07501	0.76771
1.076	0.65934
1.077	0.54615
1.07801	0.42963
1.079	0.31109
1.08	0.19171
1.08101	0.07242
1.082	-0.04596
1.083	-0.16277
1.08401	-0.27746
1.085	-0.3896
1.086	-0.49888
1.08701	-0.60517
1.088	-0.70829
1.089	-0.80774
1.09001	-0.90273
1.091	-0.99246
1.092	-1.07638
1.09301	-1.1543
1.094	-1.22638
1.095	-1.293
1.09601	-1.35453
1.097	-1.41107
1.098	-1.46238
1.09901	-1.50797
1.1	-1.54722
1.101	-1.57966
1.10201	-1.60503
1.103	-1.6233
1.104	-1.63467
1.10501	-1.63952
1.106	-1.63813
1.107	-1.63054
1.10801	-1.61671
1.109	-1.59662
1.11	-1.57035
1.11101	-1.5379
1.112	-1.4991
1.113	-1.45369
1.11401	-1.40152
1.115	-1.34254
1.116	-1.27674
1.11701	-1.20416
1.118	-1.12492
1.119	-1.0393
1.12001	-0.94751
1.121	-0.84977
1.122	-0.74641
1.12301	-0.63802
1.124	-0.52548
1.125	-0.40978
1.12601	-0.29181
1.127	-0.17234
1.128	-0.05198
1.12901	0.0688
1.13	0.18956
1.131	0.30987
1.13201	0.42918
1.133	0.54682
1.134	0.66189
1.13501	0.7733
1.136	0.87976
1.137	0.97992
1.13801	1.07267
1.139	1.15705
1.14	1.23198
1.14101	1.29608
1.142	1.34783
1.143	1.3859
1.14401	1.40938
1.145	1.4178
1.146	1.41107
1.14701	1.38932
1.148	1.35294
1.149	1.30274
1.15001	1.23979
1.151	1.16523
1.152	1.08031
1.15301	0.98638
1.154	0.88486
1.155	0.77729
1.15601	0.66525
1.157	0.55015
1.158	0.43307
1.15901	0.3146
1.16	0.19506
1.161	0.07481
1.16201	-0.0454
1.163	-0.1646
1.164	-0.28184
1.16501	-0.39628
1.166	-0.50726
1.167	-0.61434
1.16801	-0.71744
1.169	-0.81666
1.17	-0.91201
1.17101	-1.00336
1.172	-1.09057
1.173	-1.17349
1.17401	-1.2519
1.175	-1.32535
1.176	-1.39317
1.17701	-1.45466
1.178	-1.50927
1.179	-1.55665
1.18001	-1.59669
1.181	-1.62941
1.182	-1.65475
1.18301	-1.67253
1.184	-1.68252
1.185	-1.68469
1.18601	-1.67935
1.187	-1.66707
1.188	-1.64844
1.18901	-1.62372
1.19	-1.59291
1.191	-1.55588
1.19201	-1.51254
1.193	-1.46292
1.194	-1.4072
1.19501	-1.34549
1.196	-1.27777
1.197	-1.20396
1.19801	-1.12406
1.199	-1.03817
1.2	-0.94639
1.20101	-0.84883
1.202	-0.74574
1.203	-0.63768
1.20401	-0.52548
1.205	-0.41012
1.206	-0.29247
1.20701	-0.17327
1.208	-0.05307
1.209	0.06772
1.21001	0.18876
1.211	0.30975
1.212	0.43029
1.21301	0.54983
1.214	0.66753
1.215	0.78215
1.21601	0.89208
1.217	0.99536
1.218	1.09001
1.21901	1.17434
1.22	1.2471
1.221	1.30734
1.22201	1.35408
1.223	1.38633
1.224	1.40335
1.22501	1.40485
1.226	1.3911
1.227	1.36282
1.22801	1.32108
1.229	1.26702
1.23	1.20178
1.23101	1.12652
1.232	1.04243
1.233	0.95069
1.23401	0.85259
1.235	0.74926
1.236	0.64135
1.23701	0.52902
1.238	0.41238
1.239	0.29181
1.24001	0.16801
1.241	0.04207
1.242	-0.08448
1.24301	-0.20986
1.244	-0.33251
1.245	-0.45126
1.24601	-0.56532
1.247	-0.67431
1.248	-0.77816
1.24901	-0.87692
1.25	-0.97047
1.251	-1.05851
1.25201	-1.14075
1.253	-1.21706
1.254	-1.2875
1.25501	-1.35224
1.256	-1.41138
1.257	-1.46477
1.25801	-1.51197
1.259	-1.55245
1.26	-1.58584
1.26101	-1.61199
1.262	-1.63102
1.263	-1.64328
1.26401	-1.64923
1.265	-1.64918
1.266	-1.64313
1.26701	-1.63076
1.268	-1.61163
1.269	-1.58538
1.27001	-1.55194
1.271	-1.51147
1.272	-1.46441
1.27301	-1.41133
1.274	-1.35273
1.275	-1.28885
1.27601	-1.21963
1.277	-1.1449
1.278	-1.06452
1.27901	-0.97845
1.28	-0.88667
1.281	-0.78919
1.28201	-0.68617
1.283	-0.5781
1.284	-0.46578
1.28501	-0.35014
1.286	-0.23206
1.287	-0.1123
1.28801	0.00851
1.289	0.12983
1.29	0.25115
1.29101	0.37185
1.292	0.49117
1.293	0.60811
1.29401	0.72142
1.295	0.82962
1.296	0.93118
1.29701	1.02471
1.298	1.10893
1.299	1.18265
1.30001	1.24473
1.301	1.29418
1.302	1.33008
1.30301	1.35181
1.304	1.35912
1.305	1.35205
1.30601	1.33085
1.307	1.29606
1.308	1.24855
1.30901	1.18941
1.31	1.11966
1.311	1.04025
1.31201	0.95225
1.313	0.85693
1.314	0.75545
1.31501	0.64878
1.316	0.53782
1.317	0.42353
1.31801	0.30681
1.319	0.18853
1.32	0.06946
1.32101	-0.04968
1.322	-0.16818
1.323	-0.28538
1.32401	-0.40059
1.325	-0.51309
1.326	-0.62217
1.32701	-0.72722
1.328	-0.82788
1.329	-0.924
1.33001	-1.01541
1.331	-1.10203
1.332	-1.18385
1.33301	-1.26083
1.334	-1.33277
1.335	-1.39938
1.33601	-1.4604
1.337	-1.51544
1.338	-1.56395
1.33901	-1.60534
1.34	-1.63917
1.341	-1.66524
1.34201	-1.68358
1.343	-1.69446
1.344	-1.69823
1.34501	-1.69516
1.346	-1.68531
1.347	-1.66862
1.34801	-1.64507
1.349	-1.61478
1.35	-1.57788
1.35101	-1.53449
1.352	-1.48456
1.353	-1.42802
1.35401	-1.36504
1.355	-1.29605
1.356	-1.22141
1.35701	-1.1412
1.358	-1.05554
1.359	-0.96471
1.36001	-0.86922
1.361	-0.76972
1.362	-0.66683
1.36301	-0.56083
1.364	-0.45171
1.365	-0.33957
1.36601	-0.2247
1.367	-0.10762
1.368	0.0111
1.36901	0.13082
1.37	0.25083
1.371	0.37031
1.37201	0.4883
1.373	0.60362
1.374	0.71488
1.37501	0.82046
1.376	0.91872
1.377	1.00823
1.37801	1.08781
1.379	1.15637
1.38	1.2128
1.38101	1.25624
1.382	1.28623
1.383	1.30244
1.38401	1.30461
1.385	1.29252
1.386	1.26599
1.38701	1.22516
1.388	1.17071
1.389	1.10384
1.39001	1.02615
1.391	0.93942
1.392	0.84537
1.39301	0.74547
1.394	0.64081
1.395	0.53206
1.39601	0.41979
1.397	0.30468
1.398	0.18748
1.39901	0.06898
1.4	-0.05008
1.401	-0.16894
1.40201	-0.28687
1.403	-0.40308
1.404	-0.51681
1.40501	-0.6273
1.406	-0.734
1.407	-0.83657
1.40801	-0.93474
1.409	-1.02807
1.41	-1.116
1.41101	-1.19801
1.412	-1.27375
1.413	-1.34314
1.41401	-1.40629
1.415	-1.46332
1.416	-1.51424
1.41701	-1.55902
1.418	-1.59766
1.419	-1.63025
1.42001	-1.65674
1.421	-1.67692
1.422	-1.69045
1.42301	-1.69704
1.424	-1.69653
1.425	-1.68876
1.42601	-1.6736
1.427	-1.65108
1.428	-1.62138
1.42901	-1.58476
1.43	-1.54145
1.431	-1.49152
1.43201	-1.43499
1.433	-1.37212
1.434	-1.30343
1.43501	-1.22933
1.436	-1.14995
1.437	-1.06539
1.43801	-0.97588
1.439	-0.88175
1.44	-0.78336
1.44101	-0.68097
1.442	-0.57465
1.443	-0.46459
1.44401	-0.3512
1.445	-0.23507
1.446	-0.11681
1.44701	0.00297
1.448	0.12371
1.449	0.2448
1.45001	0.36555
1.451	0.48509
1.452	0.60231
1.45301	0.71582
1.454	0.824
1.455	0.92515
1.45601	1.01766
1.457	1.10008
1.458	1.17107
1.45901	1.22947
1.46	1.27438
1.461	1.30509
1.46201	1.32116
1.463	1.32241
1.464	1.30911
1.46501	1.28199
1.466	1.24191
1.467	1.18973
1.46801	1.12616
1.469	1.05165
1.47	0.96661
1.47101	0.87177
1.472	0.76846
1.473	0.65846
1.47401	0.54365
1.475	0.42579
1.476	0.30639
1.47701	0.18667
1.478	0.0676
1.479	-0.05005
1.48001	-0.1657
1.481	-0.279
1.482	-0.38984
1.48301	-0.49837
1.484	-0.60469
1.485	-0.70846
1.48601	-0.80877
1.487	-0.90449
1.488	-0.99465
1.48901	-1.07869
1.49	-1.15648
1.491	-1.22835
1.49201	-1.29483
1.493	-1.35641
1.494	-1.41324
1.49501	-1.46507
1.496	-1.51135
1.497	-1.5514
1.49801	-1.58468
1.499	-1.61096
1.5	-1.63026

## Sheet: Fig 3f
0	0.44387	21602	-7.81397	43202	3.3342	86398	1.60157
0.001	1.43236	21602	-7.21414	43202	2.39265	86398	0.58288
0.00199	2.42287	21602	-6.54293	43202	1.41507	86398	-0.45403
0.003	3.40047	21602	-5.80151	43202	0.40926	86398	-1.49372
0.004	4.35045	21602	-4.99266	43202	-0.61419	86398	-2.52001
0.00499	5.25879	21602	-4.12143	43202	-1.64239	86398	-3.51714
0.006	6.11293	21602	-3.19595	43202	-2.66097	86398	-4.47124
0.007	6.90226	21602	-2.22713	43202	-3.6546	86398	-5.37152
0.00799	7.61836	21602	-1.22735	43202	-4.60782	86398	-6.20981
0.009	8.25462	21602	-0.20922	43202	-5.50637	86398	-6.97872
0.01	8.80543	21602	0.81473	43202	-6.33877	86398	-7.67057
0.01099	9.2659	21602	1.83199	43202	-7.09654	86398	-8.2783
0.012	9.63259	21602	2.82998	43202	-7.77359	86398	-8.79763
0.013	9.9051	21602	3.79623	43202	-8.36577	86398	-9.22773
0.01399	10.0867	21602	4.71925	43202	-8.87	86398	-9.56877
0.015	10.1834	21602	5.58959	43202	-9.28304	86398	-9.81909
0.016	10.202	21602	6.39947	43202	-9.60183	86398	-9.97583
0.01699	10.1487	21602	7.14122	43202	-9.82551	86398	-10.0373
0.018	10.0291	21602	7.80664	43202	-9.95644	86398	-10.0032
0.019	9.84793	21602	8.38841	43202	-9.99837	86398	-9.87403
0.01999	9.60886	21602	8.88285	43202	-9.95359	86398	-9.65099
0.021	9.31377	21602	9.29141	43202	-9.82171	86398	-9.33595
0.022	8.96335	21602	9.61891	43202	-9.60093	86398	-8.93113
0.02299	8.55792	21602	9.87035	43202	-9.29091	86398	-8.43954
0.024	8.09704	21602	10.0491	43202	-8.89444	86398	-7.8651
0.025	7.57937	21602	10.1573	43202	-8.41623	86398	-7.21246
0.02599	7.0037	21602	10.1974	43202	-7.86031	86398	-6.48719
0.027	6.36974	21602	10.1728	43202	-7.229	86398	-5.6954
0.028	5.67824	21602	10.0875	43202	-6.524	86398	-4.84254
0.02899	4.93132	21602	9.94605	43202	-5.74879	86398	-3.93317
0.03	4.13311	21602	9.75184	43202	-4.90938	86398	-2.97244
0.031	3.28965	21602	9.50547	43202	-4.01246	86398	-1.96821
0.03199	2.40804	21602	9.20549	43202	-3.0644	86398	-0.9317
0.033	1.49571	21602	8.84972	43202	-2.07282	86398	0.12347
0.034	0.56028	21602	8.43442	43202	-1.04767	86398	1.1825
0.03499	-0.39024	21602	7.95404	43202	-0.000767909	86398	2.23015
0.036	-1.34681	21602	7.40375	43202	1.05475	86398	3.2515
0.037	-2.2991	21602	6.78184	43202	2.10448	86398	4.23316
0.03799	-3.23599	21602	6.09035	43202	3.13266	86398	5.16444
0.039	-4.14608	21602	5.33401	43202	4.12239	86398	6.0368
0.04	-5.01795	21602	4.51838	43202	5.05659	86398	6.84194
0.04099	-5.8412	21602	3.64905	43202	5.92032	86398	7.57058
0.042	-6.60745	21602	2.73263	43202	6.70389	86398	8.21333
0.043	-7.30965	21602	1.77839	43202	7.40422	86398	8.76302
0.04399	-7.94071	21602	0.79857	43202	8.0229	86398	9.21655
0.045	-8.49384	21602	-0.19287	43202	8.56254	86398	9.57537
0.046	-8.96431	21602	-1.18156	43202	9.02463	86398	9.84467
0.04699	-9.34981	21602	-2.15357	43202	9.40956	86398	10.0321
0.048	-9.64912	21602	-3.09613	43202	9.71807	86398	10.147
0.049	-9.86091	21602	-3.99883	43202	9.95191	86398	10.1989
0.04999	-9.98366	21602	-4.85457	43202	10.1139	86398	10.195
0.051	-10.0162	21602	-5.65888	43202	10.208	86398	10.1389
0.052	-9.95806	21602	-6.40791	43202	10.2386	86398	10.0301
0.05299	-9.80945	21602	-7.09687	43202	10.2087	86398	9.86616
0.054	-9.57159	21602	-7.72013	43202	10.119	86398	9.64443
0.055	-9.24673	21602	-8.27207	43202.1	9.96867	86398	9.36293
0.05599	-8.8379	21602.1	-8.74716	43202.1	9.75715	86398.1	9.01966
0.057	-8.34885	21602.1	-9.13936	43202.1	9.48426	86398.1	8.61158
0.058	-7.78371	21602.1	-9.4429	43202.1	9.14954	86398.1	8.1335
0.05899	-7.1462	21602.1	-9.65444	43202.1	8.7512	86398.1	7.57881
0.06	-6.43944	21602.1	-9.77425	43202.1	8.28499	86398.1	6.94325
0.061	-5.6666	21602.1	-9.8046	43202.1	7.74496	86398.1	6.22775
0.06199	-4.83204	21602.1	-9.74719	43202.1	7.12713	86398.1	5.43761
0.063	-3.94185	21602.1	-9.6023	43202.1	6.4323	86398.1	4.57984
0.064	-3.00371	21602.1	-9.36953	43202.1	5.66527	86398.1	3.66193
0.06499	-2.02665	21602.1	-9.04835	43202.1	4.83238	86398.1	2.6926
0.066	-1.02033	21602.1	-8.63856	43202.1	3.94033	86398.1	1.68344
0.067	0.00512	21602.1	-8.14145	43202.1	2.99693	86398.1	0.64913
0.06799	1.03846	21602.1	-7.56081	43202.1	2.01262	86398.1	-0.39401
0.069	2.06745	21602.1	-6.90288	43202.1	1.00077	86398.1	-1.42961
0.07	3.0798	21602.1	-6.17501	43202.1	-0.0237	86398.1	-2.44234
0.07099	4.06333	21602.1	-5.38398	43202.1	-1.04555	86398.1	-3.41926
0.072	5.00542	21602.1	-4.53523	43202.1	-2.05014	86398.1	-4.35059
0.073	5.89337	21602.1	-3.63408	43202.1	-3.02415	86398.1	-5.22865
0.07399	6.7153	21602.1	-2.68752	43202.1	-3.95674	86398.1	-6.04612
0.075	7.46095	21602.1	-1.70486	43202.1	-4.84057	86398.1	-6.79667
0.076	8.12235	21602.1	-0.69693	43202.1	-5.67106	86398.1	-7.47645
0.07699	8.69407	21602.1	0.32471	43202.1	-6.44431	86398.1	-8.08259
0.078	9.17306	21602.1	1.34795	43202.1	-7.15554	86398.1	-8.61095
0.079	9.5588	21602.1	2.35999	43202.1	-7.79917	86398.1	-9.0568
0.07999	9.85297	21602.1	3.34727	43202.1	-8.36974	86398.1	-9.41695
0.081	10.059	21602.1	4.29592	43202.1	-8.86199	86398.1	-9.68931
0.082	10.1816	21602.1	5.19301	43202.1	-9.27026	86398.1	-9.87119
0.08299	10.2264	21602.1	6.02821	43202.1	-9.58918	86398.1	-9.95915
0.084	10.1981	21602.1	6.79426	43202.1	-9.81591	86398.1	-9.95048
0.085	10.1007	21602.1	7.48656	43202.1	-9.95114	86398.1	-9.84449
0.08599	9.93718	21602.1	8.10286	43202.1	-9.9972	86398.1	-9.6428
0.087	9.71064	21602.1	8.64239	43202.1	-9.95512	86398.1	-9.34854
0.088	9.4241	21602.1	9.10424	43202.1	-9.8233	86398.1	-8.96543
0.08899	9.0801	21602.1	9.48715	43202.1	-9.59871	86398.1	-8.49761
0.09	8.68039	21602.1	9.79053	43202.1	-9.27981	86398.1	-7.94916
0.091	8.22642	21602.1	10.015	43202.1	-8.86833	86398.1	-7.32316
0.09199	7.72005	21602.1	10.1622	43202.1	-8.36827	86398.1	-6.62219
0.093	7.16349	21602.1	10.2354	43202.1	-7.78385	86398.1	-5.85
0.094	6.55848	21602.1	10.2385	43202.1	-7.11897	86398.1	-5.01255
0.09499	5.90568	21602.1	10.1752	43202.1	-6.3783	86398.1	-4.11812
0.096	5.20467	21602.1	10.049	43202.1	-5.56773	86398.1	-3.17742
0.097	4.45459	21602.1	9.86355	43202.1	-4.69433	86398.1	-2.20235
0.09799	3.65548	21602.1	9.62258	43202.1	-3.76644	86398.1	-1.20322
0.099	2.80965	21602.1	9.32849	43202.1	-2.79261	86398.1	-0.18687
0.1	1.92231	21602.1	8.98148	43202.1	-1.7804	86398.1	0.84175
0.10099	1.00139	21602.1	8.58038	43202.1	-0.73815	86398.1	1.87554
0.102	0.05693	21602.1	8.12404	43202.1	0.32121	86398.1	2.9029
0.103	-0.9	21602.1	7.6114	43202.1	1.3802	86398.1	3.90815
0.10399	-1.85801	21602.1	7.0404	43202.1	2.42118	86398.1	4.87341
0.105	-2.80543	21602.1	6.4076	43202.1	3.43006	86398.1	5.78118
0.106	-3.73081	21602.1	5.70952	43202.1	4.39685	86398.1	6.61745
0.10699	-4.62346	21602.1	4.94486	43202.1	5.3135	86398.1	7.37254
0.108	-5.47339	21602.1	4.11576	43202.1	6.17106	86398.1	8.03917
0.109	-6.27114	21602.1	3.22817	43202.1	6.95937	86398.1	8.61194
0.10999	-7.0081	21602.1	2.29226	43202.1	7.66847	86398.1	9.08941
0.111	-7.67714	21602.1	1.32183	43202.1	8.29038	86398.1	9.47393
0.112	-8.27248	21602.1	0.33237	43202.1	8.82123	86398.1	9.76911
0.11299	-8.78911	21602.1	-0.66053	43202.1	9.26203	86398.1	9.97992
0.114	-9.22265	21602.1	-1.64219	43202.1	9.61629	86398.1	10.1142
0.115	-9.56971	21602.1	-2.59951	43202.1	9.88709	86398.1	10.1814
0.11599	-9.82795	21602.1	-3.52192	43202.1	10.0777	86398.1	10.19
0.117	-9.99587	21602.1	-4.40192	43202.1	10.1936	86398.1	10.145
0.118	-10.0728	21602.1	-5.23395	43202.1	10.2418	86398.1	10.0478
0.11899	-10.0584	21602.1	-6.01251	43202.1	10.2284	86398.1	9.89734
0.12	-9.95261	21602.1	-6.73262	43202.1	10.1572	86398.1	9.69214
0.121	-9.75535	21602.1	-7.39079	43202.1	10.0299	86398.1	9.43027
0.12199	-9.46768	21602.1	-7.9832	43202.1	9.84717	86398.1	9.10841
0.123	-9.0919	21602.1	-8.50304	43202.1	9.60826	86398.1	8.7213
0.124	-8.63058	21602.1	-8.94138	43202.1	9.31054	86398.1	8.26296
0.12499	-8.08623	21602.1	-9.2912	43202.1	8.95133	86398.1	7.7289
0.126	-7.46254	21602.1	-9.54909	43202.1	8.53056	86398.1	7.11722
0.127	-6.76529	21602.1	-9.71428	43202.1	8.05034	86398.1	6.42887
0.12799	-6.00144	21602.1	-9.78743	43202.1	7.51226	86398.1	5.66809
0.129	-5.17777	21602.1	-9.76954	43202.1	6.91562	86398.1	4.84204
0.13	-4.3008	21602.1	-9.66068	43202.1	6.25731	86398.1	3.95953
0.13099	-3.37755	21602.1	-9.46056	43202.1	5.53355	86398.1	3.02997
0.132	-2.41592	21602.1	-9.17067	43202.1	4.74232	86398.1	2.06195
0.133	-1.42483	21602.1	-8.79559	43202.1	3.8849	86398.1	1.06344
0.13399	-0.41384	21602.1	-8.3414	43202.1	2.96639	86398.1	0.04406
0.135	0.60688	21602.1	-7.81301	43202.1	1.99632	86398.1	-0.98366
0.136	1.62585	21602.1	-7.21283	43202.1	0.98815	86398.1	-2.00517
0.13699	2.63048	21602.1	-6.54157	43202.1	-0.0425	86398.1	-3.00552
0.138	3.60822	21602.1	-5.80028	43202.1	-1.07925	86398.1	-3.97093
0.139	4.54709	21602.1	-4.99169	43202.1	-2.10565	86398.1	-4.89001
0.13999	5.43556	21602.1	-4.12082	43202.1	-3.10559	86398.1	-5.75295
0.141	6.26359	21602.1	-3.19576	43202.1	-4.06385	86398.1	-6.55016
0.142	7.02375	21602.1	-2.22745	43202.1	-4.96732	86398.1	-7.27338
0.14299	7.71088	21602.1	-1.22826	43202.1	-5.80642	86398.1	-7.91765
0.144	8.32062	21602.1	-0.21082	43202.1	-6.57524	86398.1	-8.4807
0.145	8.84843	21602.1	0.81237	43202.1	-7.2706	86398.1	-8.96066
0.14599	9.2896	21602.1	1.82889	43202.1	-7.8914	86398.1	-9.3552
0.147	9.64035	21602.1	2.8263	43202.1	-8.43708	86398.1	-9.66205
0.148	9.89956	21602.1	3.79236	43202.1	-8.90562	86398.1	-9.87917
0.14899	10.0697	21602.1	4.71591	43202.1	-9.29267	86398.1	-10.0045
0.15	10.1559	21602.1	5.58795	43202.1	-9.59288	86398.1	-10.0365
0.151	10.1645	21602.1	6.40123	43202.1	-9.80278	86398.1	-9.97427
0.15199	10.1015	21602.1	7.14865	43202.1	-9.92229	86398.1	-9.81768
0.153	9.97251	21602.1	7.82251	43202.1	-9.95331	86398.1	-9.56818
0.154	9.78331	21602.1	8.4157	43202.1	-9.8973	86398.1	-9.2285
0.15499	9.53907	21602.1	8.9243	43202.1	-9.75427	86398.1	-8.80027
0.156	9.24352	21602.2	9.34865	43202.2	-9.52354	86398.2	-8.28331
0.157	8.89808	21602.2	9.69123	43202.2	-9.20411	86398.2	-7.67831
0.15799	8.50176	21602.2	9.95403	43202.2	-8.79484	86398.2	-6.9893
0.159	8.05167	21602.2	10.1392	43202.2	-8.29535	86398.2	-6.22285
0.16	7.54426	21602.2	10.2511	43202.2	-7.70661	86398.2	-5.38587
0.16099	6.97672	21602.2	10.2955	43202.2	-7.03147	86398.2	-4.4846
0.162	6.34761	21602.2	10.2777	43202.2	-6.27577	86398.2	-3.52569
0.163	5.65692	21602.2	10.2007	43202.2	-5.44824	86398.2	-2.51804
0.16399	4.90636	21602.2	10.0659	43202.2	-4.5581	86398.2	-1.47347
0.165	4.09991	21602.2	9.87419	43202.2	-3.61367	86398.2	-0.40578
0.166	3.24385	21602.2	9.62608	43202.2	-2.62372	86398.2	0.67009
0.16699	2.34592	21602.2	9.3204	43202.2	-1.59853	86398.2	1.73848
0.168	1.41482	21602.2	8.95383	43202.2	-0.54934	86398.2	2.78317
0.169	0.46019	21602.2	8.52205	43202.2	0.51214	86398.2	3.78799
0.16999	-0.50734	21602.2	8.02176	43202.2	1.57368	86398.2	4.73818
0.171	-1.47684	21602.2	7.45165	43202.2	2.62217	86398.2	5.62215
0.172	-2.43739	21602.2	6.81251	43202.2	3.64342	86398.2	6.43191
0.17299	-3.37798	21602.2	6.10745	43202.2	4.6225	86398.2	7.16263
0.174	-4.28794	21602.2	5.34133	43202.2	5.5449	86398.2	7.81228
0.175	-5.15759	21602.2	4.5193	43202.2	6.39831	86398.2	8.38068
0.17599	-5.97829	21602.2	3.64627	43202.2	7.17317	86398.2	8.86789
0.177	-6.74211	21602.2	2.72814	43202.2	7.86247	86398.2	9.27401
0.178	-7.44116	21602.2	1.77352	43202.2	8.46197	86398.2	9.60042
0.17899	-8.06765	21602.2	0.79411	43202.2	8.96996	86398.2	9.85031
0.18	-8.61519	21602.2	-0.19653	43202.2	9.38673	86398.2	10.0284
0.181	-9.07967	21602.2	-1.18431	43202.2	9.7147	86398.2	10.1406
0.18199	-9.45831	21602.2	-2.15545	43202.2	9.95819	86398.2	10.1932
0.183	-9.74842	21602.2	-3.09729	43202.2	10.1229	86398.2	10.1903
0.184	-9.94771	21602.2	-3.99944	43202.2	10.2156	86398.2	10.1321
0.18499	-10.0552	21602.2	-4.85479	43202.2	10.2432	86398.2	10.0156
0.186	-10.0711	21602.2	-5.65886	43202.2	10.2113	86398.2	9.83561
0.187	-9.99574	21602.2	-6.40775	43202.2	10.1229	86398.2	9.58743
0.18799	-9.82959	21602.2	-7.09666	43202.2	9.97931	86398.2	9.26814
0.189	-9.57357	21602.2	-7.71991	43202.2	9.78191	86398.2	8.87657
0.19	-9.22938	21602.2	-8.27188	43202.2	9.53208	86398.2	8.41337
0.19099	-8.79949	21602.2	-8.747	43202.2	9.23004	86398.2	7.88017
0.192	-8.28733	21602.2	-9.13925	43202.2	8.87412	86398.2	7.27775
0.193	-7.69717	21602.2	-9.44282	43202.2	8.46163	86398.2	6.6052
0.19399	-7.0337	21602.2	-9.6544	43202.2	7.9903	86398.2	5.86116
0.195	-6.30205	21602.2	-9.77423	43202.2	7.45837	86398.2	5.04608
0.196	-5.50841	21602.2	-9.80459	43202.2	6.86358	86398.2	4.16363
0.19699	-4.65998	21602.2	-9.74719	43202.2	6.20286	86398.2	3.22123
0.198	-3.76445	21602.2	-9.60231	43202.2	5.47401	86398.2	2.23062
0.199	-2.82953	21602.2	-9.36954	43202.2	4.67816	86398.2	1.20715
0.19999	-1.86323	21602.2	-9.04836	43202.2	3.82038	86398.2	0.16779
0.201	-0.87405	21602.2	-8.63857	43202.2	2.90753	86398.2	-0.87084
0.202	0.12935	21602.2	-8.14146	43202.2	1.94696	86398.2	-1.8938
0.20299	1.13817	21602.2	-7.56082	43202.2	0.94784	86398.2	-2.88905
0.204	2.14296	21602.2	-6.90288	43202.2	-0.0779	86398.2	-3.84798
0.205	3.13344	21602.2	-6.17501	43202.2	-1.11638	86398.2	-4.76386
0.20599	4.09849	21602.2	-5.38398	43202.2	-2.15249	86398.2	-5.62928
0.207	5.02587	21602.2	-4.53523	43202.2	-3.17034	86398.2	-6.43581
0.208	5.90275	21602.2	-3.63408	43202.2	-4.15345	86398.2	-7.17507
0.20899	6.71689	21602.2	-2.68751	43202.2	-5.08559	86398.2	-7.83946
0.21	7.45751	21602.2	-1.70485	43202.2	-5.95238	86398.2	-8.42306
0.211	8.11605	21602.2	-0.69693	43202.2	-6.74346	86398.2	-8.92161
0.21199	8.68653	21602.2	0.32472	43202.2	-7.45264	86398.2	-9.33206
0.213	9.16542	21602.2	1.34796	43202.2	-8.07568	86398.2	-9.65258
0.214	9.55176	21602.2	2.35999	43202.2	-8.6094	86398.2	-9.88224
0.21499	9.84695	21602.2	3.34726	43202.2	-9.05323	86398.2	-10.0204
0.216	10.0541	21602.2	4.2959	43202.2	-9.40867	86398.2	-10.0668
0.217	10.1779	21602.2	5.19297	43202.2	-9.67674	86398.2	-10.0214
0.21799	10.2237	21602.2	6.02814	43202.2	-9.85791	86398.2	-9.88398
0.219	10.1963	21602.2	6.79416	43202.2	-9.95363	86398.2	-9.65458
0.22	10.0997	21602.2	7.48642	43202.2	-9.96572	86398.2	-9.33353
0.22099	9.9367	21602.2	8.10271	43202.2	-9.89453	86398.2	-8.92141
0.222	9.71054	21602.2	8.64224	43202.2	-9.73862	86398.2	-8.41967
0.223	9.42424	21602.2	9.10412	43202.2	-9.49587	86398.2	-7.83103
0.22399	9.08038	21602.2	9.48711	43202.2	-9.16428	86398.2	-7.1595
0.225	8.68072	21602.2	9.79065	43202.2	-8.74253	86398.2	-6.41107
0.226	8.22676	21602.2	10.0154	43202.2	-8.23113	86398.2	-5.5938
0.22699	7.72035	21602.2	10.163	43202.2	-7.63348	86398.2	-4.71735
0.228	7.16374	21602.2	10.2366	43202.2	-6.9557	86398.2	-3.79238
0.229	6.55867	21602.2	10.2403	43202.2	-6.20527	86398.2	-2.82892
0.22999	5.9058	21602.2	10.1777	43202.2	-5.3891	86398.2	-1.83407
0.231	5.20473	21602.2	10.052	43202.2	-4.51283	86398.2	-0.81272
0.232	4.45461	21602.2	9.86688	43202.2	-3.58194	86398.2	0.22898
0.23299	3.65546	21602.2	9.62574	43202.2	-2.60365	86398.2	1.28129
0.234	2.80961	21602.2	9.33064	43202.2	-1.58758	86398.2	2.33099
0.235	1.92228	21602.2	8.98138	43202.2	-0.54494	86398.2	3.36225
0.23599	1.00139	21602.2	8.57633	43202.2	0.51227	86398.2	4.3578
0.237	0.05698	21602.2	8.11392	43202.2	1.57137	86398.2	5.30071
0.238	-0.89987	21602.2	7.59284	43202.2	2.61875	86398.2	6.17649
0.23899	-1.85776	21602.2	7.01108	43202.2	3.63978	86398.2	6.97388
0.24	-2.80503	21602.2	6.36583	43202.2	4.61915	86398.2	7.68469
0.241	-3.73022	21602.2	5.65509	43202.2	5.54209	86398.2	8.30398
0.24199	-4.62266	21602.2	4.88019	43202.2	6.39609	86398.2	8.8298
0.243	-5.47237	21602.2	4.04641	43202.2	7.17147	86398.2	9.26263
0.244	-6.26991	21602.2	3.1609	43202.2	7.86118	86398.2	9.60551
0.24499	-7.00671	21602.2	2.23141	43202.2	8.46098	86398.2	9.86379
0.246	-7.67568	21602.2	1.26756	43202.2	8.9692	86398.2	10.0443
0.247	-8.27103	21602.2	0.28156	43202.2	9.38618	86398.2	10.1551
0.24799	-8.78776	21602.2	-0.71267	43202.2	9.71443	86398.2	10.2038
0.249	-9.22144	21602.2	-1.70059	43202.2	9.9584	86398.2	10.1956
0.25	-9.56863	21602.2	-2.66771	43202.2	10.1238	86398.2	10.1319
0.25099	-9.82699	21602.2	-3.60036	43202.2	10.2177	86398.2	10.0101
0.252	-9.99499	21602.2	-4.48698	43202.2	10.247	86398.2	9.82595
0.253	-10.0719	21602.2	-5.3193	43202.2	10.2172	86398.2	9.57556
0.25399	-10.0576	21602.2	-6.09215	43202.2	10.1312	86398.2	9.25712
0.255	-9.95183	21602.2	-6.80206	43202.2	9.99007	86398.2	8.87085
0.256	-9.75464	21602.3	-7.44572	43202.3	9.7947	86398.3	8.41902
0.25699	-9.46711	21602.3	-8.01848	43202.3	9.54562	86398.3	7.90491
0.258	-9.0916	21602.3	-8.51473	43202.3	9.24189	86398.3	7.33067
0.259	-8.63074	21602.3	-8.93022	43202.3	8.88035	86398.3	6.6959
0.25999	-8.08706	21602.3	-9.26227	43202.3	8.45658	86398.3	5.99808
0.261	-7.46428	21602.3	-9.50763	43202.3	7.96646	86398.3	5.23482
0.262	-6.76809	21602.3	-9.6629	43202.3	7.40673	86398.3	4.40693
0.26299	-6.00535	21602.3	-9.72638	43202.3	6.7744	86398.3	3.51952
0.264	-5.18265	21602.3	-9.69814	43202.3	6.06737	86398.3	2.57995
0.265	-4.3063	21602.3	-9.57913	43202.3	5.28603	86398.3	1.59677
0.26599	-3.38301	21602.3	-9.371	43202.3	4.4342	86398.3	0.58103
0.267	-2.42032	21602.3	-9.07601	43202.3	3.51931	86398.3	-0.45293
0.268	-1.42674	21602.3	-8.69667	43202.3	2.55269	86398.3	-1.48862
0.26899	-0.41134	21602.3	-8.23612	43202.3	1.54893	86398.3	-2.50884
0.27	0.6162	21602.3	-7.69831	43202.3	0.52393	86398.3	-3.49703
0.271	1.64488	21602.3	-7.08771	43202.3	-0.50668	86398.3	-4.43883
0.27199	2.66243	21602.3	-6.40951	43202.3	-1.52845	86398.3	-5.32362
0.273	3.65637	21602.3	-5.66921	43202.3	-2.52866	86398.3	-6.14435
0.274	4.61436	21602.3	-4.87143	43202.3	-3.49701	86398.3	-6.89611
0.27499	5.52388	21602.3	-4.01963	43202.3	-4.42589	86398.3	-7.57462
0.276	6.37298	21602.3	-3.11738	43202.3	-5.30876	86398.3	-8.17475
0.277	7.15117	21602.3	-2.17036	43202.3	-6.13765	86398.3	-8.69111
0.27799	7.84926	21602.3	-1.18699	43202.3	-6.903	86398.3	-9.12091
0.279	8.45969	21602.3	-0.17758	43202.3	-7.59494	86398.3	-9.46439
0.28	8.9778	21602.3	0.84639	43202.3	-8.20459	86398.3	-9.72203
0.28099	9.40199	21602.3	1.87252	43202.3	-8.72552	86398.3	-9.89235
0.282	9.73242	21602.3	2.88728	43202.3	-9.15484	86398.3	-9.97214
0.283	9.97105	21602.3	3.87597	43202.3	-9.49301	86398.3	-9.95825
0.28399	10.1223	21602.3	4.82313	43202.3	-9.74265	86398.3	-9.84918
0.285	10.1923	21602.3	5.71382	43202.3	-9.90711	86398.3	-9.64544
0.286	10.1876	21602.3	6.53548	43202.3	-9.98972	86398.3	-9.34895
0.28699	10.1142	21602.3	7.27866	43202.3	-9.99276	86398.3	-8.9621
0.288	9.97708	21602.3	7.93712	43202.3	-9.91593	86398.3	-8.48773
0.289	9.78137	21602.3	8.50829	43202.3	-9.75633	86398.3	-7.92876
0.28999	9.53148	21602.3	8.99347	43202.3	-9.50975	86398.3	-7.28745
0.291	9.23042	21602.3	9.39664	43202.3	-9.17159	86398.3	-6.56616
0.292	8.87896	21602.3	9.72193	43202.3	-8.73757	86398.3	-5.76955
0.29299	8.47565	21602.3	9.97158	43202.3	-8.2051	86398.3	-4.90515
0.294	8.01741	21602.3	10.147	43202.3	-7.57476	86398.3	-3.98136
0.295	7.50082	21602.3	10.2513	43202.3	-6.85071	86398.3	-3.00641
0.29599	6.92364	21602.3	10.2887	43202.3	-6.04032	86398.3	-1.98984
0.297	6.28557	21602.3	10.263	43202.3	-5.15355	86398.3	-0.94363
0.298	5.58838	21602.3	10.1757	43202.3	-4.20299	86398.3	0.11854
0.29899	4.83582	21602.3	10.0274	43202.3	-3.20328	86398.3	1.18217
0.3	4.03286	21602.3	9.81878	43202.3	-2.16949	86398.3	2.23247
0.301	3.1847	21602.3	9.55147	43202.3	-1.11595	86398.3	3.25503
0.30199	2.297	21602.3	9.22688	43202.3	-0.05595	86398.3	4.23693
0.303	1.37666	21602.3	8.84547	43202.3	0.99803	86398.3	5.16787
0.304	0.43215	21602.3	8.40544	43202.3	2.03399	86398.3	6.03962
0.30499	-0.52657	21602.3	7.90333	43202.3	3.04042	86398.3	6.84405
0.306	-1.48887	21602.3	7.33711	43202.3	4.00684	86398.3	7.57202
0.307	-2.44384	21602.3	6.70826	43202.3	4.92447	86398.3	8.21423
0.30799	-3.38038	21602.3	6.01997	43202.3	5.78524	86398.3	8.76351
0.309	-4.2876	21602.3	5.27448	43202.3	6.58049	86398.3	9.21677
0.31	-5.15555	21602.3	4.47309	43202.3	7.30222	86398.3	9.57545
0.31099	-5.97536	21602.3	3.61792	43202.3	7.94554	86398.3	9.84471
0.312	-6.73886	21602.3	2.71347	43202.3	8.50841	86398.3	10.0322
0.313	-7.438	21602.3	1.76783	43202.3	8.98981	86398.3	10.1471
0.31399	-8.06482	21602.3	0.79265	43202.3	9.38924	86398.3	10.199
0.315	-8.61282	21602.3	-0.1983	43202.3	9.70757	86398.3	10.1952
0.316	-9.07782	21602.3	-1.19066	43202.3	9.94739	86398.3	10.139
0.31699	-9.457	21602.3	-2.17025	43202.3	10.1127	86398.3	10.0301
0.318	-9.74765	21602.3	-3.12381	43202.3	10.2088	86398.3	9.86578
0.319	-9.94746	21602.3	-4.0399	43202.3	10.2416	86398.3	9.64345
0.31999	-10.0555	21602.3	-4.90958	43202.3	10.2153	86398.3	9.36109
0.321	-10.0719	21602.3	-5.72541	43202.3	10.1321	86398.3	9.01668
0.322	-9.99706	21602.3	-6.47989	43202.3	9.9923	86398.3	8.60726
0.32299	-9.83145	21602.3	-7.16639	43202.3	9.79575	86398.3	8.12777
0.324	-9.57594	21602.3	-7.78077	43202.3	9.54225	86398.3	7.57186
0.325	-9.23221	21602.3	-8.32056	43202.3	9.23002	86398.3	6.93568
0.32599	-8.80263	21602.3	-8.78258	43202.3	8.85528	86398.3	6.22082
0.327	-8.29054	21602.3	-9.16178	43202.3	8.41335	86398.3	5.43344
0.328	-7.70006	21602.3	-9.45234	43202.3	7.90071	86398.3	4.58174
0.32899	-7.03568	21602.3	-9.65027	43202.3	7.31592	86398.3	3.67451
0.33	-6.30232	21602.3	-9.75491	43202.3	6.65975	86398.3	2.72168
0.331	-5.50591	21602.3	-9.76774	43202.3	5.93534	86398.3	1.73558
0.33199	-4.65343	21602.3	-9.69027	43202.3	5.1476	86398.3	0.73071
0.333	-3.75234	21602.3	-9.52368	43202.3	4.30173	86398.3	-0.27833
0.334	-2.81026	21602.3	-9.27006	43202.3	3.40267	86398.3	-1.2792
0.33499	-1.83522	21602.3	-8.93277	43202.3	2.45636	86398.3	-2.26294
0.336	-0.83604	21602.3	-8.51471	43202.3	1.47154	86398.3	-3.22232
0.337	0.17795	21602.3	-8.01812	43202.3	0.46021	86398.3	-4.14868
0.33799	1.19681	21602.3	-7.44675	43202.3	-0.5636	86398.3	-5.03144
0.339	2.20927	21602.3	-6.80574	43202.3	-1.58512	86398.3	-5.8603
0.34	3.20296	21602.3	-6.0992	43202.3	-2.58964	86398.3	-6.62681
0.34099	4.16574	21602.3	-5.32978	43202.3	-3.56322	86398.3	-7.32453
0.342	5.08628	21602.3	-4.50009	43202.3	-4.49384	86398.3	-7.94904
0.343	5.95383	21602.3	-3.61415	43202.3	-5.37239	86398.3	-8.49706
0.34399	6.75794	21602.3	-2.6787	43202.3	-6.19201	86398.3	-8.96477
0.345	7.48899	21602.3	-1.70345	43202.3	-6.94618	86398.3	-9.34739
0.346	8.1391	21602.3	-0.69991	43202.3	-7.62745	86398.3	-9.6401
0.34699	8.70252	21602.3	0.31962	43202.3	-8.22808	86398.3	-9.83851
0.348	9.1757	21602.3	1.34228	43202.3	-8.74189	86398.3	-9.93883
0.349	9.55743	21602.3	2.35469	43202.3	-9.16549	86398.3	-9.93876
0.34999	9.84866	21602.3	3.34282	43202.3	-9.49841	86398.3	-9.83834
0.351	10.0521	21602.3	4.29248	43202.3	-9.742	86398.3	-9.64
0.352	10.1719	21602.3	5.19053	43202.3	-9.89821	86398.3	-9.3476
0.35299	10.2128	21602.3	6.02654	43202.3	-9.96902	86398.3	-8.96565
0.354	10.1794	21602.3	6.79322	43202.3	-9.95564	86398.3	-8.49906
0.355	10.0752	21602.3	7.48598	43202.3	-9.8574	86398.3	-7.95266
0.35599	9.90327	21602.4	8.10261	43202.4	-9.67213	86398.4	-7.33029
0.357	9.66699	21602.4	8.64241	43202.4	-9.39807	86398.4	-6.6351
0.358	9.37014	21602.4	9.10455	43202.4	-9.03459	86398.4	-5.87124
0.35899	9.01657	21602.4	9.48783	43202.4	-8.58084	86398.4	-5.04461
0.36	8.60955	21602.4	9.79173	43202.4	-8.03605	86398.4	-4.16286
0.361	8.15086	21602.4	10.0169	43202.4	-7.40233	86398.4	-3.23506
0.36199	7.64067	21602.4	10.1651	43202.4	-6.68555	86398.4	-2.27025
0.363	7.07855	21602.4	10.2393	43202.4	-5.89311	86398.4	-1.27516
0.364	6.46418	21602.4	10.2435	43202.4	-5.03225	86398.4	-0.25496
0.36499	5.79724	21602.4	10.1812	43202.4	-4.11052	86398.4	0.78325
0.366	5.07759	21602.4	10.0552	43202.4	-3.1372	86398.4	1.82825
0.367	4.3061	21602.4	9.86885	43202.4	-2.12374	86398.4	2.86492
0.36799	3.48561	21602.4	9.62512	43202.4	-1.08275	86398.4	3.87541
0.369	2.6212	21602.4	9.3256	43202.4	-0.02722	86398.4	4.84076
0.37	1.71966	21602.4	8.96965	43202.4	1.02963	86398.4	5.74342
0.37099	0.78906	21602.4	8.55543	43202.4	2.07418	86398.4	6.57029
0.372	-0.16118	21602.4	8.08148	43202.4	3.09222	86398.4	7.31379
0.373	-1.12024	21602.4	7.54726	43202.4	4.0694	86398.4	7.9702
0.37399	-2.07658	21602.4	6.95247	43202.4	4.99241	86398.4	8.53847
0.375	-3.01842	21602.4	6.29725	43202.4	5.85074	86398.4	9.0196
0.376	-3.93373	21602.4	5.58319	43202.4	6.63707	86398.4	9.41443
0.37699	-4.81093	21602.4	4.81329	43202.4	7.34689	86398.4	9.72298
0.378	-5.6398	21602.4	3.99091	43202.4	7.97824	86398.4	9.94719
0.379	-6.41203	21602.4	3.11939	43202.4	8.53078	86398.4	10.0932
0.37999	-7.12132	21602.4	2.20341	43202.4	9.00424	86398.4	10.1697
0.381	-7.76288	21602.4	1.25071	43202.4	9.3982	86398.4	10.185
0.382	-8.33231	21602.4	0.27252	43202.4	9.71318	86398.4	10.1444
0.38299	-8.82483	21602.4	-0.71773	43202.4	9.95109	86398.4	10.0498
0.384	-9.23547	21602.4	-1.70563	43202.4	10.1151	86398.4	9.90053
0.385	-9.55979	21602.4	-2.67667	43202.4	10.2095	86398.4	9.69559
0.38599	-9.79425	21602.4	-3.61695	43202.4	10.2392	86398.4	9.43343
0.387	-9.93624	21602.4	-4.51438	43202.4	10.2074	86398.4	9.11101
0.388	-9.98442	21602.4	-5.35967	43202.4	10.1153	86398.4	8.72324
0.38899	-9.93871	21602.4	-6.14582	43202.4	9.96245	86398.4	8.26429
0.39	-9.80021	21602.4	-6.86639	43202.4	9.74883	86398.4	7.72972
0.391	-9.57124	21602.4	-7.51453	43202.4	9.47496	86398.4	7.11764
0.39199	-9.2553	21602.4	-8.0838	43202.4	9.14127	86398.4	6.42902
0.393	-8.85666	21602.4	-8.5703	43202.4	8.74709	86398.4	5.66807
0.394	-8.38021	21602.4	-8.97327	43202.4	8.2895	86398.4	4.84192
0.39499	-7.83094	21602.4	-9.29279	43202.4	7.76385	86398.4	3.95938
0.396	-7.21304	21602.4	-9.52723	43202.4	7.16727	86398.4	3.02981
0.397	-6.52941	21602.4	-9.67385	43202.4	6.50099	86398.4	2.06181
0.39799	-5.78217	21602.4	-9.73105	43202.4	5.76898	86398.4	1.06333
0.399	-4.97388	21602.4	-9.69868	43202.4	4.97571	86398.4	0.04398
0.4	-4.10922	21602.4	-9.57724	43202.4	4.12681	86398.4	-0.98371
0.40099	-3.19548	21602.4	-9.36797	43202.4	3.2306	86398.4	-2.0052
0.402	-2.24146	21602.4	-9.07269	43202.4	2.29648	86398.4	-3.00553
0.403	-1.2565	21602.4	-8.69358	43202.4	1.33201	86398.4	-3.97093
0.40399	-0.25047	21602.4	-8.23354	43202.4	0.34309	86398.4	-4.89
0.405	0.7663	21602.4	-7.69633	43202.4	-0.66295	86398.4	-5.75295
0.406	1.78294	21602.4	-7.08635	43202.4	-1.67554	86398.4	-6.55016
0.40699	2.78729	21602.4	-6.40873	43202.4	-2.68114	86398.4	-7.27337
0.408	3.76616	21602.4	-5.66899	43202.4	-3.66431	86398.4	-7.91765
0.409	4.7068	21602.4	-4.87176	43202.4	-4.60887	86398.4	-8.4807
0.40999	5.59777	21602.4	-4.02053	43202.4	-5.49955	86398.4	-8.96066
0.411	6.42894	21602.4	-3.11889	43202.4	-6.32382	86398.4	-9.3552
0.412	7.19122	21602.4	-2.17251	43202.4	-7.07236	86398.4	-9.66205
0.41299	7.87612	21602.4	-1.18976	43202.4	-7.73867	86398.4	-9.87917
0.414	8.47621	21602.4	-0.18086	43202.4	-8.31893	86398.4	-10.0045
0.415	8.98664	21602.4	0.84293	43202.4	-8.81139	86398.4	-10.0365
0.41599	9.40537	21602.4	1.86948	43202.4	-9.21544	86398.4	-9.97427
0.417	9.73199	21602.4	2.88564	43202.4	-9.5314	86398.4	-9.81768
0.418	9.96782	21602.4	3.87718	43202.4	-9.75996	86398.4	-9.56818
0.41899	10.1166	21602.4	4.82912	43202.4	-9.90143	86398.4	-9.2285
0.42	10.184	21602.4	5.727	43202.4	-9.95566	86398.4	-8.80027
0.421	10.1759	21602.4	6.55848	43202.4	-9.92163	86398.4	-8.28331
0.42199	10.0977	21602.4	7.31395	43202.4	-9.79691	86398.4	-7.67831
0.423	9.95456	21602.4	7.98629	43202.4	-9.57859	86398.4	-6.9893
0.424	9.75124	21602.4	8.57101	43202.4	-9.26602	86398.4	-6.22285
0.42499	9.4925	21602.4	9.06602	43202.4	-8.86239	86398.4	-5.38587
0.426	9.18198	21602.4	9.4711	43202.4	-8.37354	86398.4	-4.4846
0.427	8.82161	21602.4	9.78801	43202.4	-7.80563	86398.4	-3.52569
0.42799	8.41169	21602.4	10.0203	43202.4	-7.16432	86398.4	-2.51804
0.429	7.9511	21602.4	10.1729	43202.4	-6.45531	86398.4	-1.47347
0.43	7.43722	21602.4	10.252	43202.4	-5.68413	86398.4	-0.40579
0.43099	6.8665	21602.4	10.2644	43202.4	-4.85523	86398.4	0.67009
0.432	6.23622	21602.4	10.2161	43202.4	-3.9718	86398.4	1.73847
0.433	5.54598	21602.4	10.1119	43202.4	-3.03731	86398.4	2.78316
0.43399	4.79802	21602.4	9.95551	43202.4	-2.05758	86398.4	3.78798
0.435	3.99637	21602.4	9.74907	43202.4	-1.04157	86398.4	4.73816
0.436	3.14581	21602.4	9.49139	43202.4	-0.000566518	86398.4	5.62213
0.43699	2.25208	21602.4	9.17939	43202.4	1.05264	86398.4	6.4319
0.438	1.32264	21602.4	8.80968	43202.4	2.10394	86398.4	7.16263
0.439	0.36713	21602.4	8.37807	43202.4	3.13787	86398.4	7.8123
0.43999	-0.60266	21602.4	7.87978	43202.4	4.1378	86398.4	8.38072
0.441	-1.57389	21602.4	7.31231	43202.4	5.08672	86398.4	8.86797
0.442	-2.53443	21602.4	6.67743	43202.4	5.96925	86398.4	9.27414
0.44299	-3.47367	21602.4	5.9794	43202.4	6.7743	86398.4	9.60062
0.444	-4.38193	21602.4	5.22243	43202.4	7.49595	86398.4	9.85059
0.445	-5.24978	21602.4	4.41095	43202.4	8.13181	86398.4	10.0287
0.44599	-6.06762	21602.4	3.55065	43202.4	8.6818	86398.4	10.141
0.447	-6.82589	21602.4	2.64759	43202.4	9.14748	86398.4	10.1936
0.448	-7.51578	21602.4	1.70774	43202.4	9.52994	86398.4	10.1905
0.44899	-8.13035	21602.4	0.7389	43202.4	9.82913	86398.4	10.1321
0.45	-8.66501	21602.4	-0.24823	43202.4	10.0467	86398.4	10.0152
0.451	-9.11718	21602.4	-1.24072	43202.4	10.188	86398.4	9.83446
0.45199	-9.48503	21602.4	-2.22434	43202.4	10.261	86398.4	9.58531
0.453	-9.76635	21602.4	-3.18432	43202.4	10.273	86398.4	9.26479
0.454	-9.95899	21602.4	-4.10616	43202.4	10.2282	86398.4	8.87178
0.45499	-10.0619	21602.4	-4.9771	43202.4	10.1276	86398.4	8.40712
0.456	-10.075	21602.5	-5.78758	43202.5	9.97012	86398.5	7.87273
0.457	-9.99846	21602.5	-6.53155	43202.5	9.75435	86398.5	7.26985
0.45799	-9.83215	21602.5	-7.20559	43202.5	9.47943	86398.5	6.59826
0.459	-9.57663	21602.5	-7.80825	43202.5	9.14418	86398.5	5.85745
0.46	-9.23312	21602.5	-8.33862	43202.5	8.74624	86398.5	5.04887
0.46099	-8.80356	21602.5	-8.79423	43202.5	8.28089	86398.5	4.17723
0.462	-8.29084	21602.5	-9.17023	43202.5	7.74187	86398.5	3.25084
0.463	-7.69865	21602.5	-9.46061	43202.5	7.12502	86398.5	2.28186
0.46399	-7.03106	21602.5	-9.6609	43202.5	6.43102	86398.5	1.28515
0.465	-6.29265	21602.5	-9.76969	43202.5	5.66463	86398.5	0.27569
0.466	-5.4891	21602.5	-9.78738	43202.5	4.83221	86398.5	-0.73411
0.46699	-4.62726	21602.5	-9.714	43202.5	3.94048	86398.5	-1.73557
0.468	-3.71469	21602.5	-9.54865	43202.5	2.99725	86398.5	-2.72183
0.469	-2.75946	21602.5	-9.29076	43202.5	2.013	86398.5	-3.68428
0.46999	-1.77054	21602.5	-8.94124	43202.5	1.00111	86398.5	-4.61128
0.471	-0.75834	21602.5	-8.5036	43202.5	-0.02347	86398.5	-5.49039
0.472	0.26585	21602.5	-7.98501	43202.5	-1.04553	86398.5	-6.31152
0.47299	1.29097	21602.5	-7.39447	43202.5	-2.05042	86398.5	-7.06761
0.474	2.30641	21602.5	-6.73885	43202.5	-3.02482	86398.5	-7.75216
0.475	3.30114	21602.5	-6.02189	43202.5	-3.95792	86398.5	-8.35764
0.47599	4.2636	21602.5	-5.24682	43202.5	-4.84232	86398.5	-8.87687
0.477	5.18184	21602.5	-4.41809	43202.5	-5.6734	86398.5	-9.30484
0.478	6.04366	21602.5	-3.5403	43202.5	-6.44715	86398.5	-9.63905
0.47899	6.83789	21602.5	-2.61767	43202.5	-7.15861	86398.5	-9.87874
0.48	7.55597	21602.5	-1.65582	43202.5	-7.80197	86398.5	-10.0239
0.481	8.19198	21602.5	-0.66298	43202.5	-8.37143	86398.5	-10.0749
0.48199	8.74187	21602.5	0.35046	43202.5	-8.86133	86398.5	-10.0325
0.483	9.20306	21602.5	1.37248	43202.5	-9.26558	86398.5	-9.89693
0.484	9.57483	21602.5	2.38957	43202.5	-9.57843	86398.5	-9.66836
0.48499	9.85828	21602.5	3.38668	43202.5	-9.79683	86398.5	-9.34695
0.486	10.056	21602.5	4.34748	43202.5	-9.92156	86398.5	-8.93272
0.487	10.1718	21602.5	5.25538	43202.5	-9.95565	86398.5	-8.42621
0.48799	10.2103	21602.5	6.09579	43202.5	-9.90168	86398.5	-7.82892
0.489	10.1755	21602.5	6.85911	43202.5	-9.76079	86398.5	-7.14352
0.49	10.0709	21602.5	7.54216	43202.5	-9.53325	86398.5	-6.37479
0.49099	9.89907	21602.5	8.14617	43202.5	-9.21885	86398.5	-5.5301
0.492	9.66322	21602.5	8.67327	43202.5	-8.81691	86398.5	-4.61953
0.493	9.36697	21602.5	9.12427	43202.5	-8.32707	86398.5	-3.65609
0.49399	9.01407	21602.5	9.49876	43202.5	-7.74967	86398.5	-2.65498
0.495	8.60768	21602.5	9.79638	43202.5	-7.086	86398.5	-1.63148
0.496	8.14956	21602.5	10.0176	43202.5	-6.3391	86398.5	-0.59894
0.49699	7.63984	21602.5	10.1638	43202.5	-5.51431	86398.5	0.4327
0.498	7.07809	21602.5	10.2375	43202.5	-4.61937	86398.5	1.45715
0.499	6.46399	21602.5	10.2424	43202.5	-3.66484	86398.5	2.46947
0.49999	5.79724	21602.5	10.1814	43202.5	-2.66379	86398.5	3.46207
0.501	5.07773	21602.5	10.0573	43202.5	-1.63027	86398.5	4.42301
0.502	4.30631	21602.5	9.87277	43202.5	-0.57815	86398.5	5.3379
0.50299	3.48586	21602.5	9.63048	43202.5	0.47917	86398.5	6.19287
0.504	2.62147	21602.5	9.33147	43202.5	1.52864	86398.5	6.97611
0.505	1.71993	21602.5	8.97444	43202.5	2.5574	86398.5	7.67832
0.50599	0.78932	21602.5	8.55674	43202.5	3.55288	86398.5	8.29329
0.507	-0.16093	21602.5	8.07605	43202.5	4.50374	86398.5	8.81785
0.508	-1.12002	21602.5	7.53097	43202.5	5.40082	86398.5	9.25142
0.50899	-2.0764	21602.5	6.92055	43202.5	6.23683	86398.5	9.59613
0.51	-3.0183	21602.5	6.24487	43202.5	7.00459	86398.5	9.85665
0.511	-3.93371	21602.5	5.50641	43202.5	7.69631	86398.5	10.0394
0.51199	-4.81105	21602.5	4.71059	43202.5	8.30482	86398.5	10.152
0.513	-5.64011	21602.5	3.8653	43202.5	8.82622	86398.5	10.2021
0.514	-6.41259	21602.5	2.98034	43202.5	9.26106	86398.5	10.1949
0.51499	-7.1222	21602.5	2.06552	43202.5	9.61212	86398.5	10.1318
0.516	-7.76415	21602.5	1.12834	43202.5	9.88176	86398.5	10.0102
0.517	-8.33401	21602.5	0.17447	43202.5	10.0726	86398.5	9.82599
0.51799	-8.82698	21602.5	-0.78929	43202.5	10.1896	86398.5	9.57532
0.519	-9.23803	21602.5	-1.7532	43202.5	10.2393	86398.5	9.25648
0.52	-9.56265	21602.5	-2.70532	43202.5	10.2276	86398.5	8.86977
0.52099	-9.79718	21602.5	-3.63286	43202.5	10.158	86398.5	8.41755
0.522	-9.93887	21602.5	-4.52396	43202.5	10.0321	86398.5	7.90322
0.523	-9.98618	21602.5	-5.36901	43202.5	9.85016	86398.5	7.32898
0.52399	-9.93885	21602.5	-6.16038	43202.5	9.61136	86398.5	6.69441
0.525	-9.79772	21602.5	-6.89065	43202.5	9.31264	86398.5	5.99691
0.526	-9.5649	21602.5	-7.5515	43202.5	8.95091	86398.5	5.23403
0.52699	-9.24369	21602.5	-8.13437	43202.5	8.52568	86398.5	4.40659
0.528	-8.83827	21602.5	-8.63208	43202.5	8.03867	86398.5	3.51966
0.529	-8.3536	21602.5	-9.04016	43202.5	7.49124	86398.5	2.58066
0.52999	-7.79497	21602.5	-9.3568	43202.5	6.88285	86398.5	1.5981
0.531	-7.16721	21602.5	-9.58201	43202.5	6.2112	86398.5	0.58305
0.532	-6.47433	21602.5	-9.71648	43202.5	5.47423	86398.5	-0.45023
0.53299	-5.72014	21602.5	-9.76143	43202.5	4.67291	86398.5	-1.48533
0.534	-4.90914	21602.5	-9.7183	43202.5	3.81217	86398.5	-2.50526
0.535	-4.04683	21602.5	-9.58831	43202.5	2.89878	86398.5	-3.49372
0.53599	-3.13936	21602.5	-9.37282	43202.5	1.94023	86398.5	-4.43671
0.537	-2.19326	21602.5	-9.07341	43202.5	0.94603	86398.5	-5.32405
0.538	-1.21584	21602.5	-8.69188	43202.5	-0.07139	86398.5	-6.14918
0.53899	-0.21559	21602.5	-8.23068	43202.5	-1.09764	86398.5	-6.90764
0.54	0.79811	21602.5	-7.69318	43202.5	-2.1174	86398.5	-7.59541
0.541	1.81482	21602.5	-7.08342	43202.5	-3.11507	86398.5	-8.20728
0.54199	2.8224	21602.5	-6.40629	43202.5	-4.07554	86398.5	-8.73716
0.543	3.80729	21602.5	-5.66711	43202.5	-4.98554	86398.5	-9.18058
0.544	4.75587	21602.5	-4.87041	43202.5	-5.8349	86398.5	-9.5348
0.54499	5.65528	21602.5	-4.01963	43202.5	-6.61658	86398.5	-9.79663
0.546	6.49331	21602.5	-3.11834	43202.5	-7.32543	86398.5	-9.96276
0.547	7.25851	21602.5	-2.17223	43202.5	-7.95718	86398.5	-10.0318
0.54799	7.94114	21602.5	-1.18967	43202.5	-8.50754	86398.5	-10.0043
0.549	8.5346	21602.5	-0.18094	43202.5	-8.9726	86398.5	-9.8817
0.55	9.03603	21602.5	0.84267	43202.5	-9.34971	86398.5	-9.66622
0.55099	9.44513	21602.5	1.86899	43202.5	-9.6371	86398.5	-9.36047
0.552	9.76267	21602.5	2.88484	43202.5	-9.83416	86398.5	-8.96694
0.553	9.99062	21602.5	3.87598	43202.5	-9.94245	86398.5	-8.4882
0.55399	10.133	21602.5	4.82744	43202.5	-9.9646	86398.5	-7.92669
0.555	10.1953	21602.5	5.72479	43202.6	-9.90215	86398.6	-7.2842
0.556	10.1832	21602.6	6.55581	43202.6	-9.75488	86398.6	-6.56266
0.55699	10.1019	21602.6	7.31102	43202.6	-9.52167	86398.6	-5.76634
0.558	9.95565	21602.6	7.98354	43202.6	-9.20108	86398.6	-4.90249
0.559	9.74886	21602.6	8.56921	43202.6	-8.79155	86398.6	-3.97934
0.55999	9.48564	21602.6	9.06632	43202.6	-8.29232	86398.6	-3.00499
0.561	9.16908	21602.6	9.47508	43202.6	-7.70411	86398.6	-1.98894
0.562	8.80067	21602.6	9.79763	43202.6	-7.02959	86398.6	-0.94313
0.56299	8.38045	21602.6	10.0378	43202.6	-6.27447	86398.6	0.11873
0.564	7.90731	21602.6	10.2005	43202.6	-5.44744	86398.6	1.18212
0.565	7.37906	21602.6	10.2911	43202.6	-4.55767	86398.6	2.23222
0.56599	6.79316	21602.6	10.3152	43202.6	-3.6135	86398.6	3.25459
0.567	6.14862	21602.6	10.2763	43202.6	-2.62372	86398.6	4.23628
0.568	5.44721	21602.6	10.1751	43202.6	-1.59862	86398.6	5.16696
0.56899	4.69246	21602.6	10.0109	43202.6	-0.54947	86398.6	6.03842
0.57	3.88807	21602.6	9.78345	43202.6	0.51201	86398.6	6.84258
0.571	3.03791	21602.6	9.49351	43202.6	1.57355	86398.6	7.57033
0.57199	2.14768	21602.6	9.14298	43202.6	2.62205	86398.6	8.21248
0.573	1.22569	21602.6	8.73442	43202.6	3.6433	86398.6	8.76191
0.574	0.28184	21602.6	8.26961	43202.6	4.62235	86398.6	9.21548
0.57499	-0.67342	21602.6	7.74793	43202.6	5.5447	86398.6	9.57454
0.576	-1.6294	21602.6	7.16737	43202.6	6.39804	86398.6	9.84418
0.577	-2.57565	21602.6	6.52629	43202.6	7.17281	86398.6	10.032
0.57799	-3.50252	21602.6	5.82308	43202.6	7.86202	86398.6	10.1472
0.579	-4.40076	21602.6	5.05673	43202.6	8.46145	86398.6	10.1992
0.58	-5.26097	21602.6	4.23006	43202.6	8.96944	86398.6	10.1954
0.58099	-6.07334	21602.6	3.352	43202.6	9.38631	86398.6	10.1391
0.582	-6.82794	21602.6	2.43595	43202.6	9.71454	86398.6	10.0298
0.583	-7.5155	21602.6	1.49615	43202.6	9.95857	86398.6	9.86487
0.58399	-8.12855	21602.6	0.54434	43202.6	10.1241	86398.6	9.64172
0.585	-8.66191	21602.6	-0.41171	43202.6	10.218	86398.6	9.35832
0.586	-9.11238	21602.6	-1.36649	43202.6	10.2474	86398.6	9.01272
0.58699	-9.47751	21602.6	-2.31307	43202.6	10.2175	86398.6	8.60209
0.588	-9.75448	21602.6	-3.24117	43202.6	10.1312	86398.6	8.12165
0.589	-9.94066	21602.6	-4.13817	43202.6	9.98959	86398.6	7.56544
0.58999	-10.0346	21602.6	-4.99145	43202.6	9.79339	86398.6	6.93015
0.591	-10.0363	21602.6	-5.79066	43202.6	9.54311	86398.6	6.21793
0.592	-9.94587	21602.6	-6.52841	43202.6	9.23782	86398.6	5.43545
0.59299	-9.76423	21602.6	-7.19985	43202.6	8.87442	86398.6	4.59121
0.594	-9.49332	21602.6	-7.80214	43202.6	8.44867	86398.6	3.6941
0.595	-9.13621	21602.6	-8.33309	43202.6	7.95684	86398.6	2.75382
0.59599	-8.69592	21602.6	-8.78916	43202.6	7.39622	86398.6	1.78189
0.597	-8.17479	21602.6	-9.16454	43202.6	6.76466	86398.6	0.79111
0.598	-7.5755	21602.6	-9.45246	43202.6	6.06113	86398.6	-0.20693
0.59899	-6.90205	21602.6	-9.64786	43202.6	5.28734	86398.6	-1.20358
0.6	-6.16004	21602.6	-9.74901	43202.6	4.4485	86398.6	-2.19163
0.601	-5.35584	21602.6	-9.75642	43202.6	3.5533	86398.6	-3.16192
0.60199	-4.49593	21602.6	-9.6708	43202.6	2.6138	86398.6	-4.10205
0.603	-3.58728	21602.6	-9.49291	43202.6	1.64427	86398.6	-4.99844
0.604	-2.63813	21602.6	-9.22501	43202.6	0.65847	86398.6	-5.83913
0.60499	-1.65736	21602.6	-8.87155	43202.6	-0.33282	86398.6	-6.61499
0.606	-0.65401	21602.6	-8.43781	43202.6	-1.32281	86398.6	-7.31953
0.607	0.36241	21602.6	-7.9293	43202.6	-2.30656	86398.6	-7.94865
0.60799	1.38182	21602.6	-7.3516	43202.6	-3.27697	86398.6	-8.49956
0.609	2.3933	21602.6	-6.70883	43202.6	-4.2228	86398.6	-8.96895
0.61	3.38436	21602.6	-6.0032	43202.6	-5.12986	86398.6	-9.35251
0.61099	4.3413	21602.6	-5.23726	43202.6	-5.98369	86398.6	-9.64576
0.612	5.25086	21602.6	-4.41537	43202.6	-6.7724	86398.6	-9.84453
0.613	6.10143	21602.6	-3.54232	43202.6	-7.48733	86398.6	-9.9451
0.61399	6.88349	21602.6	-2.62262	43202.6	-8.1208	86398.6	-9.94518
0.615	7.58987	21602.6	-1.66217	43202.6	-8.66518	86398.6	-9.84476
0.616	8.21554	21602.6	-0.66934	43202.6	-9.11507	86398.6	-9.64619
0.61699	8.75684	21602.6	0.34547	43202.6	-9.46929	86398.6	-9.35328
0.618	9.21131	21602.6	1.37045	43202.6	-9.72998	86398.6	-8.97034
0.619	9.57813	21602.6	2.39239	43202.6	-9.90079	86398.6	-8.50198
0.61999	9.85818	21602.6	3.39659	43202.6	-9.98575	86398.6	-7.95261
0.621	10.0538	21602.6	4.36695	43202.6	-9.98806	86398.6	-7.32555
0.622	10.1685	21602.6	5.28683	43202.6	-9.90855	86398.6	-6.62348
0.62299	10.2065	21602.6	6.14095	43202.6	-9.74558	86398.6	-5.85023
0.624	10.1719	21602.6	6.91809	43202.6	-9.4964	86398.6	-5.01176
0.625	10.0676	21602.6	7.61212	43202.6	-9.15821	86398.6	-4.11637
0.62599	9.89632	21602.6	8.22056	43202.6	-8.72881	86398.6	-3.1748
0.627	9.66105	21602.6	8.74363	43202.6	-8.2081	86398.6	-2.19903
0.628	9.36536	21602.6	9.18393	43202.6	-7.59922	86398.6	-1.19955
0.62899	9.01294	21602.6	9.54472	43202.6	-6.90874	86398.6	-0.18342
0.63	8.60696	21602.6	9.82867	43202.6	-6.14556	86398.6	0.84405
0.631	8.14915	21602.6	10.038	43202.6	-5.31938	86398.6	1.87533
0.63199	7.63967	21602.6	10.1749	43202.6	-4.43936	86398.6	2.8983
0.633	7.07808	21602.6	10.2422	43202.6	-3.51278	86398.6	3.89683
0.634	6.46408	21602.6	10.2431	43202.6	-2.5451	86398.6	4.85269
0.63499	5.79738	21602.6	10.1805	43202.6	-1.54241	86398.6	5.74845
0.636	5.07789	21602.6	10.0565	43202.6	-0.51302	86398.6	6.57076
0.637	4.30647	21602.6	9.87352	43202.6	0.53266	86398.6	7.31161
0.63799	3.486	21602.6	9.63375	43202.6	1.58266	86398.6	7.96679
0.639	2.62159	21602.6	9.33778	43202.6	2.62345	86398.6	8.53479
0.64	1.72004	21602.6	8.98375	43202.6	3.64015	86398.6	9.01622
0.64099	0.78941	21602.6	8.56829	43202.6	4.617	86398.6	9.41165
0.642	-0.16085	21602.6	8.08811	43202.6	5.53878	86398.6	9.72088
0.643	-1.11995	21602.6	7.54055	43202.6	6.39254	86398.6	9.94572
0.64399	-2.07633	21602.6	6.92314	43202.6	7.16822	86398.6	10.0922
0.645	-3.01822	21602.6	6.23424	43202.6	7.85852	86398.6	10.1692
0.646	-3.93361	21602.6	5.47468	43202.6	8.45899	86398.6	10.1848
0.64699	-4.81093	21602.6	4.64868	43202.6	8.96782	86398.6	10.1444
0.648	-5.63998	21602.6	3.76396	43202.6	9.38532	86398.6	10.0498
0.649	-6.41246	21602.6	2.83202	43202.6	9.71396	86398.6	9.90071
0.64999	-7.12208	21602.6	1.86732	43202.6	9.95819	86398.6	9.69587
0.651	-7.76406	21602.6	0.88522	43202.6	10.1238	86398.6	9.43385
0.652	-8.33399	21602.6	-0.09986	43202.6	10.2177	86398.6	9.11162
0.65299	-8.82707	21602.6	-1.07568	43202.6	10.247	86398.6	8.7241
0.654	-9.2383	21602.6	-2.03306	43202.6	10.2172	86398.6	8.26543
0.655	-9.56316	21602.7	-2.96611	43202.7	10.1311	86398.6	7.73116
0.65599	-9.79799	21602.7	-3.8701	43202.7	9.99006	86398.7	7.11931
0.657	-9.94005	21602.7	-4.73821	43202.7	9.79475	86398.7	6.43076
0.658	-9.98781	21602.7	-5.5609	43202.7	9.54582	86398.7	5.6697
0.65899	-9.94094	21602.7	-6.32805	43202.7	9.24235	86398.7	4.84329
0.66	-9.80026	21602.7	-7.03056	43202.7	8.8812	86398.7	3.96043
0.661	-9.56779	21602.7	-7.66082	43202.7	8.45794	86398.7	3.03054
0.66199	-9.24674	21602.7	-8.21321	43202.7	7.96845	86398.7	2.06225
0.663	-8.84114	21602.7	-8.68395	43202.7	7.40937	86398.7	1.06354
0.664	-8.35576	21602.7	-9.07052	43202.7	6.77763	86398.7	0.044
0.66499	-7.7957	21602.7	-9.37157	43202.7	6.07091	86398.7	-0.98382
0.666	-7.16552	21602.7	-9.58657	43202.7	5.28934	86398.7	-2.00541
0.667	-6.46902	21602.7	-9.71523	43202.7	4.43637	86398.7	-3.0058
0.66799	-5.70978	21602.7	-9.75756	43202.7	3.51899	86398.7	-3.97122
0.669	-4.89216	21602.7	-9.7138	43202.7	2.54807	86398.7	-4.89026
0.67	-4.02168	21602.7	-9.58405	43202.7	1.53775	86398.7	-5.75312
0.67099	-3.10468	21602.7	-9.36865	43202.7	0.50368	86398.7	-6.55015
0.672	-2.14826	21602.7	-9.06832	43202.7	-0.53843	86398.7	-7.27308
0.673	-1.16076	21602.7	-8.68409	43202.7	-1.57344	86398.7	-7.91694
0.67399	-0.1522	21602.7	-8.21783	43202.7	-2.58703	86398.7	-8.47942
0.675	0.86616	21602.7	-7.67258	43202.7	-3.56605	86398.7	-8.95866
0.676	1.88314	21602.7	-7.05244	43202.7	-4.49938	86398.7	-9.35239
0.67699	2.88784	21602.7	-6.36301	43202.7	-5.37872	86398.7	-9.65843
0.678	3.86897	21602.7	-5.6112	43202.7	-6.19794	86398.7	-9.87492
0.679	4.81486	21602.7	-4.80439	43202.7	-6.95102	86398.7	-9.99996
0.67999	5.71384	21602.7	-3.94954	43202.7	-7.63087	86398.7	-10.032
0.681	6.55413	21602.7	-3.05202	43202.7	-8.23	86398.7	-9.97026
0.682	7.32394	21602.7	-2.11585	43202.7	-8.74235	86398.7	-9.81437
0.68299	8.01238	21602.7	-1.14599	43202.7	-9.16462	86398.7	-9.56567
0.684	8.61085	21602.7	-0.1499	43202.7	-9.49638	86398.7	-9.22675
0.685	9.11404	21602.7	0.86268	43202.7	-9.73908	86398.7	-8.79919
0.68599	9.52018	21602.7	1.88027	43202.7	-9.89481	86398.7	-8.28273
0.687	9.8305	21602.7	2.88979	43202.7	-9.96577	86398.7	-7.67809
0.688	10.0485	21602.7	3.87675	43202.7	-9.95346	86398.7	-6.98932
0.68899	10.1794	21602.7	4.82573	43202.7	-9.85761	86398.7	-6.22301
0.69	10.2291	21602.7	5.72184	43202.7	-9.67647	86398.7	-5.38609
0.691	10.2033	21602.7	6.55237	43202.7	-9.40867	86398.7	-4.48485
0.69199	10.1064	21602.7	7.30748	43202.7	-9.05383	86398.7	-3.52593
0.693	9.94211	21602.7	7.97995	43202.7	-8.61102	86398.7	-2.51826
0.694	9.71388	21602.7	8.56542	43202.7	-8.07879	86398.7	-1.47366
0.69499	9.42523	21602.7	9.06207	43202.7	-7.4577	86398.7	-0.40593
0.696	9.07912	21602.7	9.4701	43202.7	-6.75087	86398.7	0.67
0.697	8.67769	21602.7	9.79177	43202.7	-5.96228	86398.7	1.73846
0.69799	8.2228	21602.7	10.0312	43202.7	-5.09768	86398.7	2.78327
0.699	7.7167	21602.7	10.1936	43202.7	-4.16669	86398.7	3.78825
0.7	7.16209	21602.7	10.2853	43202.7	-3.18263	86398.7	4.73865
0.70099	6.56118	21602.7	10.3124	43202.7	-2.16031	86398.7	5.62289
0.702	5.91509	21602.7	10.2793	43202.7	-1.11442	86398.7	6.43298
0.703	5.22384	21602.7	10.1878	43202.7	-0.05895	86398.7	7.16403
0.70399	4.48686	21602.7	10.038	43202.7	0.99282	86398.7	7.81394
0.705	3.70418	21602.7	9.82997	43202.7	2.02819	86398.7	8.38247
0.706	2.87769	21602.7	9.56401	43202.7	3.03501	86398.7	8.86961
0.70699	2.01156	21602.7	9.24013	43202.7	4.00232	86398.7	9.27552
0.708	1.11181	21602.7	8.85699	43202.7	4.92103	86398.7	9.60167
0.709	0.18593	21602.7	8.41072	43202.7	5.78285	86398.7	9.8513
0.70999	-0.75705	21602.7	7.89552	43202.7	6.57899	86398.7	10.0291
0.711	-1.70653	21602.7	7.30701	43202.7	7.30141	86398.7	10.1412
0.712	-2.65111	21602.7	6.64473	43202.7	7.94523	86398.7	10.1936
0.71299	-3.57916	21602.7	5.91101	43202.7	8.50842	86398.7	10.1905
0.714	-4.47897	21602.7	5.10917	43202.7	8.99001	86398.7	10.1321
0.715	-5.33957	21602.7	4.24485	43202.7	9.38951	86398.7	10.0152
0.71599	-6.15141	21602.7	3.32825	43202.7	9.70785	86398.7	9.83465
0.717	-6.90565	21602.7	2.37361	43202.7	9.94764	86398.7	9.58572
0.718	-7.59362	21602.7	1.39667	43202.7	10.1129	86398.7	9.26549
0.71899	-8.20744	21602.7	0.41237	43202.7	10.209	86398.7	8.87281
0.72	-8.74057	21602.7	-0.56651	43202.7	10.2416	86398.7	8.40848
0.721	-9.1879	21602.7	-1.53042	43202.7	10.2154	86398.7	7.87435
0.72199	-9.54592	21602.7	-2.47315	43202.7	10.1322	86398.7	7.27158
0.723	-9.81266	21602.7	-3.38959	43202.7	9.9923	86398.7	6.5999
0.724	-9.98727	21602.7	-4.27223	43202.7	9.79574	86398.7	5.85884
0.72499	-10.0699	21602.7	-5.11025	43202.7	9.54223	86398.7	5.04994
0.726	-10.0613	21602.7	-5.89214	43202.7	9.23	86398.7	4.17799
0.727	-9.96241	21602.7	-6.60961	43202.7	8.85525	86398.7	3.25134
0.72799	-9.77406	21602.7	-7.25935	43202.7	8.41332	86398.7	2.28214
0.729	-9.49818	21602.7	-7.84131	43202.7	7.90068	86398.7	1.28529
0.73	-9.13765	21602.7	-8.35531	43202.7	7.3159	86398.7	0.27572
0.73099	-8.69522	21602.7	-8.79859	43202.7	6.65975	86398.7	-0.73415
0.732	-8.17293	21602.7	-9.1655	43202.7	5.93536	86398.7	-1.73566
0.733	-7.57317	21602.7	-9.44906	43202.7	5.14765	86398.7	-2.72196
0.73399	-6.8997	21602.7	-9.64392	43202.7	4.30182	86398.7	-3.68445
0.735	-6.15789	21602.7	-9.74813	43202.7	3.40281	86398.7	-4.6115
0.736	-5.35402	21602.7	-9.76202	43202.7	2.45655	86398.7	-5.49067
0.73699	-4.49444	21602.7	-9.6861	43202.7	1.47179	86398.7	-6.31188
0.738	-3.5861	21602.7	-9.52073	43202.7	0.46051	86398.7	-7.06804
0.739	-2.63717	21602.7	-9.2673	43202.7	-0.56328	86398.7	-7.75263
0.73999	-1.65652	21602.7	-8.92856	43202.7	-1.58485	86398.7	-8.35808
0.741	-0.65316	21602.7	-8.50689	43202.7	-2.5895	86398.7	-8.87717
0.742	0.36339	21602.7	-8.00419	43202.7	-3.56334	86398.7	-9.30484
0.74299	1.38306	21602.7	-7.4241	43202.7	-4.4944	86398.7	-9.63851
0.744	2.39488	21602.7	-6.77208	43202.7	-5.3736	86398.7	-9.87738
0.745	3.38634	21602.7	-6.05325	43202.7	-6.19412	86398.7	-10.0213
0.74599	4.34368	21602.7	-5.27224	43202.7	-6.94938	86398.7	-10.0709
0.747	5.25355	21602.7	-4.43407	43202.7	-7.63186	86398.7	-10.0267
0.748	6.10423	21602.7	-3.54319	43202.7	-8.23367	86398.7	-9.88937
0.74899	6.88603	21602.7	-2.60329	43202.7	-8.74831	86398.7	-9.6593
0.75	7.59161	21602.7	-1.61942	43202.7	-9.17194	86398.7	-9.33726
0.751	8.21571	21602.7	-0.59969	43202.7	-9.50347	86398.7	-8.9241
0.75199	8.75444	21602.7	0.44454	43202.7	-9.74345	86398.7	-8.42142
0.753	9.20511	21602.7	1.49841	43202.7	-9.89293	86398.7	-7.832
0.754	9.5667	21602.7	2.54369	43202.7	-9.953	86398.7	-7.15989
0.75499	9.83999	21602.7	3.56153	43202.7	-9.92418	86398.8	-6.41105
0.756	10.0274	21602.8	4.53661	43202.8	-9.80562	86398.8	-5.59354
0.757	10.1326	21602.8	5.45765	43202.8	-9.59596	86398.8	-4.71696
0.75799	10.1608	21602.8	6.31468	43202.8	-9.29575	86398.8	-3.792
0.759	10.1168	21602.8	7.09789	43202.8	-8.90889	86398.8	-2.82865
0.76	10.0055	21602.8	7.7985	43202.8	-8.441	86398.8	-1.83401
0.76099	9.83129	21602.8	8.40988	43202.8	-7.89666	86398.8	-0.81299
0.762	9.59797	21602.8	8.92942	43202.8	-7.27797	86398.8	0.22826
0.763	9.30762	21602.8	9.3591	43202.8	-6.58542	86398.8	1.28
0.76399	8.9613	21602.8	9.703	43202.8	-5.81982	86398.8	2.32903
0.765	8.55982	21602.8	9.9645	43202.8	-4.98375	86398.8	3.35959
0.766	8.10322	21602.8	10.1469	43202.8	-4.08217	86398.8	4.35452
0.76699	7.59064	21602.8	10.2553	43202.8	-3.12323	86398.8	5.29709
0.768	7.02123	21602.8	10.2962	43202.8	-2.11808	86398.8	6.17311
0.769	6.39493	21602.8	10.2755	43202.8	-1.07956	86398.8	6.9717
0.76999	5.71245	21602.8	10.1965	43202.8	-0.02107	86398.8	7.68517
0.771	4.9756	21602.8	10.0613	43202.8	1.04357	86398.8	8.30909
0.772	4.18771	21602.8	9.87136	43202.8	2.0999	86398.8	8.84201
0.77299	3.35349	21602.8	9.62795	43202.8	3.13241	86398.8	9.2847
0.774	2.47852	21602.8	9.33065	43202.8	4.12465	86398.8	9.64012
0.775	1.56982	21602.8	8.97677	43202.8	5.06001	86398.8	9.91287
0.77599	0.63653	21602.8	8.56226	43202.8	5.92401	86398.8	10.108
0.777	-0.31084	21602.8	8.08335	43202.8	6.70728	86398.8	10.2303
0.778	-1.26134	21602.8	7.53708	43202.8	7.40706	86398.8	10.2834
0.77899	-2.20372	21602.8	6.92082	43202.8	8.02508	86398.8	10.2708
0.78	-3.12708	21602.8	6.23286	43202.8	8.56409	86398.8	10.1955
0.781	-4.02147	21602.8	5.47404	43202.8	9.0256	86398.8	10.059
0.78199	-4.87785	21602.8	4.64862	43202.8	9.41001	86398.8	9.86019
0.783	-5.68788	21602.8	3.7644	43202.8	9.71802	86398.8	9.59702
0.784	-6.44425	21602.8	2.83294	43202.8	9.95137	86398.8	9.26842
0.78499	-7.14105	21602.8	1.86877	43202.8	10.1128	86398.8	8.87474
0.786	-7.77345	21602.8	0.88727	43202.8	10.2063	86398.8	8.41798
0.787	-8.33672	21602.8	-0.09716	43202.8	10.2362	86398.8	7.90103
0.78799	-8.82562	21602.8	-1.07234	43202.8	10.2056	86398.8	7.32549
0.789	-9.23464	21602.8	-2.02924	43202.8	10.1152	86398.8	6.69044
0.79	-9.55879	21602.8	-2.96221	43202.8	9.96469	86398.8	5.99286
0.79099	-9.79397	21602.8	-3.86685	43202.8	9.75354	86398.8	5.22999
0.792	-9.93703	21602.8	-4.73679	43202.8	9.48209	86398.8	4.40243
0.793	-9.98608	21602.8	-5.56299	43202.8	9.15036	86398.8	3.5152
0.79399	-9.94049	21602.8	-6.33586	43202.8	8.7571	86398.8	2.57574
0.795	-9.80077	21602.8	-7.04674	43202.8	8.29852	86398.8	1.59276
0.796	-9.56869	21602.8	-7.6882	43202.8	7.76891	86398.8	0.5776
0.79699	-9.24713	21602.8	-8.25429	43202.8	7.16412	86398.8	-0.45498
0.798	-8.83985	21602.8	-8.74012	43202.8	6.48406	86398.8	-1.48803
0.799	-8.35132	21602.8	-9.14082	43202.8	5.73157	86398.8	-2.50384
0.79999	-7.78637	21602.8	-9.45204	43202.8	4.91057	86398.8	-3.48535
0.801	-7.14937	21602.8	-9.67181	43202.8	4.02733	86398.8	-4.41793
0.802	-6.44404	21602.8	-9.80152	43202.8	3.0927	86398.8	-5.29101
0.80299	-5.6741	21602.8	-9.844	43202.8	2.12145	86398.8	-6.09824
0.804	-4.8444	21602.8	-9.80077	43202.8	1.12934	86398.8	-6.83633
0.805	-3.96137	21602.8	-9.67073	43202.8	0.13053	86398.8	-7.50397
0.80599	-3.03292	21602.8	-9.45144	43202.8	-0.86424	86398.8	-8.09968
0.807	-2.06801	21602.8	-9.14198	43202.8	-1.8482	86398.8	-8.61987
0.808	-1.07586	21602.8	-8.74475	43202.8	-2.81626	86398.8	-9.05991
0.80899	-0.06563	21602.8	-8.26451	43202.8	-3.76115	86398.8	-9.41639
0.81	0.95317	21602.8	-7.70632	43202.8	-4.67187	86398.8	-9.68686
0.811	1.97045	21602.8	-7.07499	43202.8	-5.5355	86398.8	-9.86831
0.81199	2.97529	21602.8	-6.37583	43202.8	-6.33996	86398.8	-9.95699
0.813	3.95529	21602.8	-5.61481	43202.8	-7.0753	86398.8	-9.94997
0.814	4.897	21602.8	-4.79798	43202.8	-7.73384	86398.8	-9.84638
0.81499	5.78775	21602.8	-3.93086	43202.8	-8.31042	86398.8	-9.64766
0.816	6.61664	21602.8	-3.0176	43202.8	-8.80205	86398.8	-9.3567
0.817	7.37375	21602.8	-2.06156	43202.8	-9.2071	86398.8	-8.97685
0.81799	8.04979	21602.8	-1.06805	43202.8	-9.52508	86398.8	-8.51162
0.819	8.63714	21602.8	-0.04649	43202.8	-9.75611	86398.8	-7.96416
0.82	9.13101	21602.8	0.98913	43202.8	-9.90012	86398.8	-7.33627
0.82099	9.52976	21602.8	2.021	43202.8	-9.95665	86398.8	-6.62881
0.822	9.83459	21602.8	3.03063	43202.8	-9.92446	86398.8	-5.84352
0.823	10.0488	21602.8	4.00332	43202.8	-9.80083	86398.8	-4.98423
0.82399	10.1772	21602.8	4.92882	43202.8	-9.58253	86398.8	-4.05736
0.825	10.2256	21602.8	5.79862	43202.8	-9.26847	86398.8	-3.07272
0.826	10.1993	21602.8	6.60454	43202.8	-8.8613	86398.8	-2.04329
0.82699	10.1025	21602.8	7.33913	43202.8	-8.36631	86398.8	-0.98381
0.828	9.9386	21602.8	7.99606	43202.8	-7.78915	86398.8	0.09045
0.829	9.71104	21602.8	8.57087	43202.8	-7.13524	86398.8	1.16417
0.82999	9.4232	21602.8	9.06112	43202.8	-6.4105	86398.8	2.22229
0.831	9.07795	21602.8	9.46614	43202.8	-5.62161	86398.8	3.25039
0.832	8.67739	21602.8	9.78728	43202.8	-4.77545	86398.8	4.23576
0.83299	8.22335	21602.8	10.0278	43202.8	-3.87849	86398.8	5.16848
0.834	7.71808	21602.8	10.1922	43202.8	-2.93606	86398.8	6.04072
0.835	7.16422	21602.8	10.286	43202.8	-1.9529	86398.8	6.8448
0.83599	6.56395	21602.8	10.3148	43202.8	-0.93602	86398.8	7.57198
0.837	5.91832	21602.8	10.2823	43202.8	0.10324	86398.8	8.21336
0.838	5.22723	21602.8	10.1895	43202.8	1.14994	86398.8	8.76207
0.83899	4.48997	21602.8	10.0359	43202.8	2.18866	86398.8	9.21509
0.84	3.70639	21602.8	9.82067	43202.8	3.20551	86398.8	9.57376
0.841	2.87817	21602.8	9.54349	43202.8	4.18687	86398.8	9.84308
0.84199	2.00925	21602.8	9.20409	43202.8	5.11784	86398.8	10.0305
0.843	1.1054	21602.8	8.80146	43202.8	5.98378	86398.8	10.1453
0.844	0.17392	21602.8	8.33316	43202.8	6.77342	86398.8	10.1968
0.84499	-0.77625	21602.8	7.7964	43202.8	7.48026	86398.8	10.1924
0.846	-1.73447	21602.8	7.19106	43202.8	8.1013	86398.8	10.1355
0.847	-2.68902	21602.8	6.51982	43202.8	8.63633	86398.8	10.0259
0.84799	-3.6276	21602.8	5.78573	43202.8	9.08763	86398.8	9.86114
0.849	-4.53736	21602.8	4.99156	43202.8	9.45831	86398.8	9.63905
0.85	-5.40557	21602.8	4.14123	43202.8	9.75108	86398.8	9.35808
0.85099	-6.22067	21602.8	3.24101	43202.8	9.96835	86398.8	9.0168
0.852	-6.97284	21602.8	2.30053	43202.8	10.1126	86398.8	8.61289
0.853	-7.65438	21602.8	1.33257	43202.8	10.1871	86398.8	8.1419
0.85399	-8.2594	21602.8	0.35131	43202.8	10.1955	86398.8	7.59784
0.855	-8.78305	21602.8	-0.62934	43202.8	10.1408	86398.9	6.97665
0.856	-9.22123	21602.9	-1.59693	43202.9	10.0248	86398.9	6.27869
0.85699	-9.57093	21602.9	-2.54146	43202.9	9.84911	86398.9	5.50742
0.858	-9.83022	21602.9	-3.4558	43202.9	9.61392	86398.9	4.6675
0.859	-9.99798	21602.9	-4.3339	43202.9	9.31757	86398.9	3.76601
0.85999	-10.0739	21602.9	-5.16808	43202.9	8.95822	86398.9	2.81462
0.861	-10.058	21602.9	-5.94909	43202.9	8.53651	86398.9	1.82872
0.862	-9.95062	21602.9	-6.66919	43202.9	8.05499	86398.9	0.82419
0.86299	-9.75194	21602.9	-7.32399	43202.9	7.51559	86398.9	-0.18568
0.864	-9.46341	21602.9	-7.9106	43202.9	6.91779	86398.9	-1.19149
0.865	-9.08775	21602.9	-8.42507	43202.9	6.25855	86398.9	-2.18596
0.86599	-8.62797	21602.9	-8.86253	43202.9	5.53411	86398.9	-3.16023
0.867	-8.08706	21602.9	-9.21858	43202.9	4.74243	86398.9	-4.10238
0.868	-7.4692	21602.9	-9.48932	43202.9	3.88474	86398.9	-4.99936
0.86899	-6.78057	21602.9	-9.67188	43202.9	2.9661	86398.9	-5.83979
0.87	-6.02842	21602.9	-9.76562	43202.9	1.99599	86398.9	-6.61505
0.871	-5.21962	21602.9	-9.77135	43202.9	0.98781	86398.9	-7.31919
0.87199	-4.36043	21602.9	-9.68957	43202.9	-0.04281	86398.9	-7.9486
0.873	-3.45701	21602.9	-9.52028	43202.9	-1.07952	86398.9	-8.50101
0.874	-2.51569	21602.9	-9.26444	43202.9	-2.10589	86398.9	-8.97361
0.87499	-1.54321	21602.9	-8.9243	43202.9	-3.10581	86398.9	-9.36251
0.876	-0.54757	21602.9	-8.50187	43202.9	-4.06404	86398.9	-9.6635
0.877	0.46133	21602.9	-7.99874	43202.9	-4.96748	86398.9	-9.87238
0.87799	1.4721	21602.9	-7.41841	43202.9	-5.80653	86398.9	-9.98497
0.879	2.47312	21602.9	-6.76635	43202.9	-6.57524	86398.9	-9.99778
0.88	3.4529	21602.9	-6.04782	43202.9	-7.27044	86398.9	-9.90868
0.88099	4.39965	21602.9	-5.26778	43202.9	-7.89098	86398.9	-9.71752
0.882	5.30163	21602.9	-4.43171	43202.9	-8.4363	86398.9	-9.42766
0.883	6.148	21602.9	-3.54467	43202.9	-8.90438	86398.9	-9.04669
0.88399	6.92935	21602.9	-2.61097	43202.9	-9.29087	86398.9	-8.5842
0.885	7.63803	21602.9	-1.63622	43202.9	-9.59051	86398.9	-8.04826
0.886	8.26785	21602.9	-0.62888	43202.9	-9.79992	86398.9	-7.44344
0.88699	8.81339	21602.9	0.39989	43202.9	-9.91919	86398.9	-6.77083
0.888	9.26975	21602.9	1.43628	43202.9	-9.9505	86398.9	-6.03015
0.889	9.63338	21602.9	2.46447	43202.9	-9.89562	86398.9	-5.22279
0.88999	9.90369	21602.9	3.46891	43202.9	-9.75498	86398.9	-4.35306
0.891	10.0838	21602.9	4.43619	43202.9	-9.52832	86398.9	-3.42645
0.892	10.1795	21602.9	5.35404	43202.9	-9.21503	86398.9	-2.44877
0.89299	10.1975	21602.9	6.21056	43202.9	-8.81421	86398.9	-1.42778
0.894	10.1439	21602.9	6.99601	43202.9	-8.32534	86398.9	-0.37429
0.895	10.0241	21602.9	7.70366	43202.9	-7.74871	86398.9	0.6984
0.89599	9.84297	21602.9	8.32808	43202.9	-7.08559	86398.9	1.77521
0.897	9.60428	21602.9	8.86478	43202.9	-6.33906	86398.9	2.83956
0.898	9.31001	21602.9	9.31234	43202.9	-5.5145	86398.9	3.87374
0.89899	8.96105	21602.9	9.67226	43202.9	-4.61967	86398.9	4.85965
0.9	8.55793	21602.9	9.94671	43202.9	-3.66518	86398.9	5.78071
0.901	8.10049	21602.9	10.1386	43202.9	-2.66414	86398.9	6.62431
0.90199	7.58763	21602.9	10.2534	43202.9	-1.6306	86398.9	7.38231
0.903	7.01831	21602.9	10.2982	43202.9	-0.57845	86398.9	8.04888
0.904	6.39233	21602.9	10.2794	43202.9	0.4789	86398.9	8.61984
0.90499	5.71028	21602.9	10.201	43202.9	1.52842	86398.9	9.09474
0.906	4.97388	21602.9	10.0656	43202.9	2.55724	86398.9	9.47671
0.907	4.18643	21602.9	9.87514	43202.9	3.55284	86398.9	9.77004
0.90799	3.3526	21602.9	9.63115	43202.9	4.50389	86398.9	9.98025
0.909	2.47795	21602.9	9.33341	43202.9	5.40126	86398.9	10.1157
0.91	1.56951	21602.9	8.97933	43202.9	6.23768	86398.9	10.1863
0.91099	0.63643	21602.9	8.56487	43202.9	7.00597	86398.9	10.201
0.912	-0.31078	21602.9	8.08621	43202.9	7.69831	86398.9	10.1649
0.913	-1.26115	21602.9	7.54024	43202.9	8.3075	86398.9	10.0794
0.91399	-2.20342	21602.9	6.92412	43202.9	8.8295	86398.9	9.94264
0.915	-3.12668	21602.9	6.23584	43202.9	9.26465	86398.9	9.75144
0.916	-4.02097	21602.9	5.47586	43202.9	9.61546	86398.9	9.50092
0.91699	-4.87725	21602.9	4.64798	43202.9	9.88391	86398.9	9.18419
0.918	-5.6872	21602.9	3.75954	43202.9	10.0721	86398.9	8.79449
0.919	-6.44351	21602.9	2.82169	43202.9	10.1845	86398.9	8.32837
0.91999	-7.14029	21602.9	1.84868	43202.9	10.2273	86398.9	7.78576
0.921	-7.77272	21602.9	0.85604	43202.9	10.206	86398.9	7.1683
0.922	-8.33608	21602.9	-0.14117	43202.9	10.1243	86398.9	6.47881
0.92299	-8.82513	21602.9	-1.12915	43202.9	9.98431	86398.9	5.72184
0.924	-9.23435	21602.9	-2.09608	43202.9	9.78836	86398.9	4.90334
0.925	-9.55877	21602.9	-3.03284	43202.9	9.53853	86398.9	4.02943
0.92599	-9.79429	21602.9	-3.93337	43202.9	9.23562	86398.9	3.10601
0.927	-9.93779	21602.9	-4.79304	43202.9	8.87839	86398.9	2.14021
0.928	-9.98736	21602.9	-5.60633	43202.9	8.46441	86398.9	1.1422
0.92899	-9.94238	21602.9	-6.36644	43202.9	7.99152	86398.9	0.12541
0.93	-9.80335	21602.9	-7.06625	43202.9	7.45804	86398.9	-0.89515
0.931	-9.57197	21602.9	-7.69899	43202.9	6.86171	86398.9	-1.90485
0.93199	-9.25107	21602.9	-8.25878	43202.9	6.19952	86398.9	-2.89121
0.933	-8.84426	21602.9	-8.74046	43202.9	5.46933	86398.9	-3.84486
0.934	-8.35587	21602.9	-9.13875	43202.9	4.67244	86398.9	-4.75815
0.93499	-7.79048	21602.9	-9.44882	43202.9	3.81425	86398.9	-5.62288
0.936	-7.1522	21602.9	-9.66832	43202.9	2.90203	86398.9	-6.42992
0.937	-6.44442	21602.9	-9.79828	43202.9	1.94374	86398.9	-7.17037
0.93799	-5.6705	21602.9	-9.84131	43202.9	0.94927	86398.9	-7.83631
0.939	-4.83493	21602.9	-9.79876	43202.9	-0.06868	86398.9	-8.42158
0.94	-3.94384	21602.9	-9.66946	43202.9	-1.09553	86398.9	-8.92179
0.94099	-3.00497	21602.9	-9.45095	43202.9	-2.11585	86398.9	-9.33381
0.942	-2.02733	21602.9	-9.14232	43202.9	-3.114	86398.9	-9.65571
0.943	-1.02059	21602.9	-8.746	43202.9	-4.07487	86398.9	-9.88643
0.94399	0.00516	21602.9	-8.26676	43202.9	-4.98521	86398.9	-10.0251
0.945	1.03868	21602.9	-7.70964	43202.9	-5.83492	86398.9	-10.0711
0.946	2.06778	21602.9	-7.07939	43202.9	-6.61699	86398.9	-10.024
0.94699	3.08017	21602.9	-6.38111	43202.9	-7.32635	86398.9	-9.88292
0.948	4.06371	21602.9	-5.62048	43202.9	-7.95878	86398.9	-9.64736
0.949	5.0058	21602.9	-4.8031	43202.9	-8.50998	86398.9	-9.31709
0.94999	5.89371	21602.9	-3.93389	43202.9	-8.97603	86398.9	-8.89241
0.951	6.71561	21602.9	-3.01627	43202.9	-9.35416	86398.9	-8.37498
0.952	7.46123	21602.9	-2.05279	43202.9	-9.64241	86398.9	-7.76859
0.95299	8.1226	21602.9	-1.04804	43202.9	-9.83985	86398.9	-7.07871
0.954	8.69425	21602.9	-0.01099	43202.9	-9.94755	86398.9	-6.31075
0.955	9.17318	21603	1.04422	43202.9	-9.96753	86398.9	-5.46888
0.95599	9.5588	21603	2.09853	43203	-9.90058	86399	-4.55793
0.957	9.85282	21603	3.13056	43203	-9.7457	86399	-3.58647
0.958	10.0586	21603	4.12136	43203	-9.50108	86399	-2.56712
0.95899	10.181	21603	5.05721	43203	-9.16486	86399	-1.51464
0.96	10.2254	21603	5.92834	43203	-8.73573	86399	-0.44436
0.961	10.1967	21603	6.72639	43203	-8.2143	86399	0.62852
0.96199	10.0988	21603	7.44481	43203	-7.60423	86399	1.6892
0.963	9.93482	21603	8.08048	43203	-6.91244	86399	2.72361
0.964	9.70784	21603	8.633	43203	-6.14806	86399	3.7192
0.96499	9.42099	21603	9.10264	43203	-5.32088	86399	4.66563
0.966	9.07693	21603	9.48966	43203	-4.44011	86399	5.55376
0.967	8.67757	21603	9.79513	43203	-3.51301	86399	6.3742
0.96799	8.22457	21603	10.0213	43203	-2.54501	86399	7.11853
0.969	7.72001	21603	10.1714	43203	-1.54214	86399	7.78175
0.97	7.16632	21603	10.2499	43203	-0.51269	86399	8.36192
0.97099	6.5655	21603	10.2618	43203	0.53299	86399	8.85831
0.972	5.91837	21603	10.2115	43203	1.58293	86399	9.27094
0.973	5.22459	21603	10.1021	43203	2.62366	86399	9.60152
0.97399	4.48323	21603	9.93612	43203	3.6403	86399	9.85371
0.975	3.69397	21603	9.71447	43203	4.6171	86399	10.0327
0.976	2.8584	21603	9.43562	43203	5.53883	86399	10.1448
0.97699	1.98054	21603	9.09718	43203	6.39254	86399	10.1967
0.978	1.06652	21603	8.6981	43203	7.16821	86399	10.1925
0.979	0.12434	21603	8.23797	43203	7.8585	86399	10.1327
0.97999	-0.83586	21603	7.7151	43203	8.45896	86399	10.0143
0.981	-1.80162	21603	7.12742	43203	8.96781	86399	9.83203
0.982	-2.75916	21603	6.47422	43203	9.38534	86399	9.5814
0.98299	-3.69515	21603	5.75606	43203	9.71402	86399	9.25963
0.984	-4.59765	21603	4.97463	43203	9.95831	86399	8.8659
0.985	-5.45587	21603	4.13361	43203	10.124	86399	8.40146
0.98599	-6.25988	21603	3.2396	43203	10.218	86399	7.8688
0.987	-7.00086	21603	2.30281	43203	10.2473	86399	7.26988
0.988	-7.67158	21603	1.33667	43203	10.2176	86399	6.60534
0.98899	-8.2663	21603	0.35595	43203	10.1315	86399	5.87562
0.99	-8.78006	21603	-0.62495	43203	9.99036	86399	5.08292
0.991	-9.2086	21603	-1.59323	43203	9.79483	86399	4.23212
0.99199	-9.54876	21603	-2.53866	43203	9.54548	86399	3.33071
0.993	-9.79863	21603	-3.45398	43203	9.24135	86399	2.38837
0.994	-9.95739	21603	-4.33309	43203	8.87925	86399	1.41531
0.99499	-10.0254	21603	-5.16831	43203	8.45476	86399	0.41989
0.996	-10.004	21603	-5.95044	43203	7.96379	86399	-0.5908
0.997	-9.89526	21603	-6.67174	43203	7.40316	86399	-1.60764
0.99799	-9.70139	21603	-7.32778	43203	6.77006	86399	-2.61774
0.999	-9.42467	21603	-7.91562	43203	6.06261	86399	-3.60528
1	-9.06646	21603	-8.43107	43203	5.2816	86399	-4.55347
1.00099	-8.62704	21603	-8.86893	43203	4.43132	86399	-5.44704
1.002	-8.10644	21603	-9.22431	43203	3.51978	86399	-6.27482
1.003	-7.50587	21603	-9.49263	43203	2.55895	86399	-7.03002
1.00399	-6.8288	21603	-9.67022	43203	1.56398	86399	-7.70749
1.005	-6.0812	21603	-9.75555	43203	0.55114	86399	-8.30223
1.006	-5.27085	21603	-9.74869	43203	-0.46408	86399	-8.81093
1.00699	-4.40613	21603	-9.64969	43203	-1.46814	86399	-9.23303
1.008	-3.49521	21603	-9.45885	43203	-2.45048	86399	-9.56855
1.009	-2.5458	21603	-9.1786	43203	-3.4037	86399	-9.81552
1.00999	-1.5656	21603	-8.81447	43203	-4.32162	86399	-9.97082
1.011	-0.56313	21603	-8.37326	43203	-5.19613	86399	-10.0327
1.012	0.45141	21603	-7.86004	43203	-6.01703	86399	-10.001
1.01299	1.46659	21603	-7.27644	43203	-6.77478	86399	-9.87656
1.014	2.47084	21603	-6.62105	43203	-7.46207	86399	-9.6608
1.015	3.45285	21603	-5.89185	43203	-8.07251	86399	-9.35583
1.01599	4.40098	21603	-5.08985	43203	-8.60035	86399	-8.96372
1.017	5.3037	21603	-4.22114	43203	-9.04251	86399	-8.48676
1.018	6.15034	21603	-3.29569	43203	-9.39815	86399	-7.92722
1.01899	6.93165	21603	-2.32441	43203	-9.66625	86399	-7.28669
1.02	7.6401	21603	-1.3177	43203	-9.84552	86399	-6.56695
1.021	8.26964	21603	-0.28706	43203	-9.936	86399	-5.77201
1.02199	8.81491	21603	0.75321	43203	-9.93848	86399	-4.90879
1.023	9.27106	21603	1.78738	43203	-9.85286	86399	-3.98498
1.024	9.6346	21603	2.80041	43203	-9.67809	86399	-3.008
1.02499	9.90496	21603	3.77866	43203	-9.41368	86399	-1.98654
1.026	10.0853	21603	4.7103	43203	-9.06012	86399	-0.93165
1.027	10.1813	21603	5.58612	43203	-8.61724	86399	0.14376
1.02799	10.1997	21603	6.39886	43203	-8.08417	86399	1.22555
1.029	10.1465	21603	7.14152	43203	-7.46194	86399	2.29856
1.03	10.0271	21603	7.80666	43203	-6.75392	86399	3.34666
1.03099	9.84628	21603	8.3877	43203	-5.96428	86399	4.35325
1.032	9.60754	21603	8.88175	43203	-5.09883	86399	5.30264
1.033	9.31273	21603	9.29106	43203	-4.16722	86399	6.1818
1.03399	8.96249	21603	9.62127	43203	-3.18274	86399	6.98091
1.035	8.55712	21603	9.87821	43203	-2.16016	86399	7.69314
1.036	8.09618	21603	10.066	43203	-1.11415	86399	8.31473
1.03699	7.57832	21603	10.1871	43203	-0.05865	86399	8.84469
1.038	7.00234	21603	10.2439	43203	0.99311	86399	9.28408
1.039	6.36799	21603	10.2387	43203	2.02843	86399	9.63612
1.03999	5.67604	21603	10.1732	43203	3.03519	86399	9.90564
1.041	4.92869	21603	10.0486	43203	4.00245	86399	10.0981
1.042	4.13016	21603	9.86635	43203	4.92111	86399	10.2188
1.04299	3.28663	21603	9.62811	43203	5.78289	86399	10.2724
1.044	2.40533	21603	9.33399	43203	6.57901	86399	10.2633
1.045	1.49391	21603	8.98185	43203	7.30141	86399	10.196
1.04599	0.56019	21603	8.56815	43203	7.94522	86399	10.0736
1.047	-0.38757	21603	8.08948	43203	8.50841	86399	9.89624
1.048	-1.3401	21603	7.54306	43203	8.98999	86399	9.66286
1.04899	-2.2869	21603	6.92631	43203	9.3895	86399	9.37209
1.05	-3.21672	21603	6.23737	43203	9.70784	86399	9.02196
1.051	-4.11825	21603	5.47679	43203	9.94763	86399	8.60921
1.05199	-4.98039	21603	4.64846	43203	10.1129	86399	8.12828
1.053	-5.79342	21603	3.75972	43203	10.2089	86399	7.57225
1.054	-6.55011	21603	2.82173	43203	10.2416	86399	6.93654
1.05499	-7.24518	21603	1.84876	43203	10.2154	86399.1	6.22175
1.056	-7.87355	21603.1	0.85631	43203.1	10.1322	86399.1	5.43275
1.057	-8.42941	21603.1	-0.14054	43203.1	9.9923	86399.1	4.57624
1.05799	-8.90705	21603.1	-1.12802	43203.1	9.79574	86399.1	3.6595
1.059	-9.30215	21603.1	-2.09435	43203.1	9.54223	86399.1	2.69112
1.06	-9.61172	21603.1	-3.03047	43203.1	9.23	86399.1	1.68269
1.06099	-9.83327	21603.1	-3.93043	43203.1	8.85525	86399.1	0.64888
1.062	-9.96461	21603.1	-4.7898	43203.1	8.41332	86399.1	-0.39396
1.063	-10.0043	21603.1	-5.60331	43203.1	7.90068	86399.1	-1.42939
1.06399	-9.95165	21603.1	-6.3645	43203.1	7.3159	86399.1	-2.44205
1.065	-9.80713	21603.1	-7.06668	43203.1	6.65975	86399.1	-3.41895
1.066	-9.57208	21603.1	-7.70353	43203.1	5.93536	86399.1	-4.35029
1.06699	-9.24899	21603.1	-8.26959	43203.1	5.14765	86399.1	-5.22836
1.068	-8.84111	21603.1	-8.75994	43203.1	4.30182	86399.1	-6.04582
1.069	-8.3524	21603.1	-9.16924	43203.1	3.40281	86399.1	-6.79634
1.06999	-7.78717	21603.1	-9.49199	43203.1	2.45655	86399.1	-7.47608
1.071	-7.14929	21603.1	-9.72426	43203.1	1.47179	86399.1	-8.08217
1.072	-6.44202	21603.1	-9.8643	43203.1	0.46051	86399.1	-8.61049
1.07299	-5.66864	21603.1	-9.91126	43203.1	-0.56328	86399.1	-9.05636
1.074	-4.83356	21603.1	-9.86478	43203.1	-1.58484	86399.1	-9.41662
1.075	-3.94291	21603.1	-9.7254	43203.1	-2.58949	86399.1	-9.68925
1.07599	-3.00439	21603.1	-9.49412	43203.1	-3.56333	86399.1	-9.87161
1.077	-2.02703	21603.1	-9.17283	43203.1	-4.49439	86399.1	-9.96034
1.078	-1.02048	21603.1	-8.7655	43203.1	-5.3736	86399.1	-9.95277
1.07899	0.00512	21603.1	-8.27758	43203.1	-6.19411	86399.1	-9.84822
1.08	1.03856	21603.1	-7.7142	43203.1	-6.94938	86399.1	-9.64825
1.081	2.0676	21603.1	-7.07982	43203.1	-7.63187	86399.1	-9.35582
1.08199	3.07996	21603.1	-6.37915	43203.1	-8.23369	86399.1	-8.97433
1.083	4.06349	21603.1	-5.6174	43203.1	-8.74834	86399.1	-8.50737
1.084	5.00557	21603.1	-4.79976	43203.1	-9.172	86399.1	-7.95824
1.08499	5.89349	21603.1	-3.93079	43203.1	-9.50355	86399.1	-7.32902
1.086	6.71539	21603.1	-3.01367	43203.1	-9.74356	86399.1	-6.62101
1.087	7.46102	21603.1	-2.05076	43203.1	-9.89307	86399.1	-5.83658
1.08799	8.12241	21603.1	-1.04656	43203.1	-9.95315	86399.1	-4.9804
1.089	8.6941	21603.1	-0.00998	43203.1	-9.92433	86399.1	-4.05992
1.09	9.17308	21603.1	1.04482	43203.1	-9.80574	86399.1	-3.08603
1.09099	9.55881	21603.1	2.09876	43203.1	-9.59598	86399.1	-2.07267
1.092	9.85297	21603.1	3.13042	43203.1	-9.29561	86399.1	-1.03499
1.093	10.059	21603.1	4.12079	43203.1	-8.90848	86399.1	0.01244
1.09399	10.1816	21603.1	5.0561	43203.1	-8.4402	86399.1	1.05676
1.095	10.2263	21603.1	5.92656	43203.1	-7.89536	86399.1	2.08777
1.096	10.1981	21603.1	6.72379	43203.1	-7.27608	86399.1	3.0981
1.09699	10.1007	21603.1	7.44131	43203.1	-6.58289	86399.1	4.08109
1.098	9.93717	21603.1	8.07613	43203.1	-5.81673	86399.1	5.02731
1.099	9.71064	21603.1	8.62808	43203.1	-4.98037	86399.1	5.92388
1.09999	9.4241	21603.1	9.09779	43203.1	-4.07902	86399.1	6.75691
1.101	9.08009	21603.1	9.486	43203.1	-3.12121	86399.1	7.51366
1.102	8.68038	21603.1	9.79442	43203.1	-2.11853	86399.1	8.18364
1.10299	8.2264	21603.1	10.026	43203.1	-1.08432	86399.1	8.76005
1.104	7.72003	21603.1	10.1846	43203.1	-0.03243	86399.1	9.2408
1.105	7.16346	21603.1	10.2752	43203.1	1.02302	86399.1	9.62823
1.10599	6.55845	21603.1	10.3029	43203.1	2.06759	86399.1	9.92762
1.107	5.90564	21603.1	10.2714	43203.1	3.08648	86399.1	10.1451
1.108	5.20461	21603.1	10.1819	43203.1	4.06485	86399.1	10.2861
1.10899	4.45453	21603.1	10.034	43203.1	4.98912	86399.1	10.3543
1.11	3.65542	21603.1	9.8277	43203.1	5.84855	86399.1	10.352
1.111	2.80959	21603.1	9.56324	43203.1	6.63575	86399.1	10.2839
1.11199	1.92228	21603.1	9.24066	43203.1	7.3462	86399.1	10.1564
1.113	1.0014	21603.1	8.85865	43203.1	7.97793	86399.1	9.97497
1.114	0.05699	21603.1	8.41336	43203.1	8.53065	86399.1	9.74222
1.11499	-0.89985	21603.1	7.89897	43203.1	9.00413	86399.1	9.45823
1.116	-1.85775	21603.1	7.31103	43203.1	9.39802	86399.1	9.12011
1.117	-2.80502	21603.1	6.64889	43203.1	9.71289	86399.1	8.72215
1.11799	-3.73022	21603.1	5.91458	43203.1	9.95074	86399.1	8.25751
1.119	-4.62267	21603.1	5.11107	43203.1	10.1148	86399.1	7.72072
1.12	-5.47241	21603.1	4.2435	43203.1	10.2095	86399.1	7.1089
1.12099	-6.26996	21603.1	3.32159	43203.1	10.2397	86399.1	6.42201
1.122	-7.00679	21603.1	2.35918	43203.1	10.2088	86399.1	5.66332
1.123	-7.67578	21603.1	1.37183	43203.1	10.1181	86399.1	4.83906
1.12399	-8.27116	21603.1	0.37472	43203.1	9.96715	86399.1	3.95731
1.125	-8.7879	21603.1	-0.61837	43203.1	9.75577	86399.1	3.0268
1.126	-9.22158	21603.1	-1.59586	43203.1	9.48431	86399.1	2.05557
1.12699	-9.56876	21603.1	-2.54893	43203.1	9.15281	86399.1	1.05117
1.128	-9.82708	21603.1	-3.47167	43203.1	8.75993	86399.1	0.02299
1.129	-9.995	21603.1	-4.35903	43203.1	8.30175	86399.1	-1.01625
1.12999	-10.0718	21603.1	-5.20383	43203.1	7.77236	86399.1	-2.05119
1.131	-10.0573	21603.1	-5.99663	43203.1	7.16729	86399.1	-3.06514
1.132	-9.95125	21603.1	-6.72843	43203.1	6.48605	86399.1	-4.04131
1.13299	-9.75372	21603.1	-7.39225	43203.1	5.73104	86399.1	-4.96457
1.134	-9.46578	21603.1	-7.98187	43203.1	4.9057	86399.1	-5.82331
1.135	-9.08981	21603.1	-8.49167	43203.1	4.01584	86399.1	-6.60976
1.13599	-8.62846	21603.1	-8.9185	43203.1	3.07207	86399.1	-7.31937
1.137	-8.08433	21603.1	-9.26143	43203.1	2.08926	86399.1	-7.95015
1.138	-7.46121	21603.1	-9.51933	43203.1	1.08388	86399.1	-8.50148
1.13899	-6.76492	21603.1	-9.69088	43203.1	0.07171	86399.1	-8.9722
1.14	-6.00248	21603.1	-9.77611	43203.1	-0.9336	86399.1	-9.36007
1.141	-5.18066	21603.1	-9.77593	43203.1	-1.92175	86399.1	-9.66254
1.14199	-4.30602	21603.1	-9.69061	43203.1	-2.88591	86399.1	-9.87713
1.143	-3.3855	21603.1	-9.51974	43203.1	-3.82066	86399.1	-10.0013
1.144	-2.42693	21603.1	-9.26382	43203.1	-4.71861	86399.1	-10.033
1.14499	-1.439	21603.1	-8.92465	43203.1	-5.56966	86399.1	-9.97107
1.146	-0.43092	21603.1	-8.50375	43203.1	-6.36323	86399.1	-9.81503
1.147	0.58766	21603.1	-8.00227	43203.1	-7.08986	86399.1	-9.56615
1.14799	1.60604	21603.1	-7.42315	43203.1	-7.74167	86399.1	-9.22705
1.149	2.61263	21603.1	-6.77123	43203.1	-8.31287	86399.1	-8.79931
1.15	3.59613	21603.1	-6.05104	43203.1	-8.79959	86399.1	-8.28272
1.15099	4.54604	21603.1	-5.26664	43203.1	-9.19927	86399.1	-7.678
1.152	5.45201	21603.1	-4.42259	43203.1	-9.51055	86399.1	-6.9892
1.153	6.30317	21603.1	-3.52308	43203.1	-9.73292	86399.1	-6.22295
1.15399	7.08818	21603.1	-2.57187	43203.1	-9.86612	86399.1	-5.38617
1.155	7.79589	21603.2	-1.57468	43203.2	-9.91021	86399.1	-4.48519
1.156	8.41703	21603.2	-0.54123	43203.2	-9.86544	86399.2	-3.52665
1.15699	8.94591	21603.2	0.51417	43203.2	-9.73192	86399.2	-2.5195
1.158	9.38042	21603.2	1.57296	43203.2	-9.50996	86399.2	-1.47552
1.159	9.72063	21603.2	2.61489	43203.2	-9.20022	86399.2	-0.40848
1.15999	9.96867	21603.2	3.62246	43203.2	-8.80361	86399.2	0.66683
1.161	10.1293	21603.2	4.58347	43203.2	-8.32181	86399.2	1.73491
1.162	10.209	21603.2	5.48905	43203.2	-7.75761	86399.2	2.77984
1.16299	10.2147	21603.2	6.33037	43203.2	-7.1148	86399.2	3.78583
1.164	10.1522	21603.2	7.0979	43203.2	-6.39862	86399.2	4.73861
1.165	10.0265	21603.2	7.78266	43203.2	-5.61566	86399.2	5.6271
1.16599	9.84177	21603.2	8.37788	43203.2	-4.7731	86399.2	6.44383
1.167	9.60108	21603.2	8.88122	43203.2	-3.87791	86399.2	7.18426
1.168	9.30576	21603.2	9.29587	43203.2	-2.936	86399.2	7.84631
1.16899	8.95602	21603.2	9.6285	43203.2	-1.95275	86399.2	8.42907
1.17	8.55186	21603.2	9.8859	43203.2	-0.93581	86399.2	8.93087
1.171	8.09257	21603.2	10.0729	43203.2	0.10283	86399.2	9.34864
1.17199	7.57663	21603.2	10.1928	43203.2	1.14759	86399.2	9.67984
1.173	7.00269	21603.2	10.2481	43203.2	2.18238	86399.2	9.92567
1.174	6.37039	21603.2	10.2416	43203.2	3.19277	86399.2	10.0928
1.17499	5.68037	21603.2	10.1749	43203.2	4.16479	86399.2	10.191
1.176	4.9347	21603.2	10.0495	43203.2	5.08359	86399.2	10.2299
1.177	4.1374	21603.2	9.86665	43203.2	5.93525	86399.2	10.2151
1.17799	3.29435	21603.2	9.62804	43203.2	6.71027	86399.2	10.1478
1.179	2.41246	21603.2	9.33371	43203.2	7.40533	86399.2	10.0246
1.18	1.49891	21603.2	8.9815	43203.2	8.02149	86399.2	9.83982
1.18099	0.56103	21603.2	8.5678	43203.2	8.56079	86399.2	9.58792
1.182	-0.39349	21603.2	8.08917	43203.2	9.02412	86399.2	9.26499
1.183	-1.35596	21603.2	7.54282	43203.2	9.4113	86399.2	8.86885
1.18399	-2.3163	21603.2	6.92613	43203.2	9.72248	86399.2	8.39927
1.185	-3.26354	21603.2	6.23725	43203.2	9.95878	86399.2	7.85723
1.186	-4.18619	21603.2	5.47673	43203.2	10.1222	86399.2	7.24335
1.18699	-5.07238	21603.2	4.64843	43203.2	10.2158	86399.2	6.55736
1.188	-5.91075	21603.2	3.75972	43203.2	10.2428	86399.2	5.79962
1.189	-6.69125	21603.2	2.82174	43203.2	10.2049	86399.2	4.97373
1.18999	-7.40475	21603.2	1.84878	43203.2	10.1012	86399.2	4.08721
1.191	-8.04289	21603.2	0.85634	43203.2	9.93003	86399.2	3.14934
1.192	-8.59916	21603.2	-0.14051	43203.2	9.69006	86399.2	2.1699
1.19299	-9.06969	21603.2	-1.12799	43203.2	9.38186	86399.2	1.16043
1.194	-9.45215	21603.2	-2.09433	43203.2	9.00766	86399.2	0.13488
1.195	-9.74443	21603.2	-3.03045	43203.2	8.57128	86399.2	-0.89182
1.19599	-9.94492	21603.2	-3.93042	43203.2	8.07711	86399.2	-1.9054
1.197	-10.0534	21603.2	-4.7898	43203.2	7.52779	86399.2	-2.89388
1.198	-10.0708	21603.2	-5.60332	43203.2	6.92286	86399.2	-3.84836
1.19899	-9.99823	21603.2	-6.36454	43203.2	6.25899	86399.2	-4.76162
1.2	-9.83701	21603.2	-7.06675	43203.2	5.5319	86399.2	-5.62577
1.201	-9.58877	21603.2	-7.70364	43203.2	4.73902	86399.2	-6.43193
1.20199	-9.25584	21603.2	-8.26974	43203.2	3.88109	86399.2	-7.17135
1.203	-8.84109	21603.2	-8.76015	43203.2	2.96279	86399.2	-7.83621
1.204	-8.34802	21603.2	-9.16949	43203.2	1.9933	86399.2	-8.42042
1.20499	-7.78041	21603.2	-9.49227	43203.2	0.98583	86399.2	-8.91966
1.206	-7.14164	21603.2	-9.72452	43203.2	-0.04412	86399.2	-9.33092
1.207	-6.43449	21603.2	-9.86447	43203.2	-1.08027	86399.2	-9.65242
1.20799	-5.66185	21603.2	-9.91124	43203.2	-2.10621	86399.2	-9.88334
1.209	-4.82784	21603.2	-9.8644	43203.2	-3.10582	86399.2	-10.0231
1.21	-3.93836	21603.2	-9.72449	43203.2	-4.06385	86399.2	-10.0716
1.21099	-3.00098	21603.2	-9.49246	43203.2	-4.9672	86399.2	-10.0287
1.212	-2.02464	21603.2	-9.17022	43203.2	-5.80625	86399.2	-9.89403
1.213	-1.01894	21603.2	-8.76179	43203.2	-6.57505	86399.2	-9.66727
1.21399	0.00599	21603.2	-8.27276	43203.2	-7.27044	86399.2	-9.34808
1.215	1.03893	21603.2	-7.70849	43203.2	-7.89127	86399.2	-8.93605
1.216	2.06763	21603.2	-7.07381	43203.2	-8.43701	86399.2	-8.43122
1.21699	3.07978	21603.2	-6.37396	43203.2	-8.90562	86399.2	-7.83454
1.218	4.06318	21603.2	-5.61484	43203.2	-9.29273	86399.2	-7.14798
1.219	5.00521	21603.2	-4.80245	43203.2	-9.59302	86399.2	-6.37548
1.21999	5.89313	21603.2	-3.94222	43203.2	-9.803	86399.2	-5.52348
1.221	6.71507	21603.2	-3.03806	43203.2	-9.92257	86399.2	-4.60116
1.222	7.46075	21603.2	-2.09272	43203.2	-9.95364	86399.2	-3.62083
1.22299	8.12218	21603.2	-1.11033	43203.2	-9.89763	86399.2	-2.59763
1.224	8.69393	21603.2	-0.09819	43203.2	-9.75454	86399.2	-1.54779
1.225	9.17296	21603.2	0.93306	43203.2	-9.52363	86399.2	-0.48719
1.22599	9.55872	21603.2	1.9695	43203.2	-9.20386	86399.2	0.56945
1.227	9.85292	21603.2	2.99446	43203.2	-8.79407	86399.2	1.60912
1.228	10.059	21603.2	3.99092	43203.2	-8.2938	86399.2	2.62134
1.22899	10.1816	21603.2	4.94352	43203.2	-7.70404	86399.2	3.59853
1.23	10.2263	21603.2	5.83789	43203.2	-7.02767	86399.2	4.53441
1.231	10.1981	21603.2	6.66043	43203.2	-6.27064	86399.2	5.42143
1.23199	10.1007	21603.2	7.40087	43203.2	-5.44191	86399.2	6.2505
1.233	9.9372	21603.2	8.05424	43203.2	-4.55106	86399.2	7.01229
1.234	9.71067	21603.2	8.61959	43203.2	-3.60695	86399.2	7.69828
1.23499	9.42414	21603.2	9.09745	43203.2	-2.6191	86399.2	8.30193
1.236	9.08015	21603.2	9.4888	43203.2	-1.59869	86399.2	8.81927
1.237	8.68046	21603.2	9.79568	43203.2	-0.55801	86399.2	9.24874
1.23799	8.2265	21603.2	10.0214	43203.2	0.49027	86399.2	9.59166
1.239	7.72015	21603.2	10.1702	43203.2	1.53322	86399.2	9.85202
1.24	7.1636	21603.2	10.2477	43203.2	2.5577	86399.2	10.0356
1.24099	6.5586	21603.2	10.26	43203.2	3.55078	86399.2	10.1497
1.242	5.9058	21603.2	10.2126	43203.2	4.50064	86399.2	10.2016
1.243	5.20476	21603.2	10.1099	43203.2	5.39775	86399.2	10.196
1.24399	4.45463	21603.2	9.95534	43203.2	6.23446	86399.2	10.1342
1.245	3.65543	21603.2	9.75072	43203.2	7.00332	86399.2	10.0132
1.246	2.80946	21603.2	9.4946	43203.2	7.69632	86399.2	9.82852
1.24699	1.92194	21603.2	9.18359	43203.2	8.30613	86399.2	9.57592
1.248	1.00077	21603.2	8.81392	43203.2	8.82865	86399.2	9.2532
1.249	0.05601	21603.2	8.38091	43203.2	9.26421	86399.2	8.86017
1.24999	-0.90128	21603.2	7.8792	43203.2	9.61531	86399.2	8.3989
1.251	-1.85968	21603.2	7.30569	43203.2	9.88393	86399.2	7.87278
1.252	-2.80748	21603.2	6.66158	43203.2	10.0723	86399.2	7.28472
1.25299	-3.73317	21603.2	5.95085	43203.2	10.1847	86399.2	6.63608
1.254	-4.626	21603.2	5.17789	43203.2	10.2275	86399.2	5.92753
1.255	-5.47586	21603.2	4.34818	43203.2	10.2062	86399.2	5.16055
1.25599	-6.27313	21603.3	3.46974	43203.3	10.1244	86399.3	4.33779
1.257	-7.00904	21603.3	2.55175	43203.3	9.9844	86399.3	3.46229
1.258	-7.67627	21603.3	1.60188	43203.3	9.78841	86399.3	2.5374
1.25899	-8.26882	21603.3	0.62678	43203.3	9.53856	86399.3	1.5683
1.26	-8.78143	21603.3	-0.36462	43203.3	9.23564	86399.3	0.56395
1.261	-9.20951	21603.3	-1.35976	43203.3	8.8784	86399.3	-0.46252
1.26199	-9.54954	21603.3	-2.34515	43203.3	8.4644	86399.3	-1.49529
1.263	-9.79924	21603.3	-3.30869	43203.3	7.99151	86399.3	-2.51752
1.264	-9.95741	21603.3	-4.23866	43203.3	7.45803	86399.3	-3.51269
1.26499	-10.024	21603.3	-5.12234	43203.3	6.8617	86399.3	-4.46625
1.266	-10	21603.3	-5.94731	43203.3	6.19951	86399.3	-5.36684
1.267	-9.88711	21603.3	-6.70405	43203.3	5.46932	86399.3	-6.20585
1.26799	-9.68723	21603.3	-7.38651	43203.3	4.67244	86399.3	-6.97558
1.269	-9.40249	21603.3	-7.99019	43203.3	3.81424	86399.3	-7.66814
1.27	-9.03424	21603.3	-8.51137	43203.3	2.90203	86399.3	-8.27639
1.27099	-8.58307	21603.3	-8.94865	43203.3	1.94374	86399.3	-8.79599
1.272	-8.04974	21603.3	-9.30223	43203.3	0.94927	86399.3	-9.22615
1.273	-7.43675	21603.3	-9.5713	43203.3	-0.06868	86399.3	-9.56711
1.27399	-6.74914	21603.3	-9.75366	43203.3	-1.09553	86399.3	-9.81735
1.275	-5.99343	21603.3	-9.84699	43203.3	-2.11585	86399.3	-9.97428
1.276	-5.17617	21603.3	-9.84901	43203.3	-3.114	86399.3	-10.0366
1.27699	-4.30379	21603.3	-9.75837	43203.3	-4.07487	86399.3	-10.0047
1.278	-3.3832	21603.3	-9.57641	43203.3	-4.98521	86399.3	-9.87961
1.279	-2.4222	21603.3	-9.30704	43203.3	-5.83492	86399.3	-9.66298
1.27999	-1.42955	21603.3	-8.95479	43203.3	-6.61699	86399.3	-9.35705
1.281	-0.41455	21603.3	-8.52268	43203.3	-7.32635	86399.3	-8.96397
1.282	0.61292	21603.3	-8.01245	43203.3	-7.95878	86399.3	-8.48605
1.28299	1.64168	21603.3	-7.42708	43203.3	-8.50998	86399.3	-7.92558
1.284	2.65935	21603.3	-6.77113	43203.3	-8.97603	86399.3	-7.28421
1.285	3.65336	21603.3	-6.04869	43203.3	-9.35416	86399.3	-6.56379
1.28599	4.61133	21603.3	-5.26337	43203.3	-9.64241	86399.3	-5.76852
1.287	5.52072	21603.3	-4.41933	43203.3	-9.83985	86399.3	-4.90553
1.288	6.36961	21603.3	-3.52041	43203.3	-9.94755	86399.3	-3.98286
1.28899	7.14759	21603.3	-2.57015	43203.3	-9.96753	86399.3	-3.00836
1.29	7.84559	21603.3	-1.57409	43203.3	-9.90058	86399.3	-1.99118
1.291	8.4562	21603.3	-0.54184	43203.3	-9.7457	86399.3	-0.94282
1.29199	8.97499	21603.3	0.51243	43203.3	-9.50108	86399.3	0.12352
1.293	9.40059	21603.3	1.57029	43203.3	-9.16486	86399.3	1.19377
1.294	9.73346	21603.3	2.61165	43203.3	-8.73573	86399.3	2.25342
1.29499	9.97586	21603.3	3.61928	43203.3	-8.2143	86399.3	3.28798
1.296	10.1325	21603.3	4.58132	43203.3	-7.60423	86399.3	4.28379
1.297	10.2096	21603.3	5.48934	43203.3	-6.91244	86399.3	5.22883
1.29799	10.214	21603.3	6.33498	43203.3	-6.14806	86399.3	6.11178
1.299	10.1511	21603.3	7.10917	43203.3	-5.32088	86399.3	6.92063
1.3	10.0259	21603.3	7.80321	43203.3	-4.44011	86399.3	7.64428
1.30099	9.84208	21603.3	8.41027	43203.3	-3.51301	86399.3	8.27534
1.302	9.60261	21603.3	8.9273	43203.3	-2.54501	86399.3	8.81054
1.303	9.30855	21603.3	9.35581	43203.3	-1.54214	86399.3	9.24986
1.30399	8.95988	21603.3	9.69944	43203.3	-0.51269	86399.3	9.59647
1.305	8.55628	21603.3	9.96122	43203.3	0.53299	86399.3	9.85624
1.306	8.09674	21603.3	10.1441	43203.3	1.58294	86399.3	10.0369
1.30699	7.57935	21603.3	10.2532	43203.3	2.62367	86399.3	10.1473
1.308	7.00235	21603.3	10.2947	43203.3	3.6403	86399.3	10.1967
1.309	6.36494	21603.3	10.2745	43203.3	4.6171	86399.3	10.1917
1.30999	5.66736	21603.3	10.196	43203.3	5.53883	86399.3	10.1353
1.311	4.91134	21603.3	10.0611	43203.3	6.39255	86399.3	10.0266
1.312	4.10077	21603.3	9.87154	43203.3	7.16822	86399.3	9.86289
1.31299	3.24173	21603.3	9.6285	43203.3	7.8585	86399.3	9.64118
1.314	2.34177	21603.3	9.33163	43203.3	8.45896	86399.3	9.3594
1.315	1.40941	21603.3	8.97826	43203.3	8.9678	86399.3	9.0155
1.31599	0.45418	21603.3	8.56432	43203.3	9.38531	86399.3	8.60652
1.317	-0.51337	21603.3	8.08601	43203.3	9.71397	86399.3	8.12743
1.318	-1.48229	21603.3	7.54024	43203.3	9.95824	86399.3	7.57195
1.31899	-2.44156	21603.3	6.9242	43203.3	10.1239	86399.3	6.93615
1.32	-3.38004	21603.3	6.23594	43203.3	10.2178	86399.3	6.22132
1.321	-4.28684	21603.3	5.47593	43203.3	10.2472	86399.3	5.43302
1.32199	-5.15206	21603.3	4.64802	43203.3	10.2174	86399.3	4.57861
1.323	-5.96687	21603.3	3.75958	43203.3	10.1314	86399.3	3.66599
1.324	-6.72321	21603.3	2.82178	43203.3	9.9903	86399.3	2.70431
1.32499	-7.41324	21603.3	1.8489	43203.3	9.79492	86399.3	1.70541
1.326	-8.02946	21603.3	0.85649	43203.3	9.54583	86399.3	0.68388
1.327	-8.56617	21603.3	-0.14037	43203.3	9.24207	86399.3	-0.34471
1.32799	-9.02044	21603.3	-1.12789	43203.3	8.88047	86399.3	-1.36572
1.329	-9.39133	21603.3	-2.09427	43203.3	8.45658	86399.3	-2.36696
1.33	-9.67823	21603.3	-3.03045	43203.3	7.96628	86399.3	-3.33939
1.33099	-9.8799	21603.3	-3.93047	43203.3	7.40627	86399.3	-4.27536
1.332	-9.99452	21603.3	-4.7899	43203.3	6.77356	86399.3	-5.16578
1.333	-10.0204	21603.3	-5.60346	43203.3	6.06603	86399.3	-6.00018
1.33399	-9.95629	21603.3	-6.36468	43203.3	5.28412	86399.3	-6.7699
1.335	-9.80172	21603.3	-7.06687	43203.3	4.4317	86399.3	-7.47003
1.336	-9.55714	21603.3	-7.70367	43203.3	3.51633	86399.3	-8.09737
1.33699	-9.22418	21603.3	-8.26961	43203.3	2.54952	86399.3	-8.64763
1.338	-8.8054	21603.3	-8.75976	43203.3	1.54611	86399.3	-9.11553
1.339	-8.30445	21603.3	-9.16873	43203.3	0.52235	86399.3	-9.49623
1.33999	-7.72571	21603.3	-9.49102	43203.3	-0.50573	86399.3	-9.7853
1.341	-7.07376	21603.3	-9.7227	43203.3	-1.52325	86399.3	-9.97929
1.342	-6.35333	21603.3	-9.86203	43203.3	-2.51712	86399.3	-10.077
1.34299	-5.56965	21603.3	-9.90826	43203.3	-3.47683	86399.3	-10.0786
1.344	-4.72838	21603.3	-9.86114	43203.3	-4.39496	86399.3	-9.98405
1.345	-3.8353	21603.3	-9.72146	43203.3	-5.2657	86399.3	-9.79273
1.34599	-2.89726	21603.3	-9.49053	43203.3	-6.08275	86399.3	-9.5054
1.347	-1.92332	21603.3	-9.17065	43203.3	-6.83939	86399.3	-9.12488
1.348	-0.92404	21603.3	-8.76634	43203.3	-7.52922	86399.3	-8.65468
1.34899	0.09009	21603.3	-8.28357	43203.3	-8.14487	86399.3	-8.09853
1.35	1.10909	21603.3	-7.72799	43203.3	-8.67771	86399.3	-7.46042
1.351	2.1228	21603.3	-7.10436	43203.3	-9.12056	86399.3	-6.74341
1.35199	3.12064	21603.3	-6.41725	43203.3	-9.47007	86399.3	-5.94978
1.353	4.09142	21603.3	-5.67101	43203.3	-9.72603	86399.3	-5.08438
1.354	5.023	21603.3	-4.86883	43203.3	-9.8897	86399.3	-4.15732
1.35499	5.90276	21603.3	-4.01268	43203.3	-9.96288	86399.4	-3.18296
1.356	6.71874	21603.4	-3.1047	43203.4	-9.94693	86399.4	-2.17684
1.357	7.4604	21603.4	-2.14934	43203.4	-9.84155	86399.4	-1.15297
1.35799	8.11945	21603.4	-1.15415	43203.4	-9.64527	86399.4	-0.12193
1.359	8.69012	21603.4	-0.12925	43203.4	-9.35754	86399.4	0.90973
1.36	9.16907	21603.4	0.91314	43203.4	-8.97972	86399.4	1.93717
1.36099	9.5555	21603.4	1.95841	43203.4	-8.51414	86399.4	2.95295
1.362	9.85086	21603.4	2.98979	43203.4	-7.96379	86399.4	3.94491
1.363	10.0584	21603.4	3.99048	43203.4	-7.33273	86399.4	4.89732
1.36399	10.1827	21603.4	4.94555	43203.4	-6.62521	86399.4	5.79382
1.365	10.229	21603.4	5.84105	43203.4	-5.84525	86399.4	6.62082
1.366	10.2022	21603.4	6.66382	43203.4	-4.99746	86399.4	7.36872
1.36699	10.1058	21603.4	7.40395	43203.4	-4.08809	86399.4	8.03019
1.368	9.94276	21603.4	8.05672	43203.4	-3.12616	86399.4	8.5998
1.369	9.71564	21603.4	8.62137	43203.4	-2.12347	86399.4	9.07621
1.36999	9.42717	21603.4	9.09856	43203.4	-1.09334	86399.4	9.46198
1.371	9.07946	21603.4	9.48935	43203.4	-0.04946	86399.4	9.76104
1.372	8.67381	21603.4	9.7958	43203.4	0.99454	86399.4	9.97883
1.37299	8.21125	21603.4	10.0212	43203.4	2.02528	86399.4	10.1238
1.374	7.69332	21603.4	10.17	43203.4	3.02983	86399.4	10.2063
1.375	7.12213	21603.4	10.2476	43203.4	3.9965	86399.4	10.2347
1.37599	6.4997	21603.4	10.2602	43203.4	4.91557	86399.4	10.2137
1.377	5.82747	21603.4	10.2134	43203.4	5.77828	86399.4	10.1428
1.378	5.10658	21603.4	10.1115	43203.4	6.5755	86399.4	10.0173
1.37899	4.33872	21603.4	9.95804	43203.4	7.29898	86399.4	9.83003
1.38	3.52716	21603.4	9.75462	43203.4	7.9437	86399.4	9.57437
1.381	2.67697	21603.4	9.49971	43203.4	8.5076	86399.4	9.24556
1.38199	1.79436	21603.4	9.18966	43203.4	8.98969	86399.4	8.84101
1.383	0.88609	21603.4	8.8203	43203.4	9.38952	86399.4	8.36064
1.384	-0.04066	21603.4	8.3864	43203.4	9.70804	86399.4	7.80633
1.38499	-0.97809	21603.4	7.88189	43203.4	9.94791	86399.4	7.18042
1.386	-1.91727	21603.4	7.30284	43203.4	10.1132	86399.4	6.48549
1.387	-2.848	21603.4	6.64961	43203.4	10.2092	86399.4	5.72523
1.38799	-3.75948	21603.4	5.92548	43203.4	10.2419	86399.4	4.9044
1.389	-4.64116	21603.4	5.13458	43203.4	10.2155	86399.4	4.0278
1.39	-5.48277	21603.4	4.28288	43203.4	10.1323	86399.4	3.10005
1.39099	-6.27433	21603.4	3.38018	43203.4	9.99236	86399.4	2.12705
1.392	-7.00664	21603.4	2.43927	43203.4	9.79577	86399.4	1.11798
1.393	-7.67186	21603.4	1.47295	43203.4	9.54224	86399.4	0.08572
1.39399	-8.26355	21603.4	0.49243	43203.4	9.22999	86399.4	-0.95452
1.395	-8.77611	21603.4	-0.49171	43203.4	8.85524	86399.4	-1.98677
1.396	-9.20463	21603.4	-1.46884	43203.4	8.41331	86399.4	-2.99548
1.39699	-9.54537	21603.4	-2.4301	43203.4	7.90067	86399.4	-3.96686
1.398	-9.79588	21603.4	-3.36859	43203.4	7.31589	86399.4	-4.88981
1.399	-9.95486	21603.4	-4.27619	43203.4	6.65974	86399.4	-5.75496
1.39999	-10.0222	21603.4	-5.14203	43203.4	5.93535	86399.4	-6.55316
1.401	-9.99885	21603.4	-5.9544	43203.4	5.14765	86399.4	-7.27655
1.402	-9.8864	21603.4	-6.70386	43203.4	4.30182	86399.4	-7.92052
1.40299	-9.6869	21603.4	-7.38421	43203.4	3.40281	86399.4	-8.48304
1.404	-9.40241	21603.4	-7.99068	43203.4	2.45655	86399.4	-8.9624
1.405	-9.03434	21603.4	-8.51936	43203.4	1.47179	86399.4	-9.35638
1.40599	-8.58326	21603.4	-8.96852	43203.4	0.46051	86399.4	-9.66275
1.407	-8.04997	21603.4	-9.33777	43203.4	-0.56328	86399.4	-9.87951
1.408	-7.43699	21603.4	-9.62508	43203.4	-1.58484	86399.4	-10.0046
1.40899	-6.74937	21603.4	-9.826	43203.4	-2.58949	86399.4	-10.0364
1.41	-5.99362	21603.4	-9.93531	43203.4	-3.56333	86399.4	-9.97405
1.411	-5.17633	21603.4	-9.94931	43203.4	-4.49439	86399.4	-9.8174
1.41199	-4.30392	21603.4	-9.86813	43203.4	-5.3736	86399.4	-9.56789
1.413	-3.38331	21603.4	-9.69526	43203.4	-6.19411	86399.4	-9.22822
1.414	-2.42231	21603.4	-9.43457	43203.4	-6.94938	86399.4	-8.80006
1.41499	-1.42965	21603.4	-9.08803	43203.4	-7.63187	86399.4	-8.2832
1.416	-0.41465	21603.4	-8.65608	43203.4	-8.23369	86399.4	-7.67838
1.417	0.61281	21603.4	-8.13943	43203.4	-8.74834	86399.4	-6.98964
1.41799	1.64156	21603.4	-7.54079	43203.4	-9.172	86399.4	-6.22356
1.419	2.65922	21603.4	-6.86532	43203.4	-9.50355	86399.4	-5.38705
1.42	3.65323	21603.4	-6.11988	43203.4	-9.74356	86399.4	-4.48636
1.42099	4.61122	21603.4	-5.31179	43203.4	-9.89307	86399.4	-3.52806
1.422	5.52065	21603.4	-4.44776	43203.4	-9.95315	86399.4	-2.52097
1.423	6.36963	21603.4	-3.53279	43203.4	-9.92433	86399.4	-1.47674
1.42399	7.14774	21603.4	-2.57072	43203.4	-9.80574	86399.4	-0.40906
1.425	7.84594	21603.4	-1.56699	43203.4	-9.59598	86399.4	0.66714
1.426	8.45682	21603.4	-0.53102	43203.4	-9.29561	86399.4	1.73607
1.42699	8.97596	21603.4	0.52302	43203.4	-8.90848	86399.4	2.78137
1.428	9.40198	21603.4	1.57644	43203.4	-8.4402	86399.4	3.78675
1.429	9.73533	21603.4	2.60865	43203.4	-7.89536	86399.4	4.73742
1.42999	9.97822	21603.4	3.6018	43203.4	-7.27608	86399.4	5.62175
1.431	10.1353	21603.4	4.54355	43203.4	-6.58289	86399.4	6.43178
1.432	10.2128	21603.4	5.42555	43203.4	-5.81673	86399.4	7.16267
1.43299	10.2172	21603.4	6.24072	43203.4	-4.98037	86399.4	7.81243
1.434	10.154	21603.4	6.98318	43203.4	-4.07902	86399.4	8.38089
1.435	10.0277	21603.4	7.64932	43203.4	-3.12121	86399.4	8.86814
1.43599	9.84211	21603.4	8.23724	43203.4	-2.11853	86399.4	9.27429
1.437	9.59971	21603.4	8.74657	43203.4	-1.08432	86399.4	9.60074
1.438	9.3014	21603.4	9.17873	43203.4	-0.03243	86399.4	9.85066
1.43899	8.94694	21603.4	9.53558	43203.4	1.02302	86399.4	10.0287
1.44	8.53596	21603.4	9.81849	43203.4	2.06759	86399.4	10.141
1.441	8.06752	21603.4	10.0285	43203.4	3.08649	86399.4	10.1935
1.44199	7.54007	21603.4	10.167	43203.4	4.06486	86399.4	10.1904
1.443	6.95261	21603.4	10.2361	43203.4	4.98912	86399.4	10.132
1.444	6.30554	21603.4	10.2387	43203.4	5.84856	86399.4	10.015
1.44499	5.60096	21603.4	10.1774	43203.4	6.63576	86399.4	9.83428
1.446	4.84268	21603.4	10.0543	43203.4	7.3462	86399.4	9.58513
1.447	4.03554	21603.4	9.87162	43203.4	7.97793	86399.4	9.26465
1.44799	3.18455	21603.4	9.63178	43203.4	8.53063	86399.4	8.87175
1.449	2.29512	21603.4	9.33544	43203.4	9.0041	86399.4	8.40727
1.45	1.37386	21603.4	8.98095	43203.4	9.39797	86399.4	7.87317
1.45099	0.42904	21603.4	8.56519	43203.4	9.71281	86399.4	7.27072
1.452	-0.5296	21603.4	8.08518	43203.4	9.95063	86399.4	6.59967
1.453	-1.49157	21603.4	7.53867	43203.4	10.1146	86399.4	5.8595
1.45399	-2.4461	21603.4	6.92367	43203.4	10.2093	86399.4	5.05159
1.455	-3.38216	21603.5	6.23902	43203.4	10.2395	86399.4	4.18053
1.456	-4.28892	21603.5	5.48599	43203.5	10.2087	86399.5	3.25445
1.45699	-5.15647	21603.5	4.66905	43203.5	10.1181	86399.5	2.2852
1.458	-5.97594	21603.5	3.79585	43203.5	9.96729	86399.5	1.28729
1.459	-6.73919	21603.5	2.87716	43203.5	9.75618	86399.5	0.27524
1.45999	-7.43814	21603.5	1.92586	43203.5	9.48511	86399.5	-0.73903
1.461	-8.06482	21603.5	0.95443	43203.5	9.15411	86399.5	-1.74727
1.462	-8.61275	21603.5	-0.02623	43203.5	8.76182	86399.5	-2.74289
1.46299	-9.0777	21603.5	-1.00562	43203.5	8.30427	86399.5	-3.71719
1.464	-9.45686	21603.5	-1.97292	43203.5	7.77543	86399.5	-4.65781
1.465	-9.74752	21603.5	-2.91893	43203.5	7.17063	86399.5	-5.55062
1.46599	-9.94734	21603.5	-3.83643	43203.5	6.48915	86399.5	-6.38257
1.467	-10.0554	21603.5	-4.71746	43203.5	5.73302	86399.5	-7.14289
1.468	-10.0718	21603.5	-5.55233	43203.5	4.90527	86399.5	-7.82321
1.46899	-9.997	21603.5	-6.33135	43203.5	4.01127	86399.5	-8.41778
1.47	-9.8314	21603.5	-7.04609	43203.5	3.06124	86399.5	-8.92306
1.471	-9.57591	21603.5	-7.68951	43203.5	2.06979	86399.5	-9.33693
1.47199	-9.23218	21603.5	-8.2561	43203.5	1.05351	86399.5	-9.65847
1.473	-8.80261	21603.5	-8.74138	43203.5	0.02887	86399.5	-9.88756
1.474	-8.29051	21603.5	-9.14086	43203.5	-0.98897	86399.5	-10.0242
1.47499	-7.70002	21603.5	-9.45054	43203.5	-1.98693	86399.5	-10.0687
1.476	-7.03562	21603.5	-9.66881	43203.5	-2.95489	86399.5	-10.0215
1.477	-6.30224	21603.5	-9.79743	43203.5	-3.88605	86399.5	-9.88266
1.47799	-5.50581	21603.5	-9.83974	43203.5	-4.77528	86399.5	-9.65259
1.479	-4.65331	21603.5	-9.7978	43203.5	-5.61665	86399.5	-9.33203
1.48	-3.75221	21603.5	-9.67121	43203.5	-6.40299	86399.5	-8.92199
1.48099	-2.81013	21603.5	-9.45826	43203.5	-7.12691	86399.5	-8.42437
1.482	-1.83511	21603.5	-9.1587	43203.5	-7.78139	86399.5	-7.84228
1.483	-0.83597	21603.5	-8.77538	43203.5	-8.36036	86399.5	-7.17998
1.48399	0.17794	21603.5	-8.31294	43203.5	-8.8585	86399.5	-6.44335
1.485	1.19666	21603.5	-7.77545	43203.5	-9.27039	86399.5	-5.63973
1.486	2.20893	21603.5	-7.16528	43203.5	-9.59102	86399.5	-4.77708
1.48699	3.20236	21603.5	-6.48421	43203.5	-9.81795	86399.5	-3.86309
1.488	4.1648	21603.5	-5.73569	43203.5	-9.9522	86399.5	-2.90405
1.489	5.08494	21603.5	-4.92558	43203.5	-9.99644	86399.5	-1.90519
1.48999	5.95204	21603.5	-4.06025	43203.5	-9.95198	86399.5	-0.87316
1.491	6.75567	21603.5	-3.14561	43203.5	-9.81755	86399.5	0.18217
1.492	7.4863	21603.5	-2.18849	43203.5	-9.59055	86399.5	1.2481
1.49299	8.1361	21603.5	-1.19763	43203.5	-9.27	86399.5	2.3097
1.494	8.69948	21603.5	-0.18316	43203.5	-8.85844	86399.5	3.35041
1.495	9.17303	21603.5	0.84403	43203.5	-8.36094	86399.5	4.35282
1.49599	9.55574	21603.5	1.87226	43203.5	-7.783	86399.5	5.30028
1.497	9.8488	21603.5	2.88884	43203.5	-7.13001	86399.5	6.17872
1.498	10.0551	21603.5	3.87993	43203.5	-6.40804	86399.5	6.97737
1.49899	10.1791	21603.5	4.83089	43203.5	-5.62401	86399.5	7.68848
1.5	10.2258	21603.5	5.7275	43203.5	-4.7851	86399.5	8.30749
1.501	10.1997	21603.5	6.55765	43203.5	-3.898	86399.5	8.83271
1.50199	10.1043	21603.5	7.31195	43203.5	-2.96793	86399.5	9.2648
1.503	9.94224	21603.5	7.98349	43203.5	-1.99895	86399.5	9.60692
1.504	9.71621	21603.5	8.56809	43203.5	-0.99645	86399.5	9.86445
1.50499	9.42873	21603.5	9.06402	43203.5	0.0312	86399.5	10.0443
1.506	9.08179	21603.5	9.4715	43203.5	1.07284	86399.5	10.1543
1.507	8.67658	21603.5	9.79276	43203.5	2.11508	86399.5	10.2022
1.50799	8.21396	21603.5	10.0318	43203.5	3.14258	86399.5	10.1934
1.509	7.6953	21603.5	10.1938	43203.5	4.1385	86399.5	10.129
1.51	7.12248	21603.5	10.2848	43203.5	5.08544	86399.5	10.0067
1.51099	6.49731	21603.5	10.3108	43203.5	5.96758	86399.5	9.82236
1.512	5.82099	21603.5	10.2763	43203.5	6.77337	86399.5	9.57246
1.513	5.09449	21603.5	10.1828	43203.5	7.49648	86399.5	9.25555
1.51399	4.31941	21603.5	10.0305	43203.5	8.13412	86399.5	8.87227
1.515	3.4991	21603.5	9.81964	43203.5	8.68577	86399.5	8.42537
1.516	2.63896	21603.5	9.55094	43203.5	9.15248	86399.5	7.91852
1.51699	1.74589	21603.5	9.22509	43203.5	9.53471	86399.5	7.35403
1.518	0.82781	21603.5	8.8418	43203.5	9.83169	86399.5	6.73136
1.519	-0.10634	21603.5	8.3986	43203.5	10.0442	86399.5	6.04729
1.51999	-1.04675	21603.5	7.89148	43203.5	10.1767	86399.5	5.29776
1.521	-1.98358	21603.5	7.31809	43203.5	10.2364	86399.5	4.48062
1.522	-2.90765	21603.5	6.67996	43203.5	10.2303	86399.5	3.59724
1.52299	-3.81026	21603.5	5.98092	43203.5	10.1629	86399.5	2.65326
1.524	-4.68263	21603.5	5.22464	43203.5	10.0371	86399.5	1.65918
1.525	-5.51562	21603.5	4.41494	43203.5	9.85423	86399.5	0.62986
1.52599	-6.29984	21603.5	3.55686	43203.5	9.6143	86399.5	-0.4174
1.527	-7.02623	21603.5	2.65566	43203.5	9.31511	86399.5	-1.46454
1.528	-7.6868	21603.5	1.71642	43203.5	8.95429	86399.5	-2.4939
1.52899	-8.27467	21603.5	0.74578	43203.5	8.53194	86399.5	-3.48911
1.53	-8.78356	21603.5	-0.24686	43203.5	8.05024	86399.5	-4.43651
1.531	-9.20776	21603.5	-1.25002	43203.5	7.51085	86399.5	-5.32636
1.53199	-9.54262	21603.5	-2.25088	43203.5	6.91308	86399.5	-6.15259
1.533	-9.78476	21603.5	-3.23571	43203.5	6.25393	86399.5	-6.91117
1.534	-9.93199	21603.5	-4.19021	43203.5	5.52975	86399.5	-7.59846
1.53499	-9.98347	21603.5	-5.10025	43203.5	4.73875	86399.5	-8.20947
1.536	-9.93976	21603.5	-5.95335	43203.5	3.88254	86399.5	-8.73829
1.537	-9.80256	21603.5	-6.74053	43203.5	2.96663	86399.5	-9.18057
1.53799	-9.57481	21603.5	-7.45608	43203.5	2.00099	86399.5	-9.53366
1.539	-9.26059	21603.5	-8.09476	43203.5	0.99949	86399.5	-9.79445
1.54	-8.86471	21603.5	-8.65012	43203.5	-0.02199	86399.5	-9.95972
1.54099	-8.39253	21603.5	-9.1159	43203.5	-1.0472	86399.5	-10.0283
1.542	-7.84938	21603.5	-9.48805	43203.5	-2.0604	86399.5	-10.0009
1.543	-7.23963	21603.5	-9.7657	43203.5	-3.04712	86399.5	-9.87946
1.54399	-6.5661	21603.5	-9.9503	43203.5	-3.99503	86399.5	-9.66652
1.545	-5.83047	21603.5	-10.043	43203.5	-4.89462	86399.5	-9.36517
1.546	-5.03436	21603.5	-10.044	43203.5	-5.73807	86399.5	-8.97835
1.54699	-4.18088	21603.5	-9.954	43203.5	-6.51767	86399.5	-8.5089
1.548	-3.27544	21603.5	-9.77438	43203.5	-7.22669	86399.5	-7.95919
1.549	-2.32594	21603.5	-9.50533	43203.5	-7.86114	86399.5	-7.33028
1.54999	-1.34258	21603.5	-9.14647	43203.5	-8.41884	86399.5	-6.62244
1.551	-0.33696	21603.5	-8.69916	43203.5	-8.89703	86399.5	-5.83698
1.552	0.67953	21603.5	-8.16704	43203.5	-9.29115	86399.5	-4.97745
1.55299	1.69602	21603.5	-7.55535	43203.5	-9.59596	86399.5	-4.05022
1.554	2.70148	21603.5	-6.87098	43203.5	-9.80814	86399.5	-3.06517
1.555	3.6845	21603.5	-6.12205	43203.6	-9.9277	86399.5	-2.03548
1.55599	4.63332	21603.6	-5.31693	43203.6	-9.95656	86399.6	-0.97608
1.557	5.53563	21603.6	-4.46322	43203.6	-9.89601	86399.6	0.09768
1.558	6.37944	21603.6	-3.56659	43203.6	-9.74589	86399.6	1.17053
1.55899	7.15406	21603.6	-2.63102	43203.6	-9.50537	86399.6	2.22756
1.56	7.85002	21603.6	-1.66102	43203.6	-9.17363	86399.6	3.25458
1.561	8.45939	21603.6	-0.66329	43203.6	-8.75022	86399.6	4.23907
1.56199	8.97717	21603.6	0.35352	43203.6	-8.23634	86399.6	5.17118
1.563	9.40135	21603.6	1.37923	43203.6	-7.63586	86399.6	6.04309
1.564	9.73174	21603.6	2.40205	43203.6	-6.9552	86399.6	6.847
1.56499	9.96993	21603.6	3.40847	43203.6	-6.20209	86399.6	7.57404
1.566	10.1199	21603.6	4.38335	43203.6	-5.38371	86399.6	8.21507
1.567	10.1877	21603.6	5.31059	43203.6	-4.50605	86399.6	8.76307
1.56799	10.1793	21603.6	6.17499	43203.6	-3.57506	86399.6	9.21503
1.569	10.1005	21603.6	6.96468	43203.6	-2.59866	86399.6	9.57255
1.57	9.9563	21603.6	7.67184	43203.6	-1.58731	86399.6	9.84093
1.57099	9.75185	21603.6	8.29091	43203.6	-0.55319	86399.6	10.0281
1.572	9.49192	21603.6	8.81827	43203.6	0.49076	86399.6	10.1436
1.573	9.18024	21603.6	9.2545	43203.6	1.53118	86399.6	10.1974
1.57399	8.81885	21603.6	9.60452	43203.6	2.55449	86399.6	10.1974
1.575	8.40816	21603.6	9.87459	43203.6	3.5473	86399.6	10.1474
1.576	7.9472	21603.6	10.0698	43203.6	4.49744	86399.6	10.0476
1.57699	7.43355	21603.6	10.1941	43203.6	5.39512	86399.6	9.89544
1.578	6.86388	21603.6	10.2508	43203.6	6.23247	86399.6	9.68793
1.579	6.23576	21603.6	10.2435	43203.6	7.00195	86399.6	9.42179
1.57999	5.54908	21603.6	10.1747	43203.6	7.69547	86399.6	9.09245
1.581	4.80636	21603.6	10.0464	43203.6	8.30568	86399.6	8.69372
1.582	4.01188	21603.6	9.861	43203.6	8.82849	86399.6	8.21922
1.58299	3.17052	21603.6	9.62076	43203.6	9.26423	86399.6	7.66493
1.584	2.28793	21603.6	9.3268	43203.6	9.61543	86399.6	7.03068
1.585	1.37115	21603.6	8.9781	43203.6	9.88409	86399.6	6.32003
1.58599	0.42895	21603.6	8.57237	43203.6	10.0724	86399.6	5.5383
1.587	-0.52837	21603.6	8.10744	43203.6	10.1849	86399.6	4.69086
1.588	-1.48974	21603.6	7.58159	43203.6	10.2276	86399.6	3.78459
1.58899	-2.44387	21603.6	6.99263	43203.6	10.2063	86399.6	2.83029
1.59	-3.37919	21603.6	6.33791	43203.6	10.1245	86399.6	1.84194
1.591	-4.28441	21603.6	5.61613	43203.6	9.98449	86399.6	0.83354
1.59199	-5.14917	21603.6	4.83014	43203.6	9.78851	86399.6	-0.18281
1.593	-5.96423	21603.6	3.98784	43203.6	9.53868	86399.6	-1.1963
1.594	-6.72118	21603.6	3.09935	43203.6	9.23578	86399.6	-2.1964
1.59499	-7.41183	21603.6	2.17332	43203.6	8.87855	86399.6	-3.17281
1.596	-8.02836	21603.6	1.21645	43203.6	8.46455	86399.6	-4.1148
1.597	-8.56474	21603.6	0.23607	43203.6	7.99162	86399.6	-5.01113
1.59799	-9.01772	21603.6	-0.75816	43203.6	7.45804	86399.6	-5.85182
1.599	-9.38605	21603.6	-1.75449	43203.6	6.86154	86399.6	-6.62935
1.6	-9.66886	21603.6	-2.73986	43203.6	6.19907	86399.6	-7.33846
1.60099	-9.86474	21603.6	-3.70033	43203.6	5.4685	86399.6	-7.97582
1.602	-9.97182	21603.6	-4.62191	43203.6	4.67111	86399.6	-8.53882
1.603	-9.98853	21603.6	-5.49189	43203.6	3.81232	86399.6	-9.02352
1.60399	-9.91414	21603.6	-6.3004	43203.6	2.89949	86399.6	-9.42379
1.605	-9.74898	21603.6	-7.04058	43203.6	1.94066	86399.6	-9.73273
1.606	-9.49494	21603.6	-7.70789	43203.6	0.94594	86399.6	-9.94551
1.60699	-9.15523	21603.6	-8.29948	43203.6	-0.07172	86399.6	-10.0611
1.608	-8.73297	21603.6	-8.81297	43203.6	-1.0974	86399.6	-10.0808
1.609	-8.23039	21603.6	-9.24472	43203.6	-2.11524	86399.6	-10.006
1.60999	-7.64953	21603.6	-9.58945	43203.6	-3.10915	86399.6	-9.83767
1.611	-6.99311	21603.6	-9.84127	43203.6	-4.06361	86399.6	-9.57739
1.612	-6.26491	21603.6	-9.99463	43203.6	-4.96513	86399.6	-9.22743
1.61299	-5.4703	21603.6	-10.0452	43203.6	-5.80371	86399.6	-8.78869
1.614	-4.61618	21603.6	-9.99171	43203.6	-6.57307	86399.6	-8.26029
1.615	-3.71042	21603.6	-9.83725	43203.6	-7.26974	86399.6	-7.64257
1.61599	-2.76152	21603.6	-9.58806	43203.6	-7.89236	86399.6	-6.93989
1.617	-1.77896	21603.6	-9.25162	43203.6	-8.44015	86399.6	-6.16016
1.618	-0.77364	21603.6	-8.83572	43203.6	-8.91084	86399.6	-5.31303
1.61899	0.24277	21603.6	-8.34727	43203.6	-9.2997	86399.6	-4.40832
1.62	1.25905	21603.6	-7.79075	43203.6	-9.60092	86399.6	-3.45445
1.621	2.2647	21603.6	-7.16791	43203.6	-9.81033	86399.6	-2.45848
1.62199	3.24922	21603.6	-6.47935	43203.6	-9.92696	86399.6	-1.42851
1.623	4.20214	21603.6	-5.72721	43203.6	-9.95167	86399.6	-0.37531
1.624	5.11329	21603.6	-4.91612	43203.6	-9.88472	86399.6	0.68797
1.62499	5.97254	21603.6	-4.05143	43203.6	-9.72512	86399.6	1.74658
1.626	6.76978	21603.6	-3.13826	43203.6	-9.47156	86399.6	2.78466
1.627	7.49546	21603.6	-2.18289	43203.6	-9.12336	86399.6	3.78615
1.62799	8.14162	21603.6	-1.19374	43203.6	-8.68126	86399.6	4.73633
1.629	8.70234	21603.6	-0.18071	43203.6	-8.14908	86399.6	5.62364
1.63	9.17385	21603.6	0.84534	43203.6	-7.53435	86399.6	6.44012
1.63099	9.55468	21603.6	1.87276	43203.6	-6.84596	86399.6	7.18088
1.632	9.84561	21603.6	2.88882	43203.6	-6.09137	86399.6	7.84355
1.633	10.0491	21603.6	3.87962	43203.6	-5.27688	86399.6	8.42702
1.63399	10.1692	21603.6	4.83045	43203.6	-4.40883	86399.6	8.92948
1.635	10.2106	21603.6	5.72704	43203.6	-3.49286	86399.6	9.34782
1.636	10.1776	21603.6	6.55724	43203.6	-2.53371	86399.6	9.67944
1.63699	10.0739	21603.6	7.31161	43203.6	-1.53727	86399.6	9.92557
1.638	9.90236	21603.6	7.98324	43203.6	-0.51208	86399.6	10.0928
1.639	9.66641	21603.6	8.56792	43203.6	0.53111	86399.6	10.1912
1.63999	9.36981	21603.6	9.06392	43203.6	1.57987	86399.6	10.23
1.641	9.01644	21603.6	9.47145	43203.6	2.62031	86399.6	10.2152
1.642	8.60954	21603.6	9.79274	43203.6	3.63721	86399.6	10.1477
1.64299	8.15093	21603.6	10.0318	43203.6	4.61454	86399.6	10.0243
1.644	7.64079	21603.6	10.1938	43203.6	5.5369	86399.6	9.8393
1.645	7.07869	21603.6	10.2848	43203.6	6.39121	86399.6	9.58717
1.64599	6.46432	21603.6	10.3109	43203.6	7.16739	86399.6	9.26404
1.647	5.79737	21603.6	10.2763	43203.6	7.85807	86399.6	8.86779
1.648	5.07773	21603.6	10.1828	43203.6	8.45881	86399.6	8.39827
1.64899	4.30623	21603.6	10.0305	43203.6	8.96783	86399.6	7.85657
1.65	3.48573	21603.6	9.81968	43203.6	9.38544	86399.6	7.24329
1.651	2.62133	21603.6	9.551	43203.6	9.71414	86399.6	6.55796
1.65199	1.71979	21603.6	9.22518	43203.6	9.9584	86399.6	5.80052
1.653	0.7892	21603.6	8.84191	43203.6	10.124	86399.6	4.97406
1.654	-0.16103	21603.6	8.39874	43203.6	10.2179	86399.6	4.08552
1.65499	-1.1201	21603.6	7.89164	43203.6	10.2472	86399.6	3.14366
1.656	-2.07646	21603.7	7.31826	43203.7	10.2174	86399.7	2.15778
1.657	-3.01834	21603.7	6.68009	43203.7	10.1313	86399.7	1.1392
1.65799	-3.93374	21603.7	5.98096	43203.7	9.9902	86399.7	0.10197
1.659	-4.81107	21603.7	5.22451	43203.7	9.79478	86399.7	-0.9382
1.66	-5.64014	21603.7	4.41453	43203.7	9.54566	86399.7	-1.96538
1.66099	-6.41262	21603.7	3.55605	43203.7	9.24189	86399.7	-2.96456
1.662	-7.12224	21603.7	2.65434	43203.7	8.88033	86399.7	-3.92318
1.663	-7.7642	21603.7	1.71449	43203.7	8.45654	86399.7	-4.83222
1.66399	-8.33409	21603.7	0.74319	43203.7	7.96642	86399.7	-5.68569
1.665	-8.82708	21603.7	-0.25003	43203.7	7.40669	86399.7	-6.47843
1.666	-9.23815	21603.7	-1.25351	43203.7	6.77439	86399.7	-7.20469
1.66699	-9.56279	21603.7	-2.25417	43203.7	6.0674	86399.7	-7.85828
1.668	-9.79731	21603.7	-3.23792	43203.7	5.28612	86399.7	-8.43381
1.669	-9.93898	21603.7	-4.19003	43203.7	4.43437	86399.7	-8.92698
1.66999	-9.98626	21603.7	-5.09586	43203.7	3.51959	86399.7	-9.33437
1.671	-9.93884	21603.7	-5.94252	43203.7	2.55309	86399.7	-9.65358
1.672	-9.79757	21603.7	-6.72071	43203.7	1.54945	86399.7	-9.88304
1.67299	-9.56456	21603.7	-7.42479	43203.7	0.52455	86399.7	-10.0214
1.674	-9.24309	21603.7	-8.05016	43203.7	-0.50603	86399.7	-10.0677
1.675	-8.83735	21603.7	-8.59191	43203.7	-1.52789	86399.7	-10.0211
1.67599	-8.35228	21603.7	-9.04664	43203.7	-2.52837	86399.7	-9.8807
1.677	-7.7932	21603.7	-9.41385	43203.7	-3.49727	86399.7	-9.64575
1.678	-7.16497	21603.7	-9.69459	43203.7	-4.42708	86399.7	-9.31601
1.67899	-6.47167	21603.7	-9.88891	43203.7	-5.31131	86399.7	-8.89177
1.68	-5.71718	21603.7	-9.995	43203.7	-6.14203	86399.7	-8.37472
1.681	-4.90612	21603.7	-10.0108	43203.7	-6.90965	86399.7	-7.76869
1.68199	-4.04416	21603.7	-9.93611	43203.7	-7.60414	86399.7	-7.0792
1.683	-3.13761	21603.7	-9.77255	43203.7	-8.21623	86399.7	-6.31172
1.684	-2.19326	21603.7	-9.52084	43203.7	-8.73888	86399.7	-5.47045
1.68499	-1.21866	21603.7	-9.18122	43203.7	-9.16824	86399.7	-4.56022
1.686	-0.22252	21603.7	-8.75524	43203.7	-9.50348	86399.7	-3.58958
1.687	0.78555	21603.7	-8.24567	43203.7	-9.74559	86399.7	-2.57103
1.68799	1.79501	21603.7	-7.65528	43203.7	-9.89602	86399.7	-1.51916
1.689	2.79379	21603.7	-6.98718	43203.7	-9.95625	86399.7	-0.44911
1.69	3.76864	21603.7	-6.24645	43203.7	-9.92712	86399.7	0.62398
1.69099	4.70666	21603.7	-5.4405	43203.7	-9.808	86399.7	1.68522
1.692	5.59619	21603.7	-4.57703	43203.7	-9.59766	86399.7	2.72033
1.693	6.42691	21603.7	-3.66283	43203.7	-9.29674	86399.7	3.71655
1.69399	7.18951	21603.7	-2.70518	43203.7	-8.90916	86399.7	4.6634
1.695	7.87532	21603.7	-1.71285	43203.7	-8.44055	86399.7	5.5517
1.696	8.47676	21603.7	-0.69558	43203.7	-7.89547	86399.7	6.37203
1.69699	8.98882	21603.7	0.3364	43203.7	-7.27604	86399.7	7.11606
1.698	9.40926	21603.7	1.37228	43203.7	-6.58278	86399.7	7.77893
1.699	9.73749	21603.7	2.4002	43203.7	-5.81659	86399.7	8.35887
1.69999	9.97458	21603.7	3.40684	43203.7	-4.98023	86399.7	8.85532
1.701	10.1239	21603.7	4.37735	43203.7	-4.07891	86399.7	9.26831
1.702	10.1908	21603.7	5.29606	43203.7	-3.12112	86399.7	9.59944
1.70299	10.1806	21603.7	6.14843	43203.7	-2.11848	86399.7	9.85219
1.704	10.0982	21603.7	6.92372	43203.7	-1.08428	86399.7	10.0316
1.705	9.94809	21603.7	7.61609	43203.7	-0.03241	86399.7	10.144
1.70599	9.73447	21603.7	8.22317	43203.7	1.02303	86399.7	10.1959
1.707	9.46164	21603.7	8.74521	43203.7	2.06762	86399.7	10.1914
1.708	9.13299	21603.7	9.18473	43203.7	3.08653	86399.7	10.1312
1.70899	8.75065	21603.7	9.54486	43203.7	4.06494	86399.7	10.012
1.71	8.31577	21603.7	9.82814	43203.7	4.98925	86399.7	9.82891
1.711	7.82899	21603.7	10.0366	43203.7	5.84874	86399.7	9.57743
1.71199	7.29018	21603.7	10.1723	43203.7	6.636	86399.7	9.25506
1.713	6.69787	21603.7	10.238	43203.7	7.3465	86399.7	8.86132
1.714	6.05036	21603.7	10.237	43203.7	7.97824	86399.7	8.39794
1.71499	5.348	21603.7	10.172	43203.7	8.53091	86399.7	7.86795
1.716	4.59364	21603.7	10.0457	43203.7	9.00425	86399.7	7.27395
1.717	3.79159	21603.7	9.86094	43203.7	9.39785	86399.7	6.61707
1.71799	2.94705	21603.7	9.62069	43203.7	9.71224	86399.7	5.89797
1.719	2.06638	21603.7	9.32673	43203.7	9.94939	86399.7	5.11859
1.72	1.15683	21603.7	8.97869	43203.7	10.1125	86399.7	4.28288
1.72099	0.22639	21603.7	8.57489	43203.7	10.206	86399.7	3.39637
1.722	-0.71599	21603.7	8.11378	43203.7	10.2349	86399.7	2.4654
1.723	-1.66037	21603.7	7.59412	43203.7	10.2029	86399.7	1.49601
1.72399	-2.59652	21603.7	7.01396	43203.7	10.1114	86399.7	0.49425
1.725	-3.51459	21603.7	6.37053	43203.7	9.96054	86399.7	-0.53149
1.726	-4.40487	21603.7	5.66175	43203.7	9.75083	86399.7	-1.56897
1.72699	-5.25733	21603.7	4.88877	43203.7	9.48344	86399.7	-2.60291
1.728	-6.06151	21603.7	4.05649	43203.7	9.15931	86399.7	-3.61615
1.729	-6.80685	21603.7	3.17146	43203.7	8.778	86399.7	-4.59099
1.72999	-7.48363	21603.7	2.24056	43203.7	8.3362	86399.7	-5.51094
1.731	-8.0842	21603.7	1.27229	43203.7	7.82802	86399.7	-6.36254
1.732	-8.60362	21603.7	0.27753	43203.7	7.24796	86399.7	-7.13586
1.73299	-9.0395	21603.7	-0.73118	43203.7	6.59387	86399.7	-7.82402
1.734	-9.39095	21603.7	-1.74046	43203.7	5.86795	86399.7	-8.423
1.735	-9.6572	21603.7	-2.73639	43203.7	5.07612	86399.7	-8.93104
1.73599	-9.83684	21603.7	-3.70464	43203.7	4.22651	86399.7	-9.34761
1.737	-9.92817	21603.7	-4.63094	43203.7	3.32802	86399.7	-9.67321
1.738	-9.93015	21603.7	-5.50225	43203.7	2.38876	86399.7	-9.9088
1.73899	-9.84312	21603.7	-6.30809	43203.7	1.41606	86399.7	-10.055
1.74	-9.66875	21603.7	-7.04082	43203.7	0.41863	86399.7	-10.1121
1.741	-9.4093	21603.7	-7.69493	43203.7	-0.59214	86399.7	-10.0795
1.74199	-9.06657	21603.7	-8.26667	43203.7	-1.60288	86399.7	-9.95522
1.743	-8.64148	21603.7	-8.75323	43203.7	-2.5994	86399.7	-9.73665
1.744	-8.13472	21603.7	-9.15157	43203.7	-3.56777	86399.7	-9.42338
1.74499	-7.54799	21603.7	-9.45878	43203.7	-4.49568	86399.7	-9.01858
1.746	-6.88486	21603.7	-9.6741	43203.7	-5.37353	86399.7	-8.52754
1.747	-6.15082	21603.7	-9.79988	43203.7	-6.19394	86399.7	-7.95491
1.74799	-5.35243	21603.7	-9.83992	43203.7	-6.94979	86399.7	-7.30352
1.749	-4.49643	21603.7	-9.79666	43203.7	-7.63298	86399.7	-6.57554
1.75	-3.59016	21603.7	-9.67004	43203.7	-8.23503	86399.7	-5.77489
1.75099	-2.64216	21603.7	-9.45874	43203.7	-8.74885	86399.7	-4.90808
1.752	-1.66165	21603.7	-9.16288	43203.7	-9.16996	86399.7	-3.98232
1.753	-0.65793	21603.7	-8.78563	43203.7	-9.49666	86399.7	-3.00451
1.75399	0.35928	21603.7	-8.33185	43203.7	-9.72898	86399.7	-1.9829
1.755	1.37971	21603.8	-7.80544	43203.8	-9.86766	86399.8	-0.92818
1.756	2.39232	21603.8	-7.20809	43203.8	-9.91396	86399.8	0.14699
1.75699	3.38449	21603.8	-6.53998	43203.8	-9.86932	86399.8	1.22865
1.758	4.34244	21603.8	-5.80175	43203.8	-9.73495	86399.8	2.3017
1.759	5.25281	21603.8	-4.99577	43203.8	-9.51219	86399.8	3.35
1.75999	6.10386	21603.8	-4.12666	43203.8	-9.20263	86399.8	4.35684
1.761	6.88593	21603.8	-3.20202	43203.8	-8.80803	86399.8	5.30632
1.762	7.59169	21603.8	-2.23213	43203.8	-8.33083	86399.8	6.18508
1.76299	8.2159	21603.8	-1.22852	43203.8	-7.77442	86399.8	6.98292
1.764	8.75467	21603.8	-0.20291	43203.8	-7.14289	86399.8	7.69248
1.765	9.20535	21603.8	0.83312	43203.8	-6.44126	86399.8	8.30947
1.76599	9.56693	21603.8	1.86777	43203.8	-5.67506	86399.8	8.83237
1.767	9.84019	21603.8	2.88861	43203.8	-4.84916	86399.8	9.26195
1.768	10.0275	21603.8	3.88217	43203.8	-3.96744	86399.8	9.60149
1.76899	10.1328	21603.8	4.83423	43203.8	-3.03426	86399.8	9.8566
1.77	10.1609	21603.8	5.73097	43203.8	-2.05647	86399.8	10.0345
1.771	10.1169	21603.8	6.5606	43203.8	-1.04417	86399.8	10.1437
1.77199	10.0055	21603.8	7.31394	43203.8	-0.00976	86399.8	10.1928
1.773	9.83131	21603.8	7.98426	43203.8	1.03289	86399.8	10.1881
1.774	9.59797	21603.8	8.56747	43203.8	2.06893	86399.8	10.1323
1.77499	9.30761	21603.8	9.06195	43203.8	3.08277	86399.8	10.0245
1.776	8.96128	21603.8	9.46801	43203.8	4.05869	86399.8	9.86151
1.777	8.55979	21603.8	9.78806	43203.8	4.98228	86399.8	9.64061
1.77799	8.10319	21603.8	10.0264	43203.8	5.84216	86399.8	9.35966
1.779	7.5906	21603.8	10.1885	43203.8	6.63042	86399.8	9.0166
1.78	7.02119	21603.8	10.2811	43203.8	7.34216	86399.8	8.60849
1.78099	6.39488	21603.8	10.3108	43203.8	7.97524	86399.8	8.13028
1.782	5.71241	21603.8	10.2827	43203.8	8.52927	86399.8	7.57561
1.783	4.97555	21603.8	10.1992	43203.8	9.00402	86399.8	6.94041
1.78399	4.18767	21603.8	10.0609	43203.8	9.39914	86399.8	6.22569
1.785	3.35348	21603.8	9.86778	43203.8	9.71524	86399.8	5.43666
1.786	2.47853	21603.8	9.61974	43203.8	9.95432	86399.8	4.58021
1.78699	1.56987	21603.8	9.31501	43203.8	10.1195	86399.8	3.6637
1.788	0.63665	21603.8	8.94987	43203.8	10.2151	86399.8	2.69571
1.789	-0.31064	21603.8	8.51976	43203.8	10.2457	86399.8	1.68765
1.78999	-1.26103	21603.8	8.02125	43203.8	10.2142	86399.8	0.65394
1.791	-2.2033	21603.8	7.45297	43203.8	10.1212	86399.8	-0.38948
1.792	-3.12653	21603.8	6.81565	43203.8	9.96571	86399.8	-1.42672
1.79299	-4.02079	21603.8	6.11233	43203.8	9.74664	86399.8	-2.44306
1.794	-4.87705	21603.8	5.34769	43203.8	9.46368	86399.8	-3.4262
1.795	-5.68702	21603.8	4.52655	43203.8	9.11651	86399.8	-4.36696
1.79599	-6.44339	21603.8	3.65339	43203.8	8.70411	86399.8	-5.25801
1.797	-7.14025	21603.8	2.73344	43203.8	8.22392	86399.8	-6.09185
1.798	-7.77277	21603.8	1.7745	43203.8	7.67304	86399.8	-6.86114
1.79899	-8.3362	21603.8	0.78734	43203.8	7.05118	86399.8	-7.55965
1.8	-8.82526	21603.8	-0.21535	43203.8	6.36089	86399.8	-8.18126
1.801	-9.23442	21603.8	-1.22013	43203.8	5.60496	86399.8	-8.72002
1.80199	-9.55867	21603.8	-2.21325	43203.8	4.78591	86399.8	-9.17234
1.803	-9.79388	21603.8	-3.181	43203.8	3.90739	86399.8	-9.53687
1.804	-9.93689	21603.8	-4.11027	43203.8	2.97549	86399.8	-9.812
1.80499	-9.98579	21603.8	-4.98978	43203.8	1.99997	86399.8	-9.99588
1.806	-9.93995	21603.8	-5.81131	43203.8	0.99414	86399.8	-10.0881
1.807	-9.79986	21603.8	-6.56974	43203.8	-0.02671	86399.8	-10.0892
1.80799	-9.56728	21603.8	-7.26186	43203.8	-1.04678	86399.8	-9.99894
1.809	-9.24512	21603.8	-7.88531	43203.8	-2.05077	86399.8	-9.81621
1.81	-8.83715	21603.8	-8.43749	43203.8	-3.02465	86399.8	-9.54084
1.81099	-8.34792	21603.8	-8.91559	43203.8	-3.95687	86399.8	-9.17393
1.812	-7.78234	21603.8	-9.31691	43203.8	-4.83934	86399.8	-8.71631
1.813	-7.1449	21603.8	-9.63763	43203.8	-5.66679	86399.8	-8.16853
1.81399	-6.4395	21603.8	-9.87209	43203.8	-6.43465	86399.8	-7.53352
1.815	-5.67006	21603.8	-10.0135	43203.8	-7.13764	86399.8	-6.81701
1.816	-4.84166	21603.8	-10.0554	43203.8	-7.77002	86399.8	-6.02567
1.81699	-3.96104	21603.8	-9.99357	43203.8	-8.32668	86399.8	-5.16761
1.818	-3.03641	21603.8	-9.82819	43203.8	-8.80358	86399.8	-4.25399
1.819	-2.07706	21603.8	-9.56236	43203.8	-9.19755	86399.8	-3.29771
1.81999	-1.09248	21603.8	-9.20083	43203.8	-9.50643	86399.8	-2.30995
1.821	-0.09198	21603.8	-8.74948	43203.8	-9.72893	86399.8	-1.29777
1.822	0.91502	21603.8	-8.21488	43203.8	-9.8641	86399.8	-0.26544
1.82299	1.91884	21603.8	-7.6038	43203.8	-9.91136	86399.8	0.78156
1.824	2.90951	21603.8	-6.92324	43203.8	-9.87041	86399.8	1.83398
1.825	3.87622	21603.8	-6.18002	43203.8	-9.74072	86399.8	2.87877
1.82599	4.80753	21603.8	-5.37966	43203.8	-9.52186	86399.8	3.90001
1.827	5.69188	21603.8	-4.52618	43203.8	-9.2135	86399.8	4.88027
1.828	6.51774	21603.8	-3.62347	43203.8	-8.8152	86399.8	5.80276
1.82899	7.27384	21603.8	-2.67733	43203.8	-8.32704	86399.8	6.65397
1.83	7.95028	21603.8	-1.69617	43203.8	-7.74986	86399.8	7.42414
1.831	8.54009	21603.8	-0.69016	43203.8	-7.08547	86399.8	8.10482
1.83199	9.03991	21603.8	0.32957	43203.8	-6.33747	86399.8	8.68798
1.833	9.44884	21603.8	1.35112	43203.8	-5.51175	86399.8	9.16867
1.834	9.76697	21603.8	2.36178	43203.8	-4.61663	86399.8	9.54765
1.83499	9.99554	21603.8	3.34799	43203.8	-3.66338	86399.8	9.83086
1.836	10.1378	21603.8	4.29582	43203.8	-2.66579	86399.8	10.0276
1.837	10.1984	21603.8	5.19224	43203.8	-1.63866	86399.8	10.1494
1.83799	10.1821	21603.8	6.02685	43203.8	-0.59655	86399.8	10.208
1.839	10.0931	21603.8	6.79232	43203.8	0.44675	86399.8	10.2131
1.84	9.93495	21603.8	7.48401	43203.8	1.47836	86399.8	10.1701
1.84099	9.71123	21603.8	8.09973	43203.8	2.48656	86399.8	10.0799
1.842	9.42567	21603.8	8.63877	43203.8	3.46146	86399.8	9.94056
1.843	9.08146	21603.8	9.10044	43203.8	4.39549	86399.8	9.74827
1.84399	8.681	21603.8	9.48375	43203.8	5.28214	86399.8	9.49777
1.845	8.22637	21603.8	9.78852	43203.8	6.11406	86399.8	9.18182
1.846	7.72005	21603.8	10.0158	43203.8	6.88351	86399.8	8.79341
1.84699	7.16485	21603.8	10.1679	43203.8	7.58365	86399.8	8.32888
1.848	6.5631	21603.8	10.2483	43203.8	8.20775	86399.8	7.78798
1.849	5.916	21603.8	10.2613	43203.8	8.74965	86399.8	7.17217
1.84999	5.22361	21603.8	10.2105	43203.8	9.20641	86399.8	6.48402
1.851	4.48539	21603.8	10.0985	43203.8	9.57847	86399.8	5.72774
1.852	3.70142	21603.8	9.92698	43203.8	9.86737	86399.8	4.90879
1.85299	2.87365	21603.8	9.69649	43203.8	10.076	86399.8	4.03265
1.854	2.00634	21603.8	9.40537	43203.8	10.2097	86399.8	3.10451
1.855	1.10565	21603.8	9.05161	43203.8	10.2759	86399.8	2.13069
1.85599	0.17927	21603.9	8.63553	43203.9	10.2803	86399.9	1.12067
1.857	-0.76348	21603.9	8.15933	43203.9	10.2254	86399.9	0.08754
1.858	-1.71164	21603.9	7.62472	43203.9	10.1102	86399.9	-0.95338
1.85899	-2.6534	21603.9	7.03143	43203.9	9.93172	86399.9	-1.98606
1.86	-3.57664	21603.9	6.3774	43203.9	9.68747	86399.9	-2.99494
1.861	-4.46913	21603.9	5.66074	43203.9	9.37656	86399.9	-3.96621
1.86199	-5.31947	21603.9	4.88254	43203.9	8.99984	86399.9	-4.88879
1.863	-6.11779	21603.9	4.04765	43203.9	8.55997	86399.9	-5.75334
1.864	-6.85521	21603.9	3.16269	43203.9	8.06033	86399.9	-6.5508
1.86499	-7.52346	21603.9	2.23481	43203.9	7.503	86399.9	-7.27342
1.866	-8.11568	21603.9	1.27301	43203.9	6.88744	86399.9	-7.91677
1.867	-8.62728	21603.9	0.28876	43203.9	6.21099	86399.9	-8.4791
1.86799	-9.05576	21603.9	-0.70488	43203.9	5.47106	86399.9	-8.95908
1.869	-9.39983	21603.9	-1.69441	43203.9	4.6681	86399.9	-9.35494
1.87	-9.65811	21603.9	-2.66656	43203.9	3.80657	86399.9	-9.66503
1.87099	-9.8285	21603.9	-3.60902	43203.9	2.89292	86399.9	-9.88788
1.872	-9.90858	21603.9	-4.5115	43203.9	1.93446	86399.9	-10.0219
1.873	-9.8967	21603.9	-5.36673	43203.9	0.94071	86399.9	-10.0657
1.87399	-9.79289	21603.9	-6.16972	43203.9	-0.07577	86399.9	-10.0181
1.875	-9.59893	21603.9	-6.91572	43203.9	-1.10029	86399.9	-9.87764
1.876	-9.31784	21603.9	-7.5988	43203.9	-2.11712	86399.9	-9.64327
1.87699	-8.95312	21603.9	-8.21191	43203.9	-3.1102	86399.9	-9.31449
1.878	-8.50805	21603.9	-8.74799	43203.9	-4.06401	86399.9	-8.89137
1.879	-7.9853	21603.9	-9.20031	43203.9	-4.965	86399.9	-8.37545
1.87999	-7.3874	21603.9	-9.56237	43203.9	-5.80311	86399.9	-7.7704
1.881	-6.71834	21603.9	-9.82839	43203.9	-6.57199	86399.9	-7.08158
1.882	-5.98375	21603.9	-9.99372	43203.9	-7.26815	86399.9	-6.31423
1.88299	-5.18962	21603.9	-10.0553	43203.9	-7.8902	86399.9	-5.47228
1.884	-4.34195	21603.9	-10.0132	43203.9	-8.43741	86399.9	-4.56022
1.885	-3.44704	21603.9	-9.87167	43203.9	-8.90759	86399.9	-3.58622
1.88599	-2.51159	21603.9	-9.63722	43203.9	-9.29621	86399.9	-2.56241
1.887	-1.54288	21603.9	-9.31679	43203.9	-9.59772	86399.9	-1.50311
1.888	-0.54949	21603.9	-8.91618	43203.9	-9.80829	86399.9	-0.42335
1.88899	0.45807	21603.9	-8.4393	43203.9	-9.9274	86399.9	0.66158
1.89	1.4678	21603.9	-7.88899	43203.9	-9.95636	86399.9	1.73618
1.891	2.46752	21603.9	-7.26808	43203.9	-9.8959	86399.9	2.78468
1.89199	3.44525	21603.9	-6.57908	43203.9	-9.74527	86399.9	3.79147
1.893	4.38875	21603.9	-5.82412	43203.9	-9.50309	86399.9	4.74235
1.894	5.28592	21603.9	-5.00585	43203.9	-9.168	86399.9	5.62618
1.89499	6.12575	21603.9	-4.12853	43203.9	-8.73912	86399.9	6.43538
1.896	6.89883	21603.9	-3.199	43203.9	-8.21739	86399.9	7.16535
1.897	7.59782	21603.9	-2.22671	43203.9	-7.60676	86399.9	7.81426
1.89799	8.21729	21603.9	-1.22243	43203.9	-6.91434	86399.9	8.38203
1.899	8.75304	21603.9	-0.1972	43203.9	-6.14936	86399.9	8.86876
1.9	9.20209	21603.9	0.8379	43203.9	-5.32168	86399.9	9.27457
1.90099	9.56312	21603.9	1.87143	43203.9	-4.44052	86399.9	9.60082
1.902	9.83661	21603.9	2.89116	43203.9	-3.51315	86399.9	9.85064
1.903	10.0247	21603.9	3.88378	43203.9	-2.54498	86399.9	10.0287
1.90399	10.131	21603.9	4.8351	43203.9	-1.54202	86399.9	10.1409
1.905	10.1603	21603.9	5.73131	43203.9	-0.51254	86399.9	10.1933
1.906	10.1174	21603.9	6.5606	43203.9	0.53315	86399.9	10.1901
1.90699	10.007	21603.9	7.31374	43203.9	1.58307	86399.9	10.1314
1.908	9.83348	21603.9	7.98397	43203.9	2.62377	86399.9	10.0141
1.909	9.60026	21603.9	8.56717	43203.9	3.64037	86399.9	9.83282
1.90999	9.3093	21603.9	9.06168	43203.9	4.61714	86399.9	9.58304
1.911	8.96144	21603.9	9.4678	43203.9	5.53885	86399.9	9.26189
1.912	8.55726	21603.9	9.7879	43203.9	6.39255	86399.9	8.86839
1.91299	8.09658	21603.9	10.0263	43203.9	7.16821	86399.9	8.40362
1.914	7.57835	21603.9	10.1885	43203.9	7.8585	86399.9	7.86979
1.915	7.00165	21603.9	10.2811	43203.9	8.45897	86399.9	7.26857
1.91599	6.36649	21603.9	10.3108	43203.9	8.96784	86399.9	6.60017
1.917	5.67396	21603.9	10.2827	43203.9	9.38539	86399.9	5.86455
1.918	4.92654	21603.9	10.1992	43203.9	9.7141	86399.9	5.06354
1.91899	4.12878	21603.9	10.0609	43203.9	9.95842	86399.9	4.20197
1.92	3.28719	21603.9	9.86779	43203.9	10.1241	86399.9	3.28787
1.921	2.40935	21603.9	9.61975	43203.9	10.2181	86399.9	2.33231
1.92199	1.50322	21603.9	9.31502	43203.9	10.2475	86399.9	1.34811
1.923	0.5769	21603.9	8.94988	43203.9	10.2177	86399.9	0.34676
1.924	-0.36122	21603.9	8.51979	43203.9	10.1316	86399.9	-0.66351
1.92499	-1.30199	21603.9	8.0213	43203.9	9.9902	86399.9	-1.67623
1.926	-2.23532	21603.9	7.45304	43203.9	9.79438	86399.9	-2.68289
1.927	-3.15092	21603.9	6.81575	43203.9	9.54462	86399.9	-3.67102
1.92799	-4.03904	21603.9	6.11246	43203.9	9.23995	86399.9	-4.62526
1.929	-4.89053	21603.9	5.34783	43203.9	8.87723	86399.9	-5.52981
1.93	-5.69672	21603.9	4.52671	43203.9	8.45206	86399.9	-6.37088
1.93099	-6.44981	21603.9	3.65353	43203.9	7.96052	86399.9	-7.13762
1.932	-7.14326	21603.9	2.73352	43203.9	7.3996	86399.9	-7.82193
1.933	-7.77155	21603.9	1.77445	43203.9	6.76677	86399.9	-8.41852
1.93399	-8.32926	21603.9	0.78709	43203.9	6.06053	86399.9	-8.92435
1.935	-8.81047	21603.9	-0.21592	43203.9	5.2821	86399.9	-9.33781
1.936	-9.20912	21603.9	-1.22113	43203.9	4.43626	86399.9	-9.65846
1.93699	-9.51985	21603.9	-2.21478	43203.9	3.53144	86399.9	-9.88667
1.938	-9.73856	21603.9	-3.18313	43203.9	2.57984	86399.9	-10.0229
1.939	-9.86261	21603.9	-4.113	43203.9	1.59651	86399.9	-10.068
1.93999	-9.89134	21603.9	-4.99295	43203.9	0.59697	86399.9	-10.0227
1.941	-9.82631	21603.9	-5.81456	43203.9	-0.40494	86399.9	-9.88783
1.942	-9.67097	21603.9	-6.5724	43203.9	-1.39864	86399.9	-9.66414
1.94299	-9.42958	21603.9	-7.26289	43203.9	-2.37715	86399.9	-9.35264
1.944	-9.10591	21603.9	-7.88322	43203.9	-3.33488	86399.9	-8.95425
1.945	-8.7026	21603.9	-8.43034	43203.9	-4.26386	86399.9	-8.47015
1.94599	-8.22154	21603.9	-8.90109	43203.9	-5.15241	86399.9	-7.90179
1.947	-7.66482	21603.9	-9.29262	43203.9	-5.98748	86399.9	-7.25047
1.948	-7.03532	21603.9	-9.60144	43203.9	-6.75793	86399.9	-6.51836
1.94899	-6.33681	21603.9	-9.82292	43203.9	-7.45572	86399.9	-5.71099
1.95	-5.57408	21603.9	-9.95238	43203.9	-8.07422	86399.9	-4.83811
1.951	-4.75255	21603.9	-9.98673	43203.9	-8.60767	86399.9	-3.91108
1.95199	-3.87773	21603.9	-9.92622	43203.9	-9.05294	86399.9	-2.93911
1.953	-2.9559	21603.9	-9.7734	43203.9	-9.409	86399.9	-1.92898
1.954	-1.99498	21603.9	-9.53044	43203.9	-9.67433	86399.9	-0.88794
1.95499	-1.00416	21603.9	-9.19896	43203.9	-9.84694	86399.9	0.17418
1.956	0.00649	21604	-8.78164	43204	-9.92593	86400	1.24491
1.957	1.02561	21604	-8.28187	43204	-9.91122	86400	2.30965
1.95799	2.04078	21604	-7.7023	43204	-9.8022	86400	3.35212
1.959	3.03972	21604	-7.04484	43204	-9.59816	86400	4.35525
1.96	4.0106	21604	-6.31203	43204	-9.30049	86400	5.30263
1.96099	4.94168	21604	-5.50806	43204	-8.91387	86400	6.18045
1.962	5.82177	21604	-4.6391	43204	-8.44462	86400	6.9781
1.963	6.64092	21604	-3.71393	43204	-7.89791	86400	7.68795
1.96399	7.38973	21604	-2.74373	43204	-7.27633	86400	8.30555
1.965	8.05912	21604	-1.74061	43204	-6.58081	86400	8.82934
1.966	8.64146	21604	-0.71658	43204	-5.8127	86400	9.26006
1.96699	9.1318	21604	0.31666	43204	-4.97519	86400	9.60089
1.968	9.52832	21604	1.34751	43204	-4.07407	86400	9.85732
1.969	9.83197	21604	2.36393	43204	-3.11855	86400	10.0365
1.96999	10.0458	21604	3.35321	43204	-2.12105	86400	10.1467
1.971	10.1745	21604	4.30226	43204	-1.09575	86400	10.1963
1.972	10.2237	21604	5.19878	43204	-0.05728	86400	10.1914
1.97299	10.1984	21604	6.03294	43204	0.97986	86400	10.1343
1.974	10.1029	21604	6.7978	43204	2.00164	86400	10.0236
1.975	9.94041	21604	7.48898	43204	2.99492	86400	9.85587
1.97599	9.71422	21604	8.10435	43204	3.94853	86400	9.62774
1.977	9.42759	21604	8.64316	43204	4.85426	86400	9.33693
1.978	9.08323	21604	9.10451	43204	5.70633	86400	8.98158
1.97899	8.68302	21604	9.48709	43204	6.49936	86400	8.55964
1.98	8.22848	21604	9.79027	43204	7.22706	86400	8.06794
1.981	7.72153	21604	10.0146	43204	7.88268	86400	7.50323
1.98199	7.16439	21604	10.1618	43204	8.46044	86400	6.86514
1.983	6.55882	21604	10.235	43204	8.95635	86400	6.15624
1.984	5.90545	21604	10.238	43204	9.36822	86400	5.37935
1.98499	5.20386	21604	10.1748	43204	9.69626	86400	4.53698
1.986	4.45319	21604	10.0486	43204	9.943	86400	3.63278
1.987	3.65346	21604	9.86317	43204	10.1128	86400	2.67296
1.98799	2.80701	21604	9.62228	43204	10.2114	86400	1.66751
1.989	1.9191	21604	9.32833	43204	10.2452	86400	0.63017
1.99	0.99773	21604	8.9816	43204	10.2192	86400	-0.42313
1.99099	0.05304	21604	8.58095	43204	10.1356	86400	-1.47576
1.992	-0.90372	21604	8.12526	43204	9.99506	86400	-2.51128
1.993	-1.86095	21604	7.61349	43204	9.79779	86400	-3.51422
1.99399	-2.80674	21604	7.04357	43204	9.54361	86400	-4.47127
1.995	-3.72937	21604	6.41197	43204	9.23083	86400	-5.37235
1.996	-4.61785	21604	5.71505	43204	8.85567	86400	-6.20999
1.99699	-5.46193	21604	4.9512	43204	8.41346	86400	-6.9775
1.998	-6.25197	21604	4.12213	43204	7.90064	86400	-7.66789
1.999	-6.97934	21604	3.23319	43204	7.31577	86400	-8.27485
[truncated: 1 more rows]

## Sheet: Fig 4b
0	11.4042	0	-44.7391
0.002	12.0321	0.002	-44.4808
0.00299	12.5787	0.00299	-44.2156
0.004	13.037	0.004	-43.9437
0.005	13.3989	0.005	-43.6653
0.00599	13.663	0.00599	-43.3816
0.007	13.8258	0.007	-43.0944
0.008	13.883	0.008	-42.8051
0.00899	13.834	0.00899	-42.5154
0.01	13.686	0.01	-42.227
0.011	13.4473	0.011	-41.9404
0.01199	13.1246	0.01199	-41.6524
0.013	12.7231	0.013	-41.3584
0.014	12.2472	0.014	-41.0569
0.01499	11.6978	0.01499	-40.751
0.016	11.073	0.016	-40.4457
0.017	10.3709	0.017	-40.1437
0.01799	9.59252	0.01799	-39.8436
0.019	8.74343	0.019	-39.5416
0.02	7.83206	0.02	-39.2321
0.02099	6.87075	0.02099	-38.9113
0.022	5.86817	0.022	-38.5794
0.023	4.8329	0.023	-38.2396
0.02399	3.77451	0.02399	-37.8953
0.025	2.70307	0.025	-37.5491
0.026	1.63028	0.026	-37.2013
0.02699	0.56724	0.02699	-36.8504
0.028	-0.47671	0.028	-36.4938
0.029	-1.49215	0.029	-36.1283
0.02999	-2.47423	0.02999	-35.7507
0.031	-3.42202	0.031	-35.3624
0.032	-4.3334	0.032	-34.9693
0.03299	-5.20388	0.03299	-34.5776
0.034	-6.01968	0.034	-34.1885
0.035	-6.76861	0.035	-33.7982
0.03599	-7.43954	0.03599	-33.4021
0.037	-8.02759	0.037	-32.9975
0.038	-8.53074	0.038	-32.5836
0.03899	-8.95276	0.03899	-32.1608
0.04	-9.29397	0.04	-31.7307
0.041	-9.55475	0.041	-31.2952
0.04199	-9.73143	0.04199	-30.8551
0.043	-9.82271	0.043	-30.4101
0.044	-9.8291	0.044	-29.9587
0.04499	-9.75003	0.04499	-29.4982
0.046	-9.58613	0.046	-29.0258
0.047	-9.33926	0.047	-28.5406
0.04799	-9.01134	0.04799	-28.0454
0.049	-8.60259	0.049	-27.5451
0.05	-8.10977	0.05	-27.0415
0.05099	-7.53201	0.05099	-26.5335
0.052	-6.8696	0.052	-26.0208
0.053	-6.12915	0.053	-25.5045
0.05399	-5.32011	0.05399	-24.983
0.055	-4.45752	0.055	-24.4528
0.056	-3.55404	0.056	-23.9122
0.05699	-2.61704	0.05699	-23.362
0.058	-1.64805	0.058	-22.8018
0.059	-0.65147	0.059	-22.2292
0.05999	0.36555	0.05999	-21.6445
0.061	1.39242	0.061	-21.0518
0.062	2.41631	0.062	-20.457
0.06299	3.42604	0.06299	-19.8668
0.064	4.41327	0.064	-19.2856
0.065	5.37075	0.065	-18.7119
0.06599	6.29226	0.06599	-18.1403
0.067	7.17152	0.067	-17.5668
0.068	8.00271	0.068	-16.9917
0.06899	8.78227	0.06899	-16.4165
0.07	9.50711	0.07	-15.841
0.071	10.17	0.071	-15.2647
0.07199	10.7614	0.07199	-14.6883
0.073	11.2698	0.073	-14.1116
0.074	11.6873	0.074	-13.5321
0.07499	12.0087	0.07499	-12.9471
0.076	12.2325	0.076	-12.3566
0.077	12.361	0.077	-11.7636
0.07799	12.3973	0.07799	-11.1735
0.079	12.3434	0.079	-10.5881
0.08	12.1968	0.08	-10.0037
0.08099	11.9554	0.08099	-9.41269
0.082	11.6159	0.082	-8.80867
0.083	11.1822	0.083	-8.18992
0.08399	10.66	0.08399	-7.56265
0.085	10.0606	0.085	-6.93815
0.086	9.39791	0.086	-6.32495
0.08699	8.68488	0.08699	-5.7254
0.088	7.92982	0.088	-5.13871
0.089	7.13745	0.089	-4.56355
0.08999	6.30725	0.08999	-3.99746
0.091	5.43808	0.091	-3.43708
0.092	4.53166	0.092	-2.87848
0.09299	3.59595	0.09299	-2.31644
0.094	2.64514	0.094	-1.74665
0.095	1.69506	0.095	-1.16984
0.09599	0.75805	0.09599	-0.59063
0.097	-0.161	0.097	-0.01366
0.098	-1.06462	0.098	0.55849
0.09899	-1.95588	0.09899	1.12546
0.1	-2.83328	0.1	1.68925
0.101	-3.68896	0.101	2.25443
0.10199	-4.51729	0.10199	2.82549
0.103	-5.31435	0.103	3.40125
0.104	-6.07614	0.104	3.97466
0.10499	-6.79631	0.10499	4.54051
0.106	-7.46439	0.106	5.10117
0.107	-8.06752	0.107	5.66339
0.10799	-8.59216	0.10799	6.23174
0.109	-9.02817	0.109	6.80596
0.11	-9.37178	0.11	7.3844
0.11099	-9.62332	0.11099	7.96758
0.112	-9.78782	0.112	8.55591
0.113	-9.87446	0.113	9.1469
0.11399	-9.88784	0.11399	9.7373
0.115	-9.82968	0.115	10.3269
0.116	-9.69364	0.116	10.9184
0.11699	-9.47226	0.11699	11.5135
0.118	-9.16046	0.118	12.1116
0.119	-8.75502	0.119	12.7105
0.11999	-8.25911	0.11999	13.3077
0.121	-7.67825	0.121	13.9001
0.122	-7.02255	0.122	14.4851
0.12299	-6.3009	0.12299	15.0622
0.124	-5.51866	0.124	15.6344
0.125	-4.67824	0.125	16.2068
0.12599	-3.78312	0.12599	16.7832
0.127	-2.83902	0.127	17.3656
0.128	-1.85671	0.128	17.9562
0.12899	-0.84858	0.12899	18.5571
0.13	0.17303	0.13	19.1667
0.131	1.19986	0.131	19.7778
0.13199	2.22879	0.13199	20.3804
0.133	3.26074	0.133	20.9671
0.134	4.2949	0.134	21.5364
0.13499	5.32701	0.13499	22.0917
0.136	6.34645	0.136	22.6379
0.137	7.33844	0.137	23.1793
0.13799	8.28574	0.13799	23.7194
0.139	9.17207	0.139	24.2602
0.14	9.98672	0.14	24.8012
0.14099	10.7224	0.14099	25.3396
0.142	11.3744	0.142	25.8725
0.143	11.9413	0.143	26.3974
0.14399	12.4226	0.14399	26.9152
0.145	12.8207	0.145	27.4285
0.146	13.1346	0.146	27.9395
0.14699	13.3613	0.14699	28.4467
0.148	13.4938	0.148	28.944
0.149	13.5286	0.149	29.4251
0.14999	13.4643	0.14999	29.8892
0.151	13.303	0.151	30.3395
0.152	13.0505	0.152	30.7793
0.15299	12.7143	0.15299	31.2104
0.154	12.2994	0.154	31.6332
0.155	11.8078	0.155	32.049
0.15599	11.2395	0.15599	32.4611
0.157	10.5953	0.157	32.8741
0.158	9.87737	0.158	33.2915
0.15899	9.08735	0.15899	33.7144
0.16	8.22438	0.16	34.1412
0.161	7.29049	0.161	34.5684
0.16199	6.2888	0.16199	34.9939
0.163	5.23092	0.163	35.4167
0.164	4.12772	0.164	35.8335
0.16499	2.99449	0.16499	36.2375
0.166	1.84754	0.166	36.6233
0.167	0.70476	0.167	36.9909
0.16799	-0.41712	0.16799	37.3461
0.169	-1.50476	0.169	37.697
0.17	-2.55108	0.17	38.0494
0.17099	-3.55117	0.17099	38.4046
0.172	-4.5012	0.172	38.7608
0.173	-5.39492	0.173	39.1154
0.17399	-6.22713	0.17399	39.4666
0.175	-6.996	0.175	39.8124
0.176	-7.69675	0.176	40.1504
0.17699	-8.3257	0.17699	40.4815
0.178	-8.87736	0.178	40.8087
0.179	-9.35029	0.179	41.1338
0.17999	-9.74422	0.17999	41.4582
0.181	-10.0624	0.181	41.7836
0.182	-10.3057	0.182	42.108
0.18299	-10.4694	0.18299	42.4262
0.184	-10.5463	0.184	42.7345
0.185	-10.5288	0.185	43.0325
0.18599	-10.414	0.18599	43.322
0.187	-10.2079	0.187	43.6062
0.188	-9.91925	0.188	43.8873
0.18899	-9.55882	0.18899	44.1667
0.19	-9.13493	0.19	44.445
0.191	-8.65301	0.191	44.7194
0.19199	-8.11903	0.19199	44.9848
0.193	-7.53547	0.193	45.239
0.194	-6.8973	0.194	45.4859
0.19499	-6.19716	0.19499	45.7307
0.196	-5.43002	0.196	45.9749
0.197	-4.60006	0.197	46.2164
0.19799	-3.71709	0.19799	46.4525
0.199	-2.79083	0.199	46.6804
0.2	-1.82805	0.2	46.8973
0.20099	-0.83368	0.20099	47.1002
0.202	0.18965	0.202	47.2863
0.203	1.2394	0.203	47.4546
0.20399	2.3085	0.20399	47.6054
0.205	3.38414	0.205	47.7396
0.206	4.4489	0.206	47.86
0.20699	5.48643	0.20699	47.9731
0.208	6.4854	0.208	48.084
0.209	7.43608	0.209	48.1926
0.20999	8.32686	0.20999	48.2957
0.211	9.1506	0.211	48.3916
0.212	9.90063	0.212	48.4819
0.21299	10.5702	0.21299	48.5714
0.214	11.1519	0.214	48.6635
0.215	11.6393	0.215	48.7537
0.21599	12.0304	0.21599	48.8312
0.217	12.3275	0.217	48.8885
0.218	12.5341	0.218	48.9265
0.21899	12.6485	0.21899	48.9505
0.22	12.6697	0.22	48.9669
0.221	12.5969	0.221	48.9824
0.22199	12.4314	0.22199	49.003
0.223	12.178	0.223	49.0329
0.224	11.8424	0.224	49.0719
0.22499	11.4288	0.22499	49.1142
0.226	10.9394	0.226	49.1499
0.227	10.3727	0.227	49.1698
0.22799	9.72968	0.22799	49.1679
0.229	9.0125	0.229	49.1408
0.23	8.22322	0.23	49.0874
0.23099	7.36212	0.23099	49.0119
0.232	6.43004	0.232	48.9271
0.233	5.43405	0.233	48.851
0.23399	4.38454	0.23399	48.7956
0.235	3.29633	0.235	48.7619
0.236	2.18522	0.236	48.7432
0.23699	1.06748	0.23699	48.7297
0.238	-0.03923	0.238	48.7105
0.239	-1.12192	0.239	48.677
0.23999	-2.17375	0.23999	48.6248
0.241	-3.19131	0.241	48.5526
0.242	-4.1708	0.242	48.4578
0.24299	-5.10551	0.24299	48.3361
0.244	-5.98684	0.244	48.1878
0.245	-6.80208	0.245	48.0187
0.24599	-7.54183	0.24599	47.8364
0.247	-8.20238	0.247	47.6491
0.248	-8.78691	0.248	47.4656
0.24899	-9.2992	0.24899	47.291
0.25	-9.73956	0.25	47.1223
0.251	-10.1037	0.251	46.9496
0.25199	-10.3861	0.25199	46.7639
0.253	-10.583	0.253	46.5632
0.254	-10.6932	0.254	46.3515
0.25499	-10.7171	0.25499	46.1351
0.256	-10.6565	0.256	45.92
0.257	-10.5113	0.257	45.7085
0.25799	-10.2836	0.25799	45.4981
0.259	-9.97451	0.259	45.2841
0.26	-9.58264	0.26	45.0632
0.26099	-9.10708	0.26099	44.8342
0.262	-8.55391	0.262	44.5964
0.263	-7.93445	0.263	44.3484
0.26399	-7.25872	0.26399	44.0892
0.265	-6.53615	0.265	43.8198
0.266	-5.77027	0.266	43.5415
0.26699	-4.95884	0.26699	43.2542
0.268	-4.09785	0.268	42.9578
0.269	-3.18327	0.269	42.6526
0.26999	-2.21733	0.26999	42.3396
0.271	-1.20731	0.271	42.0197
0.272	-0.16387	0.272	41.6923
0.27299	0.90073	0.27299	41.3572
0.274	1.97423	0.274	41.0163
0.275	3.04384	0.275	40.6741
0.27599	4.09613	0.27599	40.3357
0.277	5.11759	0.277	40.0029
0.278	6.09631	0.278	39.6727
0.27899	7.02197	0.27899	39.3405
0.28	7.89222	0.28	39.0025
0.281	8.70749	0.281	38.6546
0.28199	9.46935	0.28199	38.2938
0.283	10.1764	0.283	37.9222
0.284	10.8203	0.284	37.5433
0.28499	11.3914	0.28499	37.1572
0.286	11.8763	0.286	36.7623
0.287	12.2677	0.287	36.3606
0.28799	12.5622	0.28799	35.9558
0.289	12.7578	0.289	35.5496
0.29	12.8483	0.29	35.1397
0.29099	12.8301	0.29099	34.7236
0.292	12.7032	0.292	34.3025
0.293	12.4742	0.293	33.8792
0.29399	12.1528	0.29399	33.4571
0.295	11.7464	0.295	33.0417
0.296	11.2611	0.296	32.638
0.29699	10.7014	0.29699	32.2457
0.298	10.0728	0.298	31.8573
0.299	9.38107	0.299	31.4615
0.29999	8.63272	0.29999	31.0493
0.301	7.82744	0.301	30.6166
0.302	6.96656	0.302	30.1636
0.30299	6.04964	0.30299	29.6938
0.304	5.08307	0.304	29.212
0.305	4.07832	0.305	28.7211
0.30599	3.05015	0.30599	28.2194
0.307	2.01264	0.307	27.7045
0.308	0.97809	0.308	27.1774
0.30899	-0.04556	0.30899	26.6445
0.31	-1.05487	0.31	26.114
0.311	-2.04647	0.311	25.59
0.31199	-3.01744	0.31199	25.0699
0.313	-3.9623	0.313	24.5484
0.314	-4.87372	0.314	24.0208
0.31499	-5.74205	0.31499	23.486
0.316	-6.55691	0.316	22.9464
0.317	-7.31013	0.317	22.4053
0.31799	-7.99346	0.31799	21.8635
0.319	-8.59795	0.319	21.3198
0.32	-9.11346	0.32	20.7742
0.32099	-9.53383	0.32099	20.2268
0.322	-9.85818	0.322	19.6766
0.323	-10.0885	0.323	19.1226
0.32399	-10.2323	0.32399	18.5666
0.325	-10.297	0.325	18.0132
0.326	-10.2882	0.326	17.465
0.32699	-10.2073	0.32699	16.9206
0.328	-10.0484	0.328	16.376
0.329	-9.80584	0.329	15.8263
0.32999	-9.47458	0.32999	15.2667
0.331	-9.05427	0.331	14.6962
0.332	-8.5487	0.332	14.1192
0.33299	-7.968	0.33299	13.5422
0.334	-7.32342	0.334	12.971
0.335	-6.62785	0.335	12.4081
0.33599	-5.88776	0.33599	11.8522
0.337	-5.10608	0.337	11.2993
0.338	-4.28169	0.338	10.747
0.33899	-3.40939	0.33899	10.1953
0.34	-2.48742	0.34	9.64374
0.341	-1.51966	0.341	9.09
0.34199	-0.51567	0.34199	8.5329
0.343	0.51051	0.343	7.97299
0.344	1.54259	0.344	7.41231
0.34499	2.56656	0.34499	6.85426
0.346	3.57012	0.346	6.30196
0.347	4.54488	0.347	5.75622
0.34799	5.4847	0.34799	5.21574
0.349	6.38334	0.349	4.67831
0.35	7.23735	0.35	4.14152
0.35099	8.04785	0.35099	3.6039
0.352	8.81474	0.352	3.06508
0.353	9.53383	0.353	2.52477
0.35399	10.1974	0.35399	1.98147
0.355	10.7941	0.355	1.43294
0.356	11.3102	0.356	0.87902
0.35699	11.7335	0.35699	0.3224
0.358	12.0579	0.358	-0.23411
0.359	12.2783	0.359	-0.78983
0.35999	12.3962	0.35999	-1.34551
0.361	12.4155	0.361	-1.90086
0.362	12.3404	0.362	-2.45361
0.36299	12.1757	0.36299	-3.00233
0.364	11.9249	0.364	-3.54821
0.365	11.5943	0.365	-4.09396
0.36599	11.1846	0.36599	-4.64301
0.367	10.695	0.367	-5.19977
0.368	10.1241	0.368	-5.76794
0.36899	9.47226	0.36899	-6.34798
0.37	8.74285	0.37	-6.93732
0.371	7.94312	0.371	-7.53246
0.37199	7.08144	0.37199	-8.12985
0.373	6.17007	0.373	-8.72646
0.374	5.22286	0.374	-9.32094
0.37499	4.25353	0.37499	-9.91393
0.376	3.27394	0.376	-10.5064
0.377	2.29818	0.377	-11.0978
0.37799	1.33798	0.37799	-11.6855
0.379	0.40107	0.379	-12.2661
0.38	-0.51338	0.38	-12.8385
0.38099	-1.41306	0.38099	-13.4042
0.382	-2.30448	0.382	-13.9666
0.383	-3.18786	0.383	-14.5304
0.38399	-4.05707	0.38399	-15.1004
0.385	-4.9042	0.385	-15.6799
0.386	-5.71614	0.386	-16.2688
0.38699	-6.47848	0.38699	-16.8623
0.388	-7.17325	0.388	-17.4528
0.389	-7.791	0.389	-18.0341
0.38999	-8.32801	0.38999	-18.6028
0.391	-8.78111	0.391	-19.157
0.392	-9.14944	0.392	-19.6961
0.39299	-9.43102	0.39299	-20.2214
0.394	-9.6268	0.394	-20.7346
0.395	-9.74015	0.395	-21.2378
0.39599	-9.77852	0.39599	-21.7345
0.397	-9.7448	0.397	-22.2274
0.398	-9.64075	0.398	-22.7167
0.39899	-9.46529	0.39899	-23.202
0.4	-9.21618	0.4	-23.6818
0.401	-8.8907	0.401	-24.1522
0.40199	-8.48265	0.40199	-24.6088
0.403	-7.98709	0.403	-25.05
0.404	-7.40603	0.404	-25.4775
0.40499	-6.74553	0.40499	-25.8952
0.406	-6.01219	0.406	-26.3079
0.407	-5.21136	0.407	-26.7197
0.40799	-4.34547	0.40799	-27.1336
0.409	-3.41743	0.409	-27.5519
0.41	-2.43351	0.41	-27.9768
0.41099	-1.40503	0.41099	-28.4092
0.412	-0.3455	0.412	-28.846
0.413	0.72939	0.413	-29.2793
0.41399	1.80741	0.41399	-29.6996
0.415	2.87516	0.415	-30.1006
0.416	3.92267	0.416	-30.4829
0.41699	4.94101	0.41699	-30.8542
0.418	5.92405	0.418	-31.2258
0.419	6.86498	0.419	-31.6051
0.41999	7.75515	0.41999	-31.9923
0.421	8.5881	0.421	-32.3833
0.422	9.35726	0.422	-32.7738
0.42299	10.0571	0.42299	-33.1588
0.424	10.6804	0.424	-33.5284
0.425	11.219	0.425	-33.8683
0.42599	11.668	0.42599	-34.1662
0.427	12.0268	0.427	-34.4149
0.428	12.2971	0.428	-34.6157
0.42899	12.4824	0.42899	-34.7835
0.43	12.5846	0.43	-34.9536
0.431	12.6028	0.431	-35.1824
0.43199	12.5329	0.43199	-35.5257
0.433	12.3733	0.433	-35.9802
0.434	12.1241	0.434	-36.4686
0.43499	11.7838	0.43499	-36.9118
0.436	11.3552	0.436	-37.2866
0.437	10.8425	0.437	-37.6101
0.43799	10.2556	0.43799	-37.9071
0.439	9.60646	0.439	-38.1963
0.44	8.90578	0.44	-38.4888
0.44099	8.15954	0.44099	-38.7884
0.442	7.37194	0.442	-39.0922
0.443	6.54191	0.443	-39.3942
0.44399	5.67007	0.44399	-39.6876
0.445	4.7593	0.445	-39.9696
0.446	3.81643	0.446	-40.2424
0.44699	2.8482	0.44699	-40.5111
0.448	1.86187	0.448	-40.778
0.449	0.86921	0.449	-41.0409
0.44999	-0.1186	0.44999	-41.2966
0.451	-1.08926	0.451	-41.5449
0.452	-2.03443	0.452	-41.7859
0.45299	-2.94515	0.45299	-42.0173
0.454	-3.81643	0.454	-42.2363
0.455	-4.64317	0.455	-42.4429
0.45599	-5.426	0.45599	-42.6398
0.457	-6.16488	0.457	-42.8294
0.458	-6.85748	0.458	-43.0126
0.45899	-7.49502	0.45899	-43.1893
0.46	-8.06694	0.46	-43.3591
0.461	-8.55855	0.461	-43.5201
0.46199	-8.9603	0.46199	-43.6698
0.463	-9.26669	0.463	-43.8087
0.464	-9.47574	0.464	-43.9414
0.46499	-9.59136	0.46499	-44.0734
0.466	-9.61867	0.466	-44.2074
0.467	-9.56347	0.467	-44.3428
0.46799	-9.42637	0.46799	-44.4752
0.469	-9.20922	0.469	-44.5964
0.47	-8.91448	0.47	-44.6992
0.47099	-8.54696	0.47099	-44.7816
0.472	-8.11498	0.472	-44.8448
0.473	-7.62449	0.473	-44.8907
0.47399	-7.07855	0.47399	-44.9218
0.475	-6.47502	0.475	-44.9427
0.476	-5.81058	0.476	-44.9599
0.47699	-5.08307	0.47699	-44.9789
0.478	-4.28973	0.478	-45.0004
0.479	-3.42833	0.479	-45.0196
0.47999	-2.49946	0.47999	-45.0303
0.481	-1.50992	0.481	-45.028
0.482	-0.47384	0.482	-45.011
0.48299	0.59188	0.48299	-44.9811
0.484	1.66754	0.484	-44.9427
0.485	2.73405	0.485	-44.9001
0.48599	3.77336	0.48599	-44.8532
0.487	4.76965	0.487	-44.7973
0.488	5.71211	0.488	-44.7278
0.48899	6.5967	0.48899	-44.6447
0.49	7.42568	0.49	-44.5511
0.491	8.20122	0.491	-44.4487
0.49199	8.92376	0.49199	-44.3369
0.493	9.58729	0.493	-44.2151
0.494	10.1811	0.494	-44.0833
0.49499	10.6944	0.49499	-43.944
0.496	11.1174	0.496	-43.8017
0.497	11.4458	0.497	-43.6603
0.49799	11.6791	0.49799	-43.521
0.499	11.8219	0.499	-43.3829
0.5	11.884	0.5	-43.2428
0.50099	11.8734	0.50099	-43.0983
0.502	11.7979	0.502	-42.9483
0.503	11.6621	0.503	-42.7919
0.50399	11.4686	0.50399	-42.6293
0.505	11.219	0.505	-42.4628
0.506	10.909	0.506	-42.2946
0.50699	10.5317	0.50699	-42.1251
0.508	10.0792	0.508	-41.9543
0.509	9.5472	0.509	-41.7822
0.50999	8.93478	0.50999	-41.6078
0.511	8.24522	0.511	-41.4304
0.512	7.48404	0.512	-41.2504
0.51299	6.65612	0.51299	-41.0672
0.514	5.76739	0.514	-40.8793
0.515	4.83002	0.515	-40.6855
0.51599	3.8595	0.51599	-40.4835
0.517	2.87402	0.517	-40.2707
0.518	1.88709	0.518	-40.0467
0.51899	0.90703	0.51899	-39.813
0.52	-0.06016	0.52	-39.5703
0.521	-1.00903	0.521	-39.3169
0.52199	-1.93353	0.52199	-39.0508
0.523	-2.8287	0.523	-38.774
0.524	-3.68838	0.524	-38.4913
0.52499	-4.5081	0.52499	-38.2074
0.526	-5.28846	0.526	-37.9247
0.527	-6.02947	0.527	-37.6432
0.52799	-6.7288	0.52799	-37.3621
0.529	-7.37946	0.529	-37.081
0.53	-7.97147	0.53	-36.7977
0.53099	-8.49308	0.53099	-36.5079
0.532	-8.93652	0.532	-36.207
0.533	-9.29513	0.533	-35.8918
0.53399	-9.56695	0.53399	-35.5605
0.535	-9.75003	0.535	-35.2152
0.536	-9.83957	0.536	-34.8615
0.53699	-9.83143	0.53699	-34.5043
0.538	-9.72561	0.538	-34.1426
0.539	-9.52686	0.539	-33.7707
0.53999	-9.24056	0.53999	-33.3841
0.541	-8.86866	0.541	-32.9826
0.542	-8.41488	0.542	-32.5695
0.54299	-7.88296	0.54299	-32.1478
0.544	-7.28067	0.544	-31.7195
0.545	-6.61862	0.545	-31.2859
0.54599	-5.90561	0.54599	-30.8483
0.547	-5.14922	0.547	-30.407
0.548	-4.35064	0.548	-29.9604
0.54899	-3.50869	0.54899	-29.5045
0.55	-2.62162	0.55	-29.0355
0.551	-1.69276	0.551	-28.5521
0.55199	-0.72596	0.55199	-28.0577
0.553	0.2733	0.553	-27.5594
0.554	1.29671	0.554	-27.0634
0.55499	2.33258	0.55499	-26.5726
0.556	3.36577	0.556	-26.0865
0.557	4.37822	0.557	-25.6019
0.55799	5.35463	0.55799	-25.114
0.559	6.28131	0.559	-24.6164
0.56	7.15304	0.56	-24.1043
0.56099	7.96916	0.56099	-23.5772
0.562	8.73067	0.562	-23.0409
0.563	9.4345	0.563	-22.5045
0.56399	10.0752	0.56399	-21.9753
0.565	10.6431	0.565	-21.4555
0.566	11.1273	0.566	-20.9442
0.56699	11.5241	0.56699	-20.4389
0.568	11.833	0.568	-19.9361
0.569	12.0561	0.569	-19.4321
0.56999	12.1915	0.56999	-18.9237
0.571	12.2378	0.571	-18.4093
0.572	12.1944	0.572	-17.8884
0.57299	12.0614	0.57299	-17.3598
0.574	11.8412	0.574	-16.8237
0.575	11.5352	0.575	-16.2838
0.57599	11.1408	0.57599	-15.7458
0.577	10.657	0.577	-15.2127
0.578	10.0868	0.578	-14.683
0.57899	9.43973	0.57899	-14.1543
0.58	8.7243	0.58	-13.624
0.581	7.94833	0.581	-13.0898
0.58199	7.11666	0.58199	-12.5501
0.583	6.23462	0.583	-12.0063
0.584	5.30917	0.584	-11.4643
0.58499	4.35006	0.58499	-10.9311
0.586	3.36462	0.586	-10.4094
0.587	2.36068	0.587	-9.89715
0.58799	1.34715	0.58799	-9.39064
0.589	0.33289	0.589	-8.88718
0.59	-0.67496	0.59	-8.38326
0.59099	-1.67213	0.59099	-7.87385
0.592	-2.65604	0.592	-7.35459
0.593	-3.61892	0.593	-6.82412
0.59399	-4.55235	0.59399	-6.28296
0.595	-5.44556	0.595	-5.73167
0.596	-6.28304	0.596	-5.17066
0.59699	-7.05257	0.59699	-4.60086
0.598	-7.74416	0.598	-4.02371
0.599	-8.35291	0.599	-3.44173
0.59999	-8.8762	0.59999	-2.85777
0.601	-9.31371	0.601	-2.27385
0.602	-9.66167	0.602	-1.69087
0.60299	-9.9175	0.60299	-1.10854
0.604	-10.0845	0.604	-0.52538
0.605	-10.1712	0.605	0.06126
0.60599	-10.1858	0.60599	0.65468
0.607	-10.1328	0.607	1.25635
0.608	-10.0123	0.608	1.86304
0.60899	-9.82271	0.60899	2.46846
0.61	-9.56288	0.61	3.06836
0.611	-9.23244	0.611	3.66339
0.61199	-8.83039	0.61199	4.25716
0.613	-8.35349	0.613	4.85217
0.614	-7.79794	0.614	5.44868
0.61499	-7.16228	0.61499	6.04598
0.616	-6.45022	0.616	6.64298
0.617	-5.66777	0.617	7.23881
0.61799	-4.82312	0.61799	7.83294
0.619	-3.92784	0.619	8.42502
0.62	-2.99449	0.62	9.01671
0.62099	-2.03328	0.62099	9.61293
0.622	-1.04972	0.622	10.218
0.623	-0.04783	0.623	10.8302
0.62399	0.97121	0.62399	11.4429
0.625	2.00576	0.625	12.0496
0.626	3.05072	0.626	12.6468
0.62699	4.09842	0.62699	13.2337
0.628	5.13714	0.628	13.8102
0.629	6.15566	0.629	14.3764
0.62999	7.13976	0.62999	14.934
0.631	8.07794	0.631	15.4883
0.632	8.95508	0.632	16.0441
0.63299	9.75468	0.63299	16.6017
0.634	10.4641	0.634	17.159
0.635	11.076	0.635	17.7163
0.63599	11.5914	0.63599	18.2741
0.637	12.0145	0.637	18.8298
0.638	12.3504	0.638	19.3792
0.63899	12.5998	0.63899	19.92
0.64	12.7607	0.64	20.4522
0.641	12.8312	0.641	20.977
0.64199	12.8089	0.64199	21.4953
0.643	12.6914	0.643	22.0085
0.644	12.4736	0.644	22.5187
0.64499	12.154	0.64499	23.027
0.646	11.7341	0.646	23.5323
0.647	11.219	0.647	24.0319
0.64799	10.6168	0.64799	24.5244
0.649	9.93902	0.649	25.0112
0.65	9.19471	0.65	25.4946
0.65099	8.39056	0.65099	25.9752
0.652	7.52912	0.652	26.4516
0.653	6.61574	0.653	26.9237
0.65399	5.65798	0.65399	27.3928
0.655	4.67019	0.655	27.8593
0.656	3.66714	0.656	28.3225
0.65699	2.66063	0.65699	28.7813
0.658	1.65894	0.658	29.2353
0.659	0.66923	0.659	29.6848
0.65999	-0.3031	0.65999	30.1298
0.661	-1.25201	0.661	30.5698
0.662	-2.17203	0.662	31.0038
0.66299	-3.05703	0.66299	31.4301
0.664	-3.90372	0.664	31.847
0.665	-4.71388	0.665	32.2535
0.66599	-5.48873	0.66599	32.6511
0.667	-6.22943	0.667	33.0438
0.668	-6.93019	0.668	33.4355
0.66899	-7.58113	0.66899	33.8276
0.67	-8.16996	0.67	34.2229
0.671	-8.68256	0.671	34.6246
0.67199	-9.10998	0.67199	35.0328
0.673	-9.44554	0.673	35.4425
0.674	-9.69074	0.674	35.8467
0.67499	-9.84887	0.67499	36.2404
0.676	-9.92739	0.676	36.6218
0.677	-9.9303	0.677	36.9898
0.67799	-9.85818	0.67799	37.3433
0.679	-9.70527	0.679	37.6838
0.68	-9.46703	0.68	38.0183
0.68099	-9.14131	0.68099	38.3585
0.682	-8.73067	0.682	38.7129
0.683	-8.23885	0.683	39.0799
0.68399	-7.66553	0.68399	39.45
0.685	-7.00985	0.685	39.8131
0.686	-6.27151	0.686	40.1668
0.68699	-5.45132	0.68699	40.517
0.688	-4.55063	0.688	40.8709
0.689	-3.57701	0.689	41.2317
0.68999	-2.54075	0.68999	41.5974
0.691	-1.45662	0.691	41.962
0.692	-0.33977	0.692	42.3171
0.69299	0.79128	0.69299	42.6562
0.694	1.91747	0.694	42.9758
0.695	3.02089	0.695	43.2746
0.69599	4.08808	0.69599	43.5567
0.697	5.11183	0.697	43.83
0.698	6.08997	0.698	44.1001
0.69899	7.01967	0.69899	44.3666
0.7	7.89858	0.7	44.6231
0.701	8.7243	0.701	44.864
0.70199	9.49665	0.70199	45.0898
0.703	10.2125	0.703	45.3042
0.704	10.8664	0.704	45.5086
0.70499	11.4487	0.70499	45.703
0.706	11.9484	0.706	45.8876
0.707	12.3557	0.707	46.0653
0.70799	12.6679	0.70799	46.2405
0.709	12.8847	0.709	46.4145
0.71	13.0088	0.71	46.5857
0.71099	13.0476	0.71099	46.7527
0.712	13.0058	0.712	46.9153
0.713	12.8865	0.713	47.0723
0.71399	12.6897	0.71399	47.2223
0.715	12.4179	0.715	47.3631
0.716	12.0731	0.716	47.4921
0.71699	11.6569	0.71699	47.6088
0.718	11.167	0.718	47.7188
0.719	10.6005	0.719	47.8284
0.71999	9.95706	0.71999	47.9367
0.721	9.2365	0.721	48.0373
0.722	8.44095	0.722	48.1268
0.72299	7.57073	0.72299	48.2087
0.724	6.62958	0.724	48.2918
0.725	5.62516	0.725	48.385
0.72599	4.57362	0.72599	48.4918
0.727	3.49492	0.727	48.6066
0.728	2.41172	0.728	48.7175
0.72899	1.34027	0.72899	48.8134
0.73	0.29049	0.73	48.8885
0.731	-0.73398	0.731	48.9409
0.73199	-1.72945	0.73199	48.9714
0.733	-2.69332	0.733	48.9812
0.734	-3.61892	0.734	48.9678
0.73499	-4.49833	0.73499	48.9282
0.736	-5.32413	0.736	48.8678
0.737	-6.08997	0.737	48.8018
0.73799	-6.79054	0.73799	48.7467
0.739	-7.41932	0.739	48.7104
0.74	-7.97205	0.74	48.6908
0.74099	-8.44674	0.74099	48.6802
0.742	-8.84663	0.742	48.6695
0.743	-9.17497	0.743	48.6509
0.74399	-9.43508	0.74399	48.6184
0.745	-9.62506	0.745	48.5686
0.746	-9.73956	0.746	48.5012
0.74699	-9.76921	0.74699	48.4213
0.748	-9.70934	0.748	48.3394
0.749	-9.55707	0.749	48.2643
0.74999	-9.31545	0.74999	48.1963
0.751	-8.9893	0.751	48.1271
0.752	-8.5852	0.752	48.0467
0.75299	-8.10919	0.75299	47.9509
0.754	-7.56206	0.754	47.8426
0.755	-6.93943	0.755	47.7252
0.75599	-6.2375	0.75599	47.5983
0.757	-5.4542	0.757	47.4612
0.758	-4.59374	0.758	47.3152
0.75899	-3.66657	0.75899	47.1625
0.76	-2.68758	0.76	47.0029
0.761	-1.67327	0.761	46.8365
0.76199	-0.63943	0.76199	46.6626
0.763	0.40222	0.763	46.4791
0.764	1.44515	0.764	46.2851
0.76499	2.48627	0.76499	46.0816
0.766	3.5196	0.766	45.8691
0.767	4.53626	0.767	45.6472
0.76799	5.5273	0.76799	45.4154
0.769	6.4877	0.769	45.1742
0.77	7.41817	0.77	44.9271
0.77099	8.31527	0.77099	44.6794
0.772	9.17149	0.772	44.4351
0.773	9.97916	0.773	44.1968
0.77399	10.7288	0.77399	43.9652
0.775	11.4124	0.775	43.7378
0.776	12.0181	0.776	43.5093
0.77699	12.5352	0.77699	43.2769
0.778	12.9564	0.778	43.0417
0.779	13.2782	0.779	42.8034
0.77999	13.5009	0.77999	42.5554
0.781	13.6282	0.781	42.2895
0.782	13.6647	0.782	42.0016
0.78299	13.6128	0.78299	41.6948
0.784	13.4714	0.784	41.3767
0.785	13.2376	0.785	41.0523
0.78599	12.91	0.78599	40.721
0.787	12.4912	0.787	40.3823
0.788	11.9858	0.788	40.0394
0.78899	11.4019	0.78899	39.6963
0.79	10.7457	0.79	39.355
0.791	10.0222	0.791	39.0128
0.79199	9.23418	0.79199	38.6653
0.793	8.38824	0.793	38.3118
0.794	7.48808	0.794	37.9575
0.79499	6.53845	0.79499	37.6066
0.796	5.54629	0.796	37.2572
0.797	4.52074	0.797	36.9054
0.79799	3.47138	0.79799	36.5491
0.799	2.4077	0.799	36.187
0.8	1.33511	0.8	35.8177
0.80099	0.26242	0.80099	35.4402
0.802	-0.79758	0.802	35.0533
0.803	-1.83034	0.803	34.6554
0.80399	-2.82525	0.80399	34.2458
0.805	-3.77336	0.805	33.8236
0.806	-4.66617	0.806	33.388
0.80699	-5.49909	0.80699	32.941
0.808	-6.26862	0.808	32.4868
0.809	-6.97233	0.809	32.0283
0.80999	-7.60541	0.80999	31.5678
0.811	-8.16475	0.811	31.1065
0.812	-8.64837	0.812	30.6441
0.81299	-9.05485	0.81299	30.1796
0.814	-9.38397	0.814	29.7133
0.815	-9.63262	0.815	29.2451
0.81599	-9.79596	0.81599	28.7748
0.817	-9.87214	0.817	28.3018
0.818	-9.86341	0.818	27.8249
0.81899	-9.77503	0.81899	27.3435
0.82	-9.61169	0.82	26.86
0.821	-9.37991	0.821	26.3795
0.82199	-9.07806	0.82199	25.9067
0.823	-8.70169	0.823	25.442
0.824	-8.24406	0.824	24.9796
0.82499	-7.7008	0.82499	24.5113
0.826	-7.06874	0.826	24.0299
0.827	-6.35163	0.827	23.5319
0.82799	-5.55378	0.82799	23.0202
0.829	-4.68456	0.829	22.5036
0.83	-3.75556	0.83	21.9908
0.83099	-2.78395	0.83099	21.4875
0.832	-1.78448	0.832	20.9966
0.833	-0.76664	0.833	20.5178
0.83399	0.26471	0.83399	20.0466
0.835	1.30818	0.835	19.575
0.836	2.35839	0.836	19.0933
0.83699	3.40939	0.83699	18.5946
0.838	4.45235	0.838	18.0781
0.839	5.47837	0.839	17.5493
0.83999	6.47963	0.83999	17.0169
0.841	7.44879	0.841	16.489
0.842	8.37782	0.842	15.9698
0.84299	9.25624	0.84299	15.4588
0.844	10.0734	0.844	14.9533
0.845	10.8227	0.845	14.4512
0.84599	11.4949	0.84599	13.952
0.847	12.0813	0.847	13.4565
0.848	12.5752	0.848	12.9658
0.84899	12.9735	0.84899	12.4791
0.85	13.2788	0.85	11.9921
0.851	13.4938	0.851	11.4978
0.85199	13.6176	0.85199	10.9891
0.853	13.6482	0.853	10.4616
0.854	13.5834	0.854	9.91592
0.85499	13.4254	0.85499	9.3564
0.856	13.1776	0.856	8.78751
0.857	12.8436	0.857	8.21183
0.85799	12.4284	0.85799	7.63121
0.859	11.9308	0.859	7.04658
0.86	11.3516	0.86	6.45725
0.86099	10.6909	0.86099	5.86329
0.862	9.95357	0.862	5.26781
0.863	9.14421	0.863	4.67662
0.86399	8.26953	0.86399	4.09393
0.865	7.33902	0.865	3.51768
0.866	6.36374	0.866	2.94035
0.86699	5.35348	0.86699	2.35514
0.868	4.31789	0.868	1.76064
0.869	3.26763	0.869	1.16122
0.86999	2.21446	0.86999	0.56402
0.871	1.17006	0.871	-0.02477
0.872	0.14553	0.872	-0.60271
0.87299	-0.85087	0.87299	-1.17153
0.874	-1.81429	0.874	-1.73502
0.875	-2.73921	0.875	-2.29713
0.87599	-3.61892	0.87599	-2.86184
0.877	-4.45005	0.877	-3.43241
0.878	-5.22977	0.878	-4.01022
0.87899	-5.95688	0.87899	-4.59399
0.88	-6.62843	0.88	-5.17996
0.881	-7.23851	0.881	-5.76386
0.88199	-7.78175	0.88199	-6.34286
0.883	-8.25506	0.883	-6.91557
0.884	-8.65706	0.884	-7.48151
0.88499	-8.98582	0.88499	-8.04057
0.886	-9.2365	0.886	-8.59256
0.887	-9.4043	0.887	-9.13753
0.88799	-9.4862	0.88799	-9.67581
0.889	-9.48039	0.889	-10.2069
0.89	-9.38514	0.89	-10.7288
0.89099	-9.20109	0.89099	-11.2394
0.892	-8.92898	0.892	-11.7391
0.893	-8.57419	0.893	-12.2318
0.89399	-8.14218	0.89399	-12.7216
0.895	-7.63663	0.895	-13.2089
0.896	-7.05834	0.896	-13.6894
0.89699	-6.40294	0.89699	-14.1588
0.898	-5.66835	0.898	-14.6169
0.899	-4.85935	0.899	-15.0691
0.89999	-3.98757	0.89999	-15.5217
0.901	-3.06679	0.901	-15.9776
0.902	-2.10953	0.902	-16.4351
0.90299	-1.12651	0.90299	-16.891
0.904	-0.12433	0.904	-17.342
0.905	0.88984	0.905	-17.7838
0.90599	1.91117	0.90599	-18.2126
0.907	2.93196	0.907	-18.6281
0.908	3.94277	0.908	-19.0365
0.90899	4.93468	0.90899	-19.4483
0.91	5.90158	0.91	-19.872
0.911	6.83555	0.911	-20.3104
0.91199	7.72913	0.91199	-20.7618
0.913	8.57535	0.913	-21.2217
0.914	9.36946	0.914	-21.6841
0.91499	10.1083	0.91499	-22.1444
0.916	10.7848	0.916	-22.5992
0.917	11.3885	0.917	-23.0466
0.91799	11.9085	0.91799	-23.4862
0.919	12.3369	0.919	-23.919
0.92	12.6709	0.92	-24.3446
0.92099	12.9106	0.92099	-24.7615
0.922	13.0629	0.922	-25.1726
0.923	13.1346	0.923	-25.5864
0.92399	13.1305	0.92399	-26.0108
0.925	13.0505	0.925	-26.4486
0.926	12.8882	0.926	-26.8967
0.92699	12.6374	0.92699	-27.3464
0.928	12.2959	0.928	-27.785
0.929	11.867	0.929	-28.2022
0.92999	11.3552	0.92999	-28.5963
0.931	10.7614	0.931	-28.9745
0.932	10.0874	0.932	-29.3475
0.93299	9.33694	0.93299	-29.7216
0.934	8.51394	0.934	-30.0965
0.935	7.62622	0.935	-30.4693
0.93599	6.68438	0.93599	-30.8386
0.937	5.70462	0.937	-31.2069
0.938	4.70124	0.938	-31.5778
0.93899	3.68551	0.93899	-31.9515
0.94	2.66349	0.94	-32.3228
0.941	1.63946	0.941	-32.6853
0.94199	0.62167	0.94199	-33.0354
0.943	-0.38159	0.943	-33.3747
0.944	-1.3609	0.944	-33.7084
0.94499	-2.30907	0.94499	-34.0399
0.946	-3.2177	0.946	-34.3677
0.947	-4.07889	0.947	-34.6886
0.94799	-4.88523	0.94799	-35.0017
0.949	-5.6315	0.949	-35.3089
0.95	-6.31359	0.95	-35.6136
0.95099	-6.92731	0.95099	-35.9179
0.952	-7.46844	0.952	-36.2213
0.953	-7.93502	0.953	-36.5202
0.95399	-8.32743	0.95399	-36.8111
0.955	-8.64605	0.955	-37.092
0.956	-8.88838	0.956	-37.362
0.95699	-9.05079	0.95699	-37.6204
0.958	-9.13261	0.958	-37.8665
0.959	-9.13493	0.959	-38.0993
0.95999	-9.05776	0.95999	-38.3181
0.961	-8.90288	0.961	-38.5235
0.962	-8.67097	0.962	-38.7166
0.96299	-8.36218	0.96299	-38.8982
0.964	-7.97321	0.964	-39.069
0.965	-7.50195	0.965	-39.2307
0.96599	-6.94982	0.96599	-39.3852
0.967	-6.3205	0.967	-39.5336
0.968	-5.61826	0.968	-39.6763
0.96899	-4.8467	0.96899	-39.812
0.97	-4.01284	0.97	-39.9383
0.971	-3.12532	0.971	-40.0533
0.97199	-2.19095	0.97199	-40.1575
0.973	-1.21992	0.973	-40.2519
0.974	-0.22403	0.974	-40.3378
0.97499	0.78383	0.97499	-40.4173
0.976	1.79308	0.976	-40.4935
0.977	2.79714	0.977	-40.5712
0.97799	3.79174	0.97799	-40.6559
0.979	4.7708	0.979	-40.7502
0.98	5.72881	0.98	-40.8506
0.98099	6.65842	0.98099	-40.9486
0.982	7.55108	0.982	-41.0359
0.983	8.39982	0.983	-41.108
0.98399	9.20051	0.98399	-41.1634
0.985	9.94775	0.985	-41.2023
0.986	10.6337	0.986	-41.2249
0.98699	11.2465	0.98699	-41.2313
0.988	11.7745	0.988	-41.2221
0.989	12.2079	0.989	-41.1995
0.98999	12.5434	0.98999	-41.1693
0.991	12.7801	0.991	-41.1394
0.992	12.9241	0.992	-41.1153
0.99299	12.9823	0.99299	-41.0984
0.994	12.9605	0.994	-41.0868
0.995	12.8618	0.995	-41.0779
0.99599	12.6861	0.99599	-41.0693
0.997	12.4337	0.997	-41.0599
0.998	12.1065	0.998	-41.048
0.99899	11.7031	0.99899	-41.0294
1	11.2202	1	-40.9963
1.001	10.6535	1.001	-40.9431
1.00199	10.0013	1.00199	-40.8722
1.003	9.26436	1.003	-40.7925
1.004	8.4479	1.004	-40.713
1.00499	7.55801	1.00499	-40.6391
1.006	6.60709	1.006	-40.5728
1.007	5.61365	1.007	-40.5122
1.00799	4.59661	1.00799	-40.4525
1.009	3.57356	1.009	-40.3873
1.01	2.55968	1.01	-40.3115
1.01099	1.56322	1.01099	-40.2217
1.012	0.58844	1.012	-40.1166
1.013	-0.36383	1.013	-39.9982
1.01399	-1.29156	1.01399	-39.8717
1.015	-2.19382	1.015	-39.7428
1.016	-3.06736	1.016	-39.6135
1.01699	-3.90486	1.01699	-39.4805
1.018	-4.69261	1.018	-39.3388
1.019	-5.41679	1.019	-39.1855
1.01999	-6.0698	1.01999	-39.0209
1.021	-6.64746	1.021	-38.846
1.022	-7.15304	1.022	-38.6622
1.02299	-7.59212	1.02299	-38.4709
1.024	-7.97147	1.024	-38.2734
1.025	-8.29096	1.025	-38.0707
1.02599	-8.54696	1.02599	-37.8621
1.027	-8.72951	1.027	-37.6454
1.028	-8.82865	1.028	-37.4173
1.02899	-8.83793	1.02899	-37.1751
1.03	-8.75792	1.03	-36.9171
1.031	-8.59563	1.031	-36.6448
1.03199	-8.35928	1.03199	-36.3624
1.033	-8.05305	1.033	-36.0723
1.034	-7.67652	1.034	-35.7745
1.03499	-7.22869	1.03499	-35.4674
1.036	-6.70803	1.036	-35.1487
1.037	-6.11532	1.037	-34.8188
1.03799	-5.45362	1.03799	-34.4802
1.039	-4.72826	1.039	-34.1347
1.04	-3.94909	1.04	-33.7829
1.04099	-3.12417	1.04099	-33.4254
1.042	-2.26091	1.042	-33.0645
1.043	-1.3632	1.043	-32.7037
1.04399	-0.43832	1.04399	-32.3458
1.045	0.50306	1.045	-31.9901
1.046	1.4526	1.046	-31.6321
1.04699	2.40254	1.04699	-31.2691
1.048	3.34511	1.048	-30.9028
1.049	4.27709	1.049	-30.5369
1.04999	5.1964	1.04999	-30.1722
1.051	6.09688	1.051	-29.8041
1.052	6.96887	1.052	-29.4255
1.05299	7.80488	1.05299	-29.0341
1.054	8.59737	1.054	-28.6333
1.055	9.33926	1.055	-28.2299
1.05599	10.0216	1.05599	-27.8305
1.057	10.6314	1.057	-27.4383
1.058	11.1571	1.058	-27.0516
1.05899	11.5884	1.05899	-26.6632
1.06	11.9202	1.06	-26.2636
1.061	12.1528	1.061	-25.848
1.06199	12.29	1.06199	-25.4173
1.063	12.3387	1.063	-24.9775
1.064	12.3035	1.064	-24.5359
1.06499	12.1868	1.06499	-24.0995
1.066	11.9882	1.066	-23.6724
1.067	11.7107	1.067	-23.2542
1.06799	11.3587	1.06799	-22.8391
1.069	10.9394	1.069	-22.4193
1.07	10.4595	1.07	-21.99
1.07099	9.92041	1.07099	-21.5517
1.072	9.32242	1.072	-21.1079
1.073	8.66344	1.073	-20.6623
1.07399	7.94602	1.07399	-20.2176
1.075	7.17209	1.075	-19.7736
1.076	6.3476	1.076	-19.3281
1.07699	5.48067	1.07699	-18.8805
1.078	4.57994	1.078	-18.4326
1.079	3.64934	1.079	-17.9863
1.07999	2.68931	1.07999	-17.5418
1.081	1.70136	1.081	-17.0981
1.082	0.69272	1.082	-16.6525
1.08299	-0.32716	1.08299	-16.2006
1.084	-1.346	1.084	-15.7393
1.085	-2.35323	1.085	-15.2692
1.08599	-3.34109	1.08599	-14.7936
1.087	-4.30352	1.087	-14.3144
1.088	-5.2338	1.088	-13.8315
1.08899	-6.11763	1.08899	-13.3429
1.09	-6.93539	1.09	-12.8464
1.091	-7.66784	1.091	-12.3411
1.09199	-8.30427	1.09199	-11.8278
1.093	-8.84315	1.093	-11.3081
1.094	-9.28468	1.094	-10.7838
1.09499	-9.62855	1.09499	-10.2573
1.096	-9.87795	1.096	-9.73092
1.097	-10.0397	1.097	-9.20483
1.09799	-10.1246	1.09799	-8.67711
1.099	-10.1427	1.099	-8.14619
1.1	-10.0967	1.1	-7.6118
1.10099	-9.98556	1.10099	-7.07438
1.102	-9.80177	1.102	-6.53477
1.103	-9.53616	1.103	-5.99402
1.10399	-9.18658	1.10399	-5.45245
1.105	-8.75386	1.105	-4.90814
1.106	-8.24174	1.106	-4.35693
1.10699	-7.65224	1.10699	-3.79568
1.108	-6.98561	1.108	-3.22591
1.109	-6.24557	1.109	-2.65362
1.10999	-5.43578	1.10999	-2.08544
1.111	-4.56213	1.111	-1.52473
1.112	-3.63327	1.112	-0.97026
1.11299	-2.65891	1.11299	-0.41882
1.114	-1.64691	1.114	0.13176
1.115	-0.60563	1.115	0.683
1.11599	0.45665	1.11599	1.23697
1.117	1.52826	1.117	1.79475
1.118	2.59696	1.118	2.35507
1.11899	3.64992	1.11899	2.9166
1.12	4.67422	1.12	3.48011
1.121	5.65625	1.121	4.04651
1.12199	6.58632	1.12199	4.61544
1.123	7.46092	1.123	5.1864
1.124	8.28169	1.124	5.75919
1.12499	9.05079	1.12499	6.33502
1.126	9.76747	1.126	6.91563
1.127	10.4263	1.127	7.49887
1.12799	11.0164	1.12799	8.07845
1.129	11.5253	1.129	8.6498
1.13	11.9425	1.13	9.21259
1.13099	12.2607	1.13099	9.76616
1.132	12.4777	1.132	10.3057
1.133	12.5939	1.133	10.8255
1.13399	12.6127	1.13399	11.3252
1.135	12.5376	1.135	11.8117
1.136	12.3715	1.136	12.2967
1.13699	12.1194	1.13699	12.788
1.138	11.7868	1.138	13.2854
1.139	11.3774	1.139	13.784
1.13999	10.8909	1.13999	14.2817
1.141	10.3255	1.141	14.7828
1.142	9.68144	1.142	15.2957
1.14299	8.96146	1.14299	15.8247
1.144	8.1688	1.144	16.3652
1.145	7.30955	1.145	16.9049
1.14599	6.39314	1.14599	17.4341
1.147	5.42887	1.147	17.9505
1.148	4.42592	1.148	18.457
1.14899	3.3916	1.14899	18.9565
1.15	2.33545	1.15	19.4494
1.151	1.26806	1.151	19.9364
1.15199	0.19996	1.15199	20.4204
1.153	-0.85603	1.153	20.9034
1.154	-1.88938	1.154	21.3842
1.15499	-2.88778	1.15499	21.8608
1.156	-3.84342	1.156	22.3333
1.157	-4.75125	1.157	22.8035
1.15799	-5.60789	1.15799	23.2722
1.159	-6.40756	1.159	23.7399
1.16	-7.14322	1.16	24.2082
1.16099	-7.81182	1.16099	24.6775
1.162	-8.41604	1.162	25.1448
1.163	-8.95508	1.163	25.6057
1.16399	-9.42288	1.16399	26.0596
1.165	-9.81166	1.165	26.511
1.166	-10.1159	1.166	26.9673
1.16699	-10.3325	1.16699	27.4324
1.168	-10.4606	1.168	27.9045
1.169	-10.5032	1.169	28.3778
1.16999	-10.4595	1.16999	28.847
1.171	-10.3267	1.171	29.3093
1.172	-10.0996	1.172	29.7635
1.17299	-9.77677	1.17299	30.2103
1.174	-9.35842	1.174	30.6526
1.175	-8.85127	1.175	31.0929
1.17599	-8.2649	1.17599	31.5291
1.177	-7.61293	1.177	31.955
1.178	-6.90653	1.178	32.368
1.17899	-6.15451	1.17899	32.7739
1.18	-5.35924	1.18	33.1813
1.181	-4.52017	1.181	33.5938
1.18199	-3.63786	1.18199	34.0081
1.183	-2.71397	1.183	34.4186
1.184	-1.75295	1.184	34.8213
1.18499	-0.75976	1.18499	35.2135
1.186	0.2607	1.186	35.5945
1.187	1.30015	1.187	35.9654
1.18799	2.34749	1.18799	36.3273
1.189	3.3916	1.189	36.6797
1.19	4.42017	1.19	37.0219
1.19099	5.42254	1.19099	37.3526
1.192	6.39084	1.192	37.6707
1.193	7.31475	1.193	37.9785
1.19399	8.18327	1.19399	38.282
1.195	8.9864	1.195	38.5857
1.196	9.71689	1.196	38.8891
1.19699	10.3686	1.19699	39.1902
1.198	10.937	1.198	39.4877
1.199	11.4194	1.199	39.7806
1.19999	11.8149	1.19999	40.0714
1.201	12.1218	1.201	40.3644
1.202	12.3346	1.202	40.657
1.20299	12.4496	1.20299	40.9378
1.204	12.4625	1.204	41.1965
1.205	12.378	1.205	41.4325
1.20599	12.2032	1.20599	41.6551
1.207	11.9472	1.207	41.8789
1.208	11.6147	1.208	42.1132
1.20899	11.2079	1.20899	42.3562
1.21	10.7294	1.21	42.6013
1.211	10.1782	1.211	42.8447
1.21199	9.55243	1.21199	43.0838
1.213	8.84953	1.213	43.3144
1.214	8.07041	1.214	43.5299
1.21499	7.2206	1.21499	43.7282
1.216	6.31013	1.216	43.9181
1.217	5.35003	1.217	44.1148
1.21799	4.34891	1.21799	44.3285
1.219	3.31526	1.219	44.5583
1.22	2.25861	1.22	44.7901
1.22099	1.18783	1.22099	45.0036
1.222	0.11516	1.222	45.1854
1.223	-0.94886	1.223	45.337
1.22399	-1.9943	1.22399	45.4708
1.225	-3.00941	1.225	45.5999
1.226	-3.98642	1.226	45.7313
1.22699	-4.92088	1.22699	45.864
1.228	-5.8077	1.228	45.9937
1.229	-6.63823	1.229	46.1173
1.22999	-7.40025	1.22999	46.2346
1.231	-8.08488	1.231	46.3451
1.232	-8.68952	1.232	46.4483
1.23299	-9.21734	1.23299	46.5463
1.234	-9.66981	1.234	46.6416
1.235	-10.0437	1.235	46.7346
1.23599	-10.3366	1.23599	46.8241
1.237	-10.5451	1.237	46.9108
1.238	-10.6699	1.238	46.9952
1.23899	-10.7119	1.23899	47.0752
1.24	-10.671	1.24	47.1453
1.241	-10.5451	1.241	47.2007
1.24199	-10.3301	1.24199	47.242
1.243	-10.024	1.243	47.2772
1.244	-9.62739	1.244	47.3169
1.24499	-9.14596	1.24499	47.3698
1.246	-8.5881	1.246	47.4348
1.247	-7.96337	1.247	47.4974
1.24799	-7.27721	1.24799	47.5352
1.249	-6.53153	1.249	47.532
1.25	-5.72477	1.25	47.4883
1.25099	-4.8605	1.25099	47.4184
1.252	-3.94679	1.252	47.3409
1.253	-2.99507	1.253	47.2706
1.25399	-2.01837	1.25399	47.215
1.255	-1.02909	1.255	47.1724
1.256	-0.0356	1.256	47.1312
1.25699	0.95975	1.25699	47.0746
1.258	1.95703	1.258	46.9924
1.259	2.95491	1.259	46.888
1.25999	3.95253	1.25999	46.7735
1.261	4.94273	1.261	46.6566
1.262	5.91368	1.262	46.5366
1.26299	6.84767	1.26299	46.4093
1.264	7.72566	1.264	46.2751
1.265	8.53132	1.265	46.1392
1.26599	9.25275	1.26599	46.0062
1.267	9.8797	1.267	45.88
1.268	10.4053	1.268	45.763
1.26899	10.8256	1.26899	45.6503
1.27	11.1431	1.27	45.5313
1.271	11.3639	1.271	45.3981
1.27199	11.496	1.27199	45.2512
1.273	11.5498	1.273	45.097
1.274	11.5329	1.274	44.9387
1.27499	11.4463	1.27499	44.7724
1.276	11.285	1.276	44.5931
1.277	11.0409	1.277	44.4031
1.27799	10.7084	1.27799	44.2131
1.279	10.2842	1.279	44.0339
1.28	9.77096	1.28	43.8695
1.28099	9.17613	1.28099	43.7152
1.282	8.51046	1.282	43.5602
1.283	7.78464	1.283	43.396
1.28399	7.00754	1.28399	43.2185
1.285	6.18275	1.285	43.0237
1.286	5.3132	1.286	42.8068
1.28699	4.4035	1.28699	42.5691
1.288	3.46335	1.288	42.3178
1.289	2.50692	1.289	42.0573
1.28999	1.54889	1.28999	41.7851
1.291	0.59875	1.291	41.4981
1.292	-0.34492	1.292	41.1961
1.29299	-1.28926	1.29299	40.8788
1.294	-2.24256	1.294	40.5471
1.295	-3.2045	1.295	40.2069
1.29599	-4.16621	1.29599	39.8678
1.297	-5.11126	1.297	39.535
1.298	-6.02313	1.298	39.2063
1.29899	-6.89095	1.29899	38.8775
1.3	-7.706	1.3	38.5457
1.301	-8.46238	1.301	38.2103
1.30199	-9.15176	1.30199	37.8725
1.303	-9.76456	1.303	37.5308
1.304	-10.2917	1.304	37.1803
1.30499	-10.7253	1.30499	36.8198
1.306	-11.0631	1.306	36.4554
1.307	-11.3072	1.307	36.0946
1.30799	-11.4621	1.30799	35.7375
1.309	-11.5358	1.309	35.3787
1.31	-11.5323	1.31	35.0153
1.31099	-11.4522	1.31099	34.6498
1.312	-11.2903	1.312	34.2851
1.313	-11.0427	1.313	33.9204
1.31399	-10.7078	1.31399	33.5541
1.315	-10.2929	1.315	33.1865
1.316	-9.8041	1.316	32.8182
1.31699	-9.24869	1.31699	32.4482
1.318	-8.63272	1.318	32.0746
1.319	-7.96453	1.319	31.6955
1.31999	-7.25064	1.31999	31.3105
1.321	-6.49289	1.321	30.9183
1.322	-5.68965	1.322	30.517
1.32299	-4.83692	1.32299	30.105
1.324	-3.93128	1.324	29.6845
1.325	-2.97384	1.325	29.2607
1.32599	-1.97251	1.32599	28.8382
1.327	-0.93797	1.327	28.4198
1.328	0.11803	1.328	28.0071
1.32899	1.18382	1.32899	27.5983
1.33	2.24542	1.33	27.1861
1.331	3.29001	1.331	26.7621
1.33199	4.30352	1.33199	26.3211
1.333	5.2712	1.333	25.8632
1.334	6.18275	1.334	25.3923
1.33499	7.03179	1.33499	24.9136
1.336	7.81587	1.336	24.4336
1.337	8.53306	1.337	23.9564
1.33799	9.17788	1.33799	23.482
1.339	9.74363	1.339	23.0079
1.34	10.2213	1.34	22.5327
1.34099	10.6069	1.34099	22.0579
1.342	10.9026	1.342	21.5858
1.343	11.1104	1.343	21.1163
1.34399	11.2278	1.34399	20.649
1.345	11.2523	1.345	20.185
1.346	11.1828	1.346	19.7235
1.34699	11.0211	1.34699	19.2604
1.348	10.7713	1.348	18.7913
1.349	10.4391	1.349	18.3135
1.34999	10.0292	1.34999	17.825
1.351	9.54313	1.351	17.3217
1.352	8.97886	1.352	16.7997
1.35299	8.33786	1.35299	16.2598
1.354	7.62044	1.354	15.7098
1.355	6.82747	1.355	15.1613
1.35599	5.95803	1.35599	14.622
1.357	5.01347	1.357	14.0909
1.358	4.00078	1.358	13.5601
1.35899	2.93311	1.35899	13.022
1.36	1.83034	1.36	12.4755
1.361	0.71335	1.361	11.9249
1.36199	-0.39706	1.36199	11.3759
1.363	-1.48757	1.363	10.8294
1.364	-2.55165	1.364	10.2827
1.36499	-3.58734	1.36499	9.73474
1.366	-4.59604	1.366	9.18767
1.367	-5.5745	1.367	8.64282
1.36799	-6.51884	1.36799	8.09833
1.369	-7.4199	1.369	7.54937
1.37	-8.26548	1.37	6.99206
1.37099	-9.04441	1.37099	6.42664
1.372	-9.74828	1.372	5.85628
1.373	-10.3738	1.373	5.28502
1.37399	-10.9201	1.37399	4.71688
1.375	-11.3879	1.375	4.15385
1.376	-11.7762	1.376	3.59333
1.37699	-12.0848	1.37699	3.03064
1.378	-12.3152	1.378	2.46484
1.379	-12.4689	1.379	1.90012
1.37999	-12.544	1.37999	1.34162
1.381	-12.5341	1.381	0.79224
1.382	-12.4367	1.382	0.25245
1.38299	-12.2531	1.38299	-0.27883
1.384	-11.9841	1.384	-0.80312
1.385	-11.6299	1.385	-1.32168
1.38599	-11.1887	1.38599	-1.8353
1.387	-10.6617	1.387	-2.34373
1.388	-10.0525	1.388	-2.84583
1.38899	-9.36888	1.38899	-3.34075
1.39	-8.61707	1.39	-3.82866
1.391	-7.80315	1.391	-4.30954
1.39199	-6.93308	1.39199	-4.78267
1.393	-6.01449	1.393	-5.24884
1.394	-5.05546	1.394	-5.71172
1.39499	-4.06281	1.39499	-6.17544
1.396	-3.04154	1.396	-6.64235
1.397	-2.00118	1.397	-7.11402
1.39799	-0.94943	1.39799	-7.59261
1.399	0.10313	1.399	-8.07982
1.4	1.14771	1.4	-8.57349
1.40099	2.1749	1.40099	-9.06707
1.402	3.17639	1.402	-9.55455
1.403	4.1484	1.403	-10.0342
1.40399	5.08825	1.40399	-10.5076
1.405	5.9949	1.405	-10.977
1.406	6.86094	1.406	-11.4451
1.40699	7.67305	1.40699	-11.9147
1.408	8.41604	1.408	-12.3879
1.409	9.07922	1.409	-12.8633
1.40999	9.6547	1.40999	-13.3372
1.411	10.1374	1.411	-13.807
1.412	10.5265	1.412	-14.2741
1.41299	10.8168	1.41299	-14.7415
1.414	11.0047	1.414	-15.2113
1.415	11.0847	1.415	-15.6834
1.41599	11.0567	1.41599	-16.1555
1.417	10.9289	1.417	-16.6251
1.418	10.7101	1.418	-17.0925
1.41899	10.407	1.41899	-17.5607
1.42	10.0211	1.42	-18.0332
1.421	9.55243	1.421	-18.5116
1.42199	9.00206	1.42199	-18.9954
1.423	8.3726	1.423	-19.4826
1.424	7.67016	1.424	-19.9707
1.42499	6.90018	1.42499	-20.4565
1.426	6.06865	1.426	-20.9366
1.427	5.18087	1.427	-21.4072
1.42799	4.24492	1.42799	-21.8663
1.429	3.26993	1.429	-22.3155
1.43	2.26435	1.43	-22.7598
1.43099	1.23597	1.43099	-23.2056
1.432	0.19423	1.432	-23.6589
1.433	-0.8503	1.433	-24.123
1.43399	-1.88422	1.43399	-24.5969
1.435	-2.89811	1.435	-25.0744
1.436	-3.88419	1.436	-25.5463
1.43699	-4.84037	1.43699	-26.0059
1.438	-5.76566	1.438	-26.4516
1.439	-6.65438	1.439	-26.8841
1.43999	-7.49675	1.43999	-27.3051
1.441	-8.28111	1.441	-27.7155
1.442	-8.99974	1.442	-28.1156
1.44299	-9.64598	1.44299	-28.5059
1.444	-10.2149	1.444	-28.8862
1.445	-10.706	1.445	-29.255
1.44599	-11.1203	1.44599	-29.6108
1.447	-11.458	1.447	-29.9546
1.448	-11.7177	1.448	-30.2916
1.44899	-11.8962	1.44899	-30.6286
1.45	-11.9923	1.45	-30.9678
1.451	-12.0063	1.451	-31.3057
1.45199	-11.9402	1.45199	-31.6355
1.453	-11.7932	1.453	-31.952
1.454	-11.5685	1.454	-32.2541
1.45499	-11.2669	1.45499	-32.5452
1.456	-10.8857	1.456	-32.8285
1.457	-10.4245	1.457	-33.1059
1.45799	-9.88551	1.45799	-33.3782
1.459	-9.27597	1.459	-33.6439
1.46	-8.60027	1.46	-33.9015
1.46099	-7.86445	1.46099	-34.1512
1.462	-7.07393	1.462	-34.3939
1.463	-6.23519	1.463	-34.6303
1.46399	-5.34773	1.46399	-34.8601
1.465	-4.41097	1.465	-35.0825
1.466	-3.42719	1.466	-35.2976
1.46699	-2.40541	1.46699	-35.5077
1.468	-1.35632	1.468	-35.7156
1.469	-0.29278	1.469	-35.9235
1.46999	0.77237	1.46999	-36.1334
1.471	1.82747	1.471	-36.3448
1.472	2.86082	1.472	-36.5541
1.47299	3.86467	1.47299	-36.7565
1.474	4.83002	1.474	-36.9483
1.475	5.74954	1.475	-37.1287
1.47599	6.61285	1.47599	-37.2986
1.477	7.41065	1.477	-37.4589
1.478	8.13697	1.478	-37.6103
1.47899	8.78749	1.47899	-37.7555
1.48	9.35784	1.48	-37.8994
1.481	9.84887	1.481	-38.0452
1.48199	10.2603	1.48199	-38.1937
1.483	10.5906	1.483	-38.3445
1.484	10.8343	1.484	-38.4954
1.48499	10.9855	1.48499	-38.6433
1.486	11.038	1.486	-38.7861
1.487	10.9907	1.487	-38.9232
1.48799	10.8448	1.48799	-39.0553
1.489	10.6063	1.489	-39.1843
1.49	10.2818	1.49	-39.3129
1.49099	9.87795	1.49099	-39.4423
1.492	9.39791	1.492	-39.5704
1.493	8.84199	1.493	-39.693
1.49399	8.21395	1.49399	-39.8066
1.495	7.51814	1.495	-39.9105
1.496	6.75938	1.496	-40.0057
1.49699	5.94075	1.49699	-40.093
1.498	5.06639	1.498	-40.1738
1.499	4.14208	1.499	-40.2486
1.49999	3.17524	1.49999	-40.3163
1.501	2.17203	1.501	-40.376
1.502	1.13912	1.502	-40.4283
1.50299	0.08422	1.50299	-40.4752
1.504	-0.98038	1.504	-40.5178
1.505	-2.04245	1.505	-40.5561
1.50599	-3.08802	1.50599	-40.5897
1.507	-4.10244	1.507	-40.6199
1.508	-5.07214	1.508	-40.6493
1.50899	-5.98569	1.50899	-40.6803
1.51	-6.84016	1.51	-40.7125
1.511	-7.63489	1.511	-40.7438
1.51199	-8.3726	1.51199	-40.7701
1.513	-9.05427	1.513	-40.7844
1.514	-9.6762	1.514	-40.7784
1.51499	-10.2347	1.51499	-40.7461
1.516	-10.7241	1.516	-40.6863
1.517	-11.1402	1.517	-40.6028
1.51799	-11.4756	1.51799	-40.5029
1.519	-11.7259	1.519	-40.3928
1.52	-11.891	1.52	-40.2752
1.52099	-11.9747	1.52099	-40.1484
1.522	-11.9817	1.522	-40.0099
1.523	-11.9115	1.523	-39.858
1.52399	-11.7593	1.52399	-39.6926
1.525	-11.5188	1.525	-39.5156
1.526	-11.1851	1.526	-39.3307
1.52699	-10.7597	1.52699	-39.1437
1.528	-10.2457	1.528	-38.9587
1.529	-9.65238	1.529	-38.7771
1.52999	-8.99278	1.52999	-38.5989
1.531	-8.27764	1.531	-38.4234
1.532	-7.51525	1.532	-38.2483
1.53299	-6.70803	1.53299	-38.0698
1.534	-5.8555	1.534	-37.8839
1.535	-4.95711	1.535	-37.6881
1.53599	-4.01399	1.53599	-37.4815
1.537	-3.03064	1.537	-37.2646
1.538	-2.01035	1.538	-37.0369
1.53899	-0.96032	1.53899	-36.7974
1.54	0.10944	1.54	-36.5463
1.541	1.18382	1.541	-36.287
1.54199	2.24313	1.54199	-36.0241
1.543	3.27394	1.543	-35.7608
1.544	4.26905	1.544	-35.4983
1.54499	5.22747	1.54499	-35.2353
1.546	6.14586	1.546	-34.9679
1.547	7.0162	1.547	-34.6926
1.54799	7.83091	1.54799	-34.4098
1.549	8.58115	1.549	-34.1244
1.55	9.25972	1.55	-33.8414
1.55099	9.85643	1.55099	-33.5623
1.552	10.3634	1.552	-33.286
1.553	10.7766	1.553	-33.0099
1.55399	11.0976	1.55399	-32.7316
1.555	11.3254	1.555	-32.4507
1.556	11.4557	1.556	-32.1693
1.55699	11.4838	1.55699	-31.8891
1.558	11.4042	1.558	-31.6087
1.559	11.2138	1.559	-31.3243
1.55999	10.9125	1.55999	-31.0332
1.561	10.5055	1.561	-30.7356
1.562	10.0018	1.562	-30.4324
1.56299	9.41417	1.56299	-30.1245
1.564	8.75734	1.564	-29.8134
1.565	8.04495	1.565	-29.5007
1.56599	7.28414	1.56599	-29.1867
1.567	6.4779	1.567	-28.8714
1.568	5.62574	1.568	-28.5551
1.56899	4.72826	1.56899	-28.2371
1.57	3.79116	1.57	-27.9175
1.571	2.82525	1.571	-27.5969
1.57199	1.84467	1.57199	-27.2744
1.573	0.86061	1.573	-26.9449
1.574	-0.11918	1.574	-26.6017
1.57499	-1.08811	1.57499	-26.2421
1.576	-2.04016	1.576	-25.868
1.577	-2.96868	1.577	-25.4833
1.57799	-3.86696	1.57799	-25.0912
1.579	-4.72538	1.579	-24.6943
1.58	-5.53651	1.58	-24.2945
1.58099	-6.29687	1.58099	-23.8928
1.582	-7.00235	1.582	-23.4892
1.583	-7.64819	1.583	-23.0817
1.58399	-8.22959	1.58399	-22.6682
1.585	-8.74285	1.585	-22.247
1.586	-9.18948	1.586	-21.8162
1.58699	-9.57509	1.58699	-21.3723
1.588	-9.90412	1.588	-20.9121
1.589	-10.17	1.589	-20.4348
1.58999	-10.3639	1.58999	-19.9445
1.591	-10.4816	1.591	-19.4479
1.592	-10.5218	1.592	-18.9507
1.59299	-10.4834	1.59299	-18.4552
1.594	-10.3663	1.594	-17.9604
1.595	-10.1689	1.595	-17.4618
1.59599	-9.89307	1.59599	-16.9537
1.597	-9.54197	1.597	-16.4335
1.598	-9.11984	1.598	-15.9034
1.59899	-8.62867	1.59899	-15.3687
1.6	-8.07041	1.6	-14.8333
1.601	-7.45052	1.601	-14.2974
1.60199	-6.77554	1.60199	-13.7594
1.603	-6.05252	1.603	-13.2189
1.604	-5.28558	1.604	-12.6771
1.60499	-4.47534	1.60499	-12.1361
1.606	-3.62006	1.606	-11.5976
1.607	-2.72028	1.607	-11.0625
1.60799	-1.78047	1.60799	-10.529
1.609	-0.80962	1.609	-9.99272
1.61	0.1822	1.61	-9.45042
1.61099	1.18152	1.61099	-8.90263
1.612	2.1726	1.612	-8.35372
1.613	3.13737	1.613	-7.80802
1.61399	4.05994	1.61399	-7.26682
1.615	4.93181	1.615	-6.72913
1.616	5.75011	1.616	-6.19447
1.61699	6.51365	1.61699	-5.66326
1.618	7.22003	1.618	-5.13492
1.619	7.86503	1.619	-4.60735
1.61999	8.44384	1.61999	-4.07904
1.621	8.9516	1.621	-3.55155
1.622	9.38455	1.622	-3.02896
1.62299	9.73491	1.62299	-2.51394
1.624	9.99894	1.624	-2.00586
1.625	10.1759	1.625	-1.50263
1.62599	10.2725	1.62599	-1.00298
1.627	10.2935	1.627	-0.50696
1.628	10.2411	1.628	-0.01611
1.62899	10.1118	1.62899	0.46759
1.63	9.90354	1.63	0.94418
1.631	9.6146	1.631	1.4165
1.63199	9.24985	1.63199	1.88815
1.633	8.8159	1.633	2.36213
1.634	8.32164	1.634	2.84136
1.63499	7.77539	1.63499	3.32809
1.636	7.17671	1.636	3.82194
1.637	6.51942	1.637	4.32024
1.63799	5.79849	1.63799	4.82
1.639	5.01462	1.639	5.31837
1.64	4.17425	1.64	5.81231
1.64099	3.28772	1.64099	6.30076
1.642	2.36125	1.642	6.78663
1.643	1.3993	1.643	7.27562
1.64399	0.40795	1.64399	7.77206
1.645	-0.60104	1.645	8.27634
1.646	-1.60965	1.646	8.78566
1.64699	-2.60098	1.64699	9.29646
1.648	-3.55749	1.648	9.80588
1.649	-4.46787	1.649	10.3117
1.64999	-5.32759	1.64999	10.8128
1.651	-6.13895	1.651	11.3107
1.652	-6.90826	1.652	11.8097
1.65299	-7.6372	1.65299	12.3126
1.654	-8.32454	1.654	12.8194
1.655	-8.96146	1.655	13.3291
1.65599	-9.53616	1.65599	13.8394
1.657	-10.0344	1.657	14.3484
1.658	-10.4449	1.658	14.8564
1.65899	-10.7614	1.65899	15.3636
1.66	-10.9814	1.66	15.868
1.661	-11.1069	1.661	16.3681
1.66199	-11.1413	1.66199	16.8652
1.663	-11.0859	1.663	17.3607
1.664	-10.9394	1.664	17.8545
1.66499	-10.6973	1.66499	18.3478
1.666	-10.3575	1.666	18.8428
1.667	-9.92274	1.667	19.338
1.66799	-9.39791	1.66799	19.8286
1.669	-8.79444	1.669	20.312
1.67	-8.12597	1.67	20.7895
1.67099	-7.40488	1.67099	21.263
1.672	-6.63939	1.672	21.7344
1.673	-5.83189	1.673	22.2057
1.67399	-4.98242	1.67399	22.6786
1.675	-4.08981	1.675	23.1542
1.676	-3.15515	1.676	23.6323
1.67699	-2.18235	1.67699	24.1098
1.678	-1.17407	1.678	24.5801
1.679	-0.13465	1.679	25.0378
1.67999	0.92881	1.67999	25.4827
1.681	2.00634	1.681	25.9172
1.682	3.08343	1.682	26.3422
1.68299	4.14668	1.68299	26.7585
1.684	5.17914	1.684	27.1677
1.685	6.16546	1.685	27.568
1.68599	7.09241	1.68599	27.9554
1.687	7.95122	1.687	28.3287
1.688	8.73879	1.688	28.6899
1.68899	9.45367	1.68899	29.0394
1.69	10.0932	1.69	29.3774
1.691	10.6553	1.691	29.7076
1.69199	11.1373	1.69199	30.0371
1.693	11.5387	1.693	30.3712
1.694	11.8564	1.694	30.7114
1.69499	12.0854	1.69499	31.057
1.696	12.2191	1.696	31.4061
1.697	12.2554	1.697	31.7553
1.69799	12.1985	1.69799	32.1025
1.699	12.0561	1.699	32.4469
1.7	11.8348	1.7	32.7888
1.70099	11.5381	1.70099	33.1287
1.702	11.1612	1.702	33.4671
1.703	10.7002	1.703	33.8061
1.70399	10.1491	1.70399	34.1484
1.705	9.50653	1.705	34.491
1.706	8.77357	1.706	34.8262
1.70699	7.95643	1.70699	35.1479
1.708	7.06181	1.708	35.454
1.709	6.1038	1.709	35.7459
1.70999	5.09918	1.70999	36.0268
1.711	4.06741	1.711	36.2982
1.712	3.02433	1.712	36.5602
1.71299	1.9834	1.71299	36.8133
1.714	0.95173	1.714	37.0585
1.715	-0.06589	1.715	37.2967
1.71599	-1.06576	1.71599	37.5299
1.717	-2.03959	1.717	37.7614
1.718	-2.97671	1.718	37.9948
1.71899	-3.86811	1.71899	38.2316
1.72	-4.71043	1.72	38.4706
1.721	-5.50485	1.721	38.7087
1.72199	-6.25479	1.72199	38.9427
1.723	-6.95905	1.723	39.1706
1.724	-7.61466	1.724	39.3931
1.72499	-8.21453	1.72499	39.6128
1.726	-8.75038	1.726	39.8295
1.727	-9.21734	1.727	40.0396
1.72799	-9.61169	1.72799	40.2408
1.729	-9.93146	1.729	40.4383
1.73	-10.1694	1.73	40.6415
1.73099	-10.3202	1.73099	40.8541
1.732	-10.3797	1.732	41.069
1.733	-10.3494	1.733	41.2754
1.73399	-10.2317	1.73399	41.4682
1.735	-10.035	1.735	41.648
1.736	-9.76456	1.736	41.8159
1.73699	-9.4223	1.73699	41.9742
1.738	-9.00844	1.738	42.1283
1.739	-8.52031	1.739	42.2829
1.73999	-7.95643	1.73999	42.4362
1.741	-7.31129	1.741	42.5808
1.742	-6.58286	1.742	42.7102
1.74299	-5.77545	1.74299	42.8215
1.744	-4.90133	1.744	42.9143
1.745	-3.97551	1.745	42.9896
1.74599	-3.01171	1.74599	43.0526
1.747	-2.02009	1.747	43.1105
1.748	-1.00846	1.748	43.1666
1.74899	0.01832	1.74899	43.2188
1.75	1.05487	1.75	43.2653
1.751	2.09348	1.751	43.3096
1.75199	3.12187	1.75199	43.3577
1.753	4.126	1.753	43.4134
1.754	5.09055	1.754	43.474
1.75499	6.0047	1.75499	43.5306
1.756	6.86152	1.756	43.574
1.757	7.66033	1.757	43.6012
1.75799	8.40156	1.75799	43.6139
1.759	9.08328	1.759	43.6135
1.76	9.70178	1.76	43.6004
1.76099	10.2515	1.76099	43.5742
1.762	10.7294	1.762	43.5346
1.763	11.1326	1.763	43.4832
1.76399	11.4574	1.76399	43.4256
1.765	11.6984	1.765	43.3697
1.766	11.8476	1.766	43.3195
1.76699	11.8986	1.76699	43.2738
1.768	11.8512	1.768	43.2289
1.769	11.706	1.769	43.1831
1.76999	11.468	1.76999	43.1363
1.771	11.1448	1.771	43.0865
1.772	10.7416	1.772	43.0302
1.77299	10.2603	1.77299	42.963
1.774	9.70178	1.774	42.8814
1.775	9.06704	1.775	42.7854
1.77599	8.35928	1.77599	42.6798
1.777	7.58229	1.777	42.5695
1.778	6.73803	1.778	42.4537
1.77899	5.83016	1.77899	42.3268
1.78	4.8674	1.78	42.1842
1.781	3.86352	1.781	42.025
1.78199	2.83328	1.78199	41.8509
1.783	1.79021	1.783	41.6654
1.784	0.74487	1.784	41.4722
1.78499	-0.29622	1.78499	41.2729
1.786	-1.33167	1.786	41.068
1.787	-2.35839	1.787	40.861
1.78799	-3.37036	1.78799	40.6572
1.789	-4.35581	1.789	40.4579
1.79	-5.30399	1.79	40.2585
1.79099	-6.20177	1.79099	40.0535
1.792	-7.03756	1.792	39.8424
1.793	-7.80199	1.793	39.6297
1.79399	-8.4925	1.79399	39.4194
1.795	-9.1123	1.795	39.2117
1.796	-9.66109	1.796	39.004
1.79699	-10.134	1.79699	38.7926
1.798	-10.523	1.798	38.5743
1.799	-10.825	1.799	38.3476
1.79999	-11.0386	1.79999	38.1136
1.801	-11.1665	1.801	37.876
1.802	-11.2138	1.802	37.6384
1.80299	-11.1846	1.80299	37.4037
1.804	-11.0812	1.804	37.1715
1.805	-10.902	1.805	36.9376
1.80599	-10.6489	1.80599	36.6949
1.807	-10.3214	1.807	36.4363
1.808	-9.91983	1.808	36.158
1.80899	-9.44089	1.80899	35.8597
1.81	-8.88084	1.81	35.5445
1.811	-8.23943	1.811	35.2184
1.81199	-7.51929	1.81199	34.8892
1.813	-6.72592	1.813	34.5624
1.814	-5.86587	1.814	34.2389
1.81499	-4.94906	1.81499	33.916
1.816	-3.98584	1.816	33.5892
1.817	-2.98531	1.817	33.253
1.81799	-1.95531	1.81799	32.9025
1.819	-0.90474	1.819	32.5377
1.82	0.15413	1.82	32.1655
1.82099	1.21075	1.82099	31.7943
1.822	2.24944	1.822	31.4283
1.823	3.2573	1.823	31.0685
1.82399	4.22136	1.82399	30.7142
1.825	5.13197	1.825	30.3638
1.826	5.98626	1.826	30.0152
1.82699	6.78765	1.82699	29.6666
1.828	7.5401	1.828	29.3159
1.829	8.2458	1.829	28.9605
1.82999	8.90172	1.82999	28.5993
1.831	9.50072	1.831	28.2324
1.832	10.0338	1.832	27.8594
1.83299	10.4944	1.83299	27.4781
1.834	10.8746	1.834	27.0871
1.835	11.1682	1.835	26.6889
1.83599	11.3674	1.83599	26.2889
1.837	11.4645	1.837	25.8907
1.838	11.4592	1.838	25.494
1.83899	11.3569	1.83899	25.0951
1.84	11.1647	1.84	24.6868
1.841	10.8839	1.841	24.2614
1.84199	10.5113	1.84199	23.8161
1.843	10.0449	1.843	23.3545
1.844	9.49201	1.844	22.8824
1.84499	8.86576	1.84499	22.4023
1.846	8.18096	1.846	21.9154
1.847	7.44763	1.847	21.4242
1.84799	6.67054	1.84799	20.9328
1.849	5.84744	1.849	20.4449
1.85	4.97436	1.85	19.9625
1.85099	4.04673	1.85099	19.4833
1.852	3.06736	1.852	19.0031
1.853	2.04303	1.853	18.5197
1.85399	0.98783	1.85399	18.0338
1.855	-0.0848	1.855	17.5463
1.856	-1.16204	1.856	17.0551
1.85699	-2.22937	1.85699	16.5574
1.858	-3.27452	1.858	16.0529
1.859	-4.28628	1.859	15.5419
1.85999	-5.25624	1.85999	15.0226
1.861	-6.17353	1.861	14.495
1.862	-7.02775	1.862	13.9647
1.86299	-7.80835	1.86299	13.4402
1.864	-8.51162	1.864	12.9272
1.865	-9.13667	1.865	12.4259
1.86599	-9.68725	1.86599	11.9346
1.867	-10.1677	1.867	11.4527
1.868	-10.5789	1.868	10.9806
1.86899	-10.9224	1.86899	10.5174
1.87	-11.1962	1.87	10.0596
1.871	-11.399	1.871	9.60249
1.87199	-11.5241	1.87199	9.14229
1.873	-11.5639	1.873	8.67593
1.874	-11.5153	1.874	8.20139
1.87499	-11.3768	1.87499	7.71778
1.876	-11.1519	1.876	7.22532
1.877	-10.8448	1.877	6.72661
1.87799	-10.4618	1.87799	6.22668
1.879	-10.0024	1.879	5.72995
1.88	-9.46587	1.88	5.23757
1.88099	-8.85185	1.88099	4.74853
1.882	-8.15954	1.882	4.26192
1.883	-7.3887	1.883	3.77748
1.88399	-6.53557	1.88399	3.2953
1.885	-5.59926	1.885	2.81561
1.886	-4.58167	1.886	2.33816
1.88699	-3.49147	1.88699	1.86192
1.888	-2.34233	1.888	1.38541
1.889	-1.1523	1.889	0.9072
1.88999	0.05959	1.88999	0.42515
1.891	1.27436	1.891	-0.06329
1.892	2.47079	1.892	-0.55922
1.89299	3.62638	1.89299	-1.06254
1.894	4.72596	1.894	-1.5733
1.895	5.76105	1.895	-2.09081
1.89599	6.72765	1.89599	-2.61147
1.897	7.62102	1.897	-3.12943
1.898	8.43863	1.898	-3.6401
1.89899	9.17671	1.89899	-4.14231
1.9	9.83259	1.9	-4.63869
1.901	10.4018	1.901	-5.13456
1.90199	10.8804	1.90199	-5.63566
1.903	11.2687	1.903	-6.14465
1.904	11.5738	1.904	-6.66012
1.90499	11.802	1.90499	-7.179
1.906	11.956	1.906	-7.69894
1.907	12.038	1.907	-8.21909
1.90799	12.0479	1.90799	-8.74015
1.909	11.9829	1.909	-9.26332
1.91	11.8371	1.91	-9.78837
1.91099	11.6007	1.91099	-10.3135
1.912	11.2687	1.912	-10.8381
1.913	10.8384	1.913	-11.363
1.91399	10.3121	1.91399	-11.8887
1.915	9.69655	1.915	-12.4159
1.916	9.00148	1.916	-12.9462
1.91699	8.23711	1.91699	-13.481
1.918	7.41065	1.918	-14.0189
1.919	6.53096	1.919	-14.5561
1.91999	5.60732	1.91999	-15.0892
1.921	4.65007	1.921	-15.6165
1.922	3.66829	1.922	-16.1379
1.92299	2.66636	1.92299	-16.6541
1.924	1.64805	1.924	-17.1659
1.925	0.61537	1.925	-17.6755
1.92599	-0.428	1.92599	-18.187
1.927	-1.47438	1.927	-18.7026
1.928	-2.51265	1.928	-19.2195
1.92899	-3.52764	1.92899	-19.7291
1.93	-4.5035	1.93	-20.222
1.931	-5.42715	1.931	-20.6926
1.93199	-6.28995	1.93199	-21.1402
1.933	-7.08952	1.933	-21.5683
1.934	-7.82455	1.934	-21.9821
1.93499	-8.49424	1.93499	-22.3868
1.936	-9.09605	1.936	-22.7859
1.937	-9.63087	1.937	-23.1817
1.93799	-10.0955	1.93799	-23.5745
1.939	-10.4857	1.939	-23.9626
1.94	-10.7935	1.94	-24.3454
1.94099	-11.0123	1.94099	-24.725
1.942	-11.1361	1.942	-25.1041
1.943	-11.16	1.943	-25.4821
1.94399	-11.0853	1.94399	-25.8581
1.945	-10.9195	1.945	-26.2336
1.946	-10.6687	1.946	-26.6096
1.94699	-10.3395	1.94699	-26.9846
1.948	-9.93495	1.948	-27.3537
1.949	-9.46064	1.949	-27.7116
1.94999	-8.92202	1.94999	-28.055
1.951	-8.32396	1.951	-28.3851
1.952	-7.66438	1.952	-28.7063
1.95299	-6.94058	1.95299	-29.0225
1.954	-6.15509	1.954	-29.336
1.955	-5.31493	1.955	-29.648
1.95599	-4.42649	1.95599	-29.9585
1.957	-3.49434	1.957	-30.268
1.958	-2.52298	1.958	-30.5787
1.95899	-1.52081	1.95899	-30.8934
1.96	-0.49447	1.96	-31.2134
1.961	0.55119	1.961	-31.5373
1.96199	1.61481	1.96199	-31.8635
1.963	2.69217	1.963	-32.1901
1.964	3.77279	1.964	-32.5143
1.96499	4.84267	1.96499	-32.8326
1.966	5.88891	1.966	-33.1429
1.967	6.90365	1.967	-33.4459
1.96799	7.87776	1.96799	-33.7422
1.969	8.80372	1.969	-34.0317
1.97	9.66981	1.97	-34.3134
1.97099	10.4635	1.97099	-34.5883
1.972	11.1758	1.972	-34.8591
1.973	11.7973	1.973	-35.129
1.97399	12.3193	1.97399	-35.4003
1.975	12.7378	1.975	-35.6732
1.976	13.0517	1.976	-35.9457
1.97699	13.2629	1.97699	-36.2128
1.978	13.376	1.978	-36.4669
1.979	13.3966	1.979	-36.7027
1.97999	13.3277	1.97999	-36.9203
1.981	13.1682	1.981	-37.1248
1.982	12.9153	1.982	-37.3245
1.98299	12.5687	1.98299	-37.5268
1.984	12.1317	1.984	-37.7336
1.985	11.6077	1.985	-37.9425
1.98599	10.996	1.98599	-38.1498
1.987	10.2941	1.987	-38.3529
1.988	9.50304	1.988	-38.551
1.98899	8.62577	1.98899	-38.7447
1.99	7.67016	1.99	-38.9355
1.991	6.65208	1.991	-39.125
1.99199	5.5958	1.99199	-39.3139
1.993	4.52534	1.993	-39.5
1.994	3.46105	1.994	-39.6798
1.99499	2.41401	1.99499	-39.8507
1.996	1.38841	1.996	-40.0123
1.997	0.38732	1.997	-40.1654
1.99799	-0.58729	1.99799	-40.312
1.999	-1.53284	1.999	-40.453
2	-2.44555	2	-40.5874
[truncated: 2,000 more rows]

## Sheet: Fig 4d
0.000999997	0.7774	0.001	40.2431
0.002	0.75114	0.002	40.181
0.00299	0.72119	0.00299	40.1245
0.004	0.68755	0.004	40.0745
0.005	0.65166	0.005	40.0273
0.00599	0.61538	0.00599	39.9765
0.007	0.57869	0.007	39.9172
0.008	0.53969	0.008	39.8492
0.00899	0.49706	0.00899	39.7779
0.01	0.45122	0.01	39.7093
0.011	0.40342	0.011	39.6446
0.01199	0.35476	0.01199	39.58
0.013	0.30597	0.013	39.5109
0.014	0.25734	0.014	39.4347
0.01499	0.20896	0.01499	39.353
0.016	0.1608	0.016	39.2706
0.017	0.1128	0.017	39.1936
0.01799	0.06489	0.01799	39.1262
0.019	0.01691	0.019	39.0682
0.02	-0.03144	0.02	39.0158
0.02099	-0.08059	0.02099	38.9649
0.022	-0.13102	0.022	38.9121
0.023	-0.18281	0.023	38.8556
0.02399	-0.23495	0.02399	38.7939
0.025	-0.28529	0.025	38.7244
0.026	-0.33251	0.026	38.6437
0.02699	-0.37762	0.02699	38.5517
0.028	-0.42211	0.028	38.4547
0.029	-0.46582	0.029	38.3624
0.02999	-0.50718	0.02999	38.2805
0.031	-0.54488	0.031	38.2076
0.032	-0.57933	0.032	38.1382
0.03299	-0.61211	0.03299	38.0678
0.034	-0.64427	0.034	37.9952
0.035	-0.6763	0.035	37.9214
0.03599	-0.70835	0.03599	37.8477
0.037	-0.73958	0.037	37.7745
0.038	-0.76865	0.038	37.7009
0.03899	-0.79455	0.03899	37.6238
0.04	-0.81611	0.04	37.5401
0.041	-0.83164	0.041	37.4513
0.04199	-0.83999	0.04199	37.3633
0.043	-0.84253	0.043	37.281
0.044	-0.84318	0.044	37.2023
0.04499	-0.84497	0.04499	37.1199
0.046	-0.84741	0.046	37.027
0.047	-0.84793	0.047	36.9232
0.04799	-0.84443	0.04799	36.8149
0.049	-0.83644	0.049	36.7106
0.05	-0.82533	0.05	36.6142
0.05099	-0.81282	0.05099	36.5243
0.052	-0.79839	0.052	36.4392
0.053	-0.77956	0.053	36.3581
0.05399	-0.75497	0.05399	36.2796
0.055	-0.7259	0.055	36.2005
0.056	-0.69418	0.056	36.12
0.05699	-0.66065	0.05699	36.0403
0.058	-0.62649	0.058	35.9627
0.059	-0.59471	0.059	35.8851
0.05999	-0.56767	0.05999	35.8034
0.061	-0.5435	0.061	35.7169
0.062	-0.51721	0.062	35.6289
0.06299	-0.4848	0.06299	35.5427
0.064	-0.44506	0.064	35.4593
0.065	-0.39853	0.065	35.3763
0.06599	-0.34665	0.06599	35.291
0.067	-0.29294	0.067	35.2042
0.068	-0.24266	0.068	35.1213
0.06899	-0.19886	0.06899	35.0476
0.07	-0.15964	0.07	34.985
0.071	-0.11998	0.071	34.9303
0.07199	-0.07549	0.07199	34.8757
0.073	-0.02429	0.073	34.8128
0.074	0.03295	0.074	34.7365
0.07499	0.09306	0.07499	34.6497
0.076	0.1519	0.076	34.5608
0.077	0.20698	0.077	34.4768
0.07799	0.25832	0.07799	34.3982
0.079	0.30721	0.079	34.3209
0.08	0.35494	0.08	34.2427
0.08099	0.40239	0.08099	34.1632
0.082	0.45	0.082	34.0812
0.083	0.49797	0.083	33.993
0.08399	0.5464	0.08399	33.8969
0.085	0.59531	0.085	33.7961
0.086	0.64461	0.086	33.6958
0.08699	0.69384	0.08699	33.6003
0.088	0.74188	0.088	33.5119
0.089	0.78681	0.089	33.432
0.08999	0.82624	0.08999	33.3589
0.091	0.85879	0.091	33.2894
0.092	0.88613	0.092	33.2227
0.09299	0.91291	0.09299	33.16
0.094	0.943	0.094	33.0995
0.095	0.97606	0.095	33.036
0.09599	1.00854	0.09599	32.9633
0.097	1.03722	0.097	32.8782
0.098	1.06094	0.098	32.7824
0.09899	1.08023	0.09899	32.6822
0.1	1.0964	0.1	32.5849
0.101	1.10996	0.101	32.4956
0.10199	1.12015	0.10199	32.4192
0.103	1.12653	0.103	32.36
0.104	1.12969	0.104	32.318
0.10499	1.12999	0.10499	32.2876
0.106	1.12655	0.106	32.2602
0.107	1.11724	0.107	32.227
0.10799	1.1002	0.10799	32.1804
0.109	1.07611	0.109	32.1162
0.11	1.04878	0.11	32.0371
0.11099	1.02255	0.11099	31.9507
0.112	0.99973	0.112	31.8641
0.113	0.97993	0.113	31.7802
0.11399	0.9607	0.11399	31.6992
0.115	0.93944	0.115	31.6209
0.116	0.9152	0.116	31.5459
0.11699	0.8889	0.11699	31.4718
0.118	0.86221	0.118	31.3929
0.119	0.83513	0.119	31.3043
0.11999	0.80483	0.11999	31.2045
0.121	0.76905	0.121	31.0944
0.122	0.72945	0.122	30.9784
0.12299	0.68928	0.12299	30.8627
0.124	0.64911	0.124	30.7486
0.125	0.60703	0.125	30.632
0.12599	0.56226	0.12599	30.5082
0.127	0.51622	0.127	30.3762
0.128	0.47021	0.128	30.2403
0.12899	0.42451	0.12899	30.109
0.13	0.37958	0.13	29.988
0.131	0.33619	0.131	29.8758
0.13199	0.29417	0.13199	29.7649
0.133	0.25195	0.133	29.6479
0.134	0.2077	0.134	29.5203
0.13499	0.1606	0.13499	29.3817
0.136	0.11072	0.136	29.2353
0.137	0.05867	0.137	29.0868
0.13799	0.00598	0.13799	28.9416
0.139	-0.04479	0.139	28.8013
0.14	-0.09197	0.14	28.6617
0.14099	-0.13615	0.14099	28.5187
0.142	-0.17847	0.142	28.3725
0.143	-0.21879	0.143	28.2269
0.14399	-0.25663	0.14399	28.0836
0.145	-0.29283	0.145	27.941
0.146	-0.32886	0.146	27.7975
0.14699	-0.36461	0.14699	27.6528
0.148	-0.39842	0.148	27.5049
0.149	-0.42946	0.149	27.3517
0.14999	-0.45858	0.14999	27.1949
0.151	-0.48692	0.151	27.0393
0.152	-0.51409	0.152	26.8882
0.15299	-0.53782	0.15299	26.7422
0.154	-0.55628	0.154	26.6006
0.155	-0.57042	0.155	26.4618
0.15599	-0.58273	0.15599	26.3219
0.157	-0.59419	0.157	26.1777
0.158	-0.60403	0.158	26.0296
0.15899	-0.61202	0.15899	25.8788
0.16	-0.61917	0.16	25.7255
0.161	-0.62602	0.161	25.5685
0.16199	-0.63114	0.16199	25.4076
0.163	-0.63213	0.163	25.2443
0.164	-0.62724	0.164	25.0799
0.16499	-0.61631	0.16499	24.9131
0.166	-0.60143	0.166	24.7398
0.167	-0.58622	0.167	24.557
0.16799	-0.57324	0.16799	24.368
0.169	-0.56167	0.169	24.1812
0.17	-0.54775	0.17	24.0037
0.17099	-0.52817	0.17099	23.8343
0.172	-0.50313	0.172	23.6641
0.173	-0.47492	0.173	23.4856
0.17399	-0.44387	0.17399	23.2992
0.175	-0.40871	0.175	23.1125
0.176	-0.37	0.176	22.9315
0.17699	-0.33067	0.17699	22.756
0.178	-0.29349	0.178	22.5813
0.179	-0.25873	0.179	22.4035
0.17999	-0.22441	0.17999	22.2222
0.181	-0.18818	0.181	22.0411
0.182	-0.14808	0.182	21.8629
0.18299	-0.10284	0.18299	21.6851
0.184	-0.05248	0.184	21.5051
0.185	0.00176	0.185	21.3248
0.18599	0.05783	0.18599	21.1474
0.187	0.11416	0.187	20.9732
0.188	0.17034	0.188	20.8009
0.18899	0.22643	0.18899	20.6288
0.19	0.28335	0.19	20.4545
0.191	0.34301	0.191	20.2752
0.19199	0.40721	0.19199	20.0883
0.193	0.47649	0.193	19.8924
0.194	0.54879	0.194	19.6884
0.19499	0.61877	0.19499	19.4808
0.196	0.68064	0.196	19.2778
0.197	0.73178	0.197	19.0862
0.19799	0.7736	0.19799	18.9045
0.199	0.81037	0.199	18.7239
0.2	0.84667	0.2	18.536
0.20099	0.88447	0.20099	18.3394
0.202	0.92282	0.202	18.141
0.203	0.96031	0.203	17.9513
0.20399	0.99757	0.20399	17.7764
0.205	1.03671	0.205	17.6147
0.206	1.07864	0.206	17.4584
0.20699	1.12199	0.20699	17.2963
0.208	1.16433	0.208	17.12
0.209	1.20321	0.209	16.9274
0.20999	1.23546	0.20999	16.723
0.211	1.25783	0.211	16.5143
0.212	1.26974	0.212	16.3059
0.21299	1.27393	0.21299	16.0977
0.214	1.27412	0.214	15.8879
0.215	1.27302	0.215	15.6771
0.21599	1.27186	0.21599	15.4698
0.217	1.27052	0.217	15.2697
0.218	1.26794	0.218	15.0765
0.21899	1.26275	0.21899	14.8867
0.22	1.25427	0.22	14.6973
0.221	1.24339	0.221	14.5055
0.22199	1.23123	0.22199	14.307
0.223	1.21664	0.223	14.0979
0.224	1.19642	0.224	13.8793
0.22499	1.16862	0.22499	13.6558
0.226	1.13454	0.226	13.4329
0.227	1.09678	0.227	13.2175
0.22799	1.0562	0.22799	13.0167
0.229	1.01232	0.229	12.8313
0.23	0.9658	0.23	12.6544
0.23099	0.91794	0.23099	12.4746
0.232	0.86892	0.232	12.282
0.233	0.8187	0.233	12.0723
0.23399	0.76723	0.23399	11.8461
0.235	0.7142	0.235	11.6067
0.236	0.6611	0.236	11.3584
0.23699	0.61161	0.23699	11.1069
0.238	0.56766	0.238	10.8566
0.239	0.5267	0.239	10.6089
0.23999	0.48359	0.23999	10.3619
0.241	0.43499	0.241	10.1136
0.242	0.38216	0.242	9.86343
0.24299	0.33087	0.24299	9.61113
0.244	0.28813	0.244	9.35619
0.245	0.25612	0.245	9.09751
0.24599	0.22905	0.24599	8.83342
0.247	0.19829	0.247	8.56514
0.248	0.16032	0.248	8.29905
0.24899	0.1178	0.24899	8.03989
0.25	0.0751	0.25	7.78321
0.251	0.03498	0.251	7.5196
0.25199	-0.00271	0.25199	7.24371
0.253	-0.03971	0.253	6.95529
0.254	-0.0766	0.254	6.65607
0.25499	-0.1124	0.25499	6.34915
0.256	-0.14651	0.256	6.03687
0.257	-0.17882	0.257	5.71889
0.25799	-0.2085	0.25799	5.39409
0.259	-0.23437	0.259	5.06072
0.26	-0.25624	0.26	4.71703
0.26099	-0.27527	0.26099	4.3652
0.262	-0.2936	0.262	4.01195
0.263	-0.31267	0.263	3.6627
0.26399	-0.33193	0.26399	3.31527
0.265	-0.34959	0.265	2.96051
0.266	-0.3645	0.266	2.59042
0.26699	-0.37738	0.26699	2.20481
0.268	-0.38983	0.268	1.81152
0.269	-0.40182	0.269	1.4229
0.26999	-0.41158	0.26999	1.04968
0.271	-0.41784	0.271	0.6945
0.272	-0.4208	0.272	0.34951
0.27299	-0.421	0.27299	0.0018
0.274	-0.41833	0.274	-0.35767
0.275	-0.41194	0.275	-0.73045
0.27599	-0.40127	0.27599	-1.11269
0.277	-0.38721	0.277	-1.49655
0.278	-0.37154	0.278	-1.87146
0.27899	-0.35533	0.27899	-2.23112
0.28	-0.33893	0.28	-2.57986
0.281	-0.32237	0.281	-2.92704
0.28199	-0.30473	0.28199	-3.2766
0.283	-0.28482	0.283	-3.62742
0.284	-0.26221	0.284	-3.97913
0.28499	-0.23692	0.28499	-4.33273
0.286	-0.20892	0.286	-4.69128
0.287	-0.17855	0.287	-5.05777
0.28799	-0.14673	0.28799	-5.42841
0.289	-0.11394	0.289	-5.79695
0.29	-0.07971	0.29	-6.1642
0.29099	-0.04358	0.29099	-6.5354
0.292	-0.00549	0.292	-6.91236
0.293	0.03415	0.293	-7.29122
0.29399	0.07491	0.29399	-7.6662
0.295	0.11721	0.295	-8.03489
0.296	0.16174	0.296	-8.40065
0.29699	0.20829	0.29699	-8.76892
0.298	0.25605	0.298	-9.13964
0.299	0.3042	0.299	-9.50795
0.29999	0.35225	0.29999	-9.87304
0.301	0.40006	0.301	-10.2395
0.302	0.44796	0.302	-10.6118
0.30299	0.49677	0.30299	-10.9914
0.304	0.5478	0.304	-11.3766
0.305	0.60238	0.305	-11.764
0.30599	0.66078	0.30599	-12.1492
0.307	0.72101	0.307	-12.5272
0.308	0.77979	0.308	-12.8985
0.30899	0.83498	0.30899	-13.2723
0.31	0.88641	0.31	-13.6585
0.311	0.93464	0.311	-14.0554
0.31199	0.97977	0.31199	-14.4516
0.313	1.02143	0.313	-14.8357
0.314	1.05982	0.314	-15.2021
0.31499	1.09684	0.31499	-15.5494
0.316	1.13499	0.316	-15.8799
0.317	1.1748	0.317	-16.2003
0.31799	1.21405	0.31799	-16.5213
0.319	1.24984	0.319	-16.8529
0.32	1.28104	0.32	-17.1999
0.32099	1.30854	0.32099	-17.5623
0.322	1.33378	0.322	-17.9368
0.323	1.35742	0.323	-18.3155
0.32399	1.37887	0.32399	-18.685
0.325	1.39651	0.325	-19.0335
0.326	1.40882	0.326	-19.361
0.32699	1.41574	0.32699	-19.6789
0.328	1.41859	0.328	-19.9987
0.329	1.41858	0.329	-20.3253
0.32999	1.41572	0.32999	-20.6553
0.331	1.40879	0.331	-20.9842
0.332	1.39648	0.332	-21.3121
0.33299	1.37886	0.33299	-21.6415
0.334	1.35749	0.334	-21.9735
0.335	1.33399	0.335	-22.3098
0.33599	1.30895	0.33599	-22.6556
0.337	1.28161	0.337	-23.013
0.338	1.25031	0.338	-23.3765
0.33899	1.21381	0.33899	-23.7359
0.34	1.17284	0.34	-24.0853
0.341	1.13012	0.341	-24.4254
0.34199	1.08854	0.34199	-24.7617
0.343	1.04894	0.343	-25.0973
0.344	1.0088	0.344	-25.4309
0.34499	0.96376	0.34499	-25.7637
0.346	0.91162	0.346	-26.1006
0.347	0.85456	0.347	-26.4433
0.34799	0.79717	0.34799	-26.791
0.349	0.74272	0.349	-27.1447
0.35	0.69171	0.35	-27.5035
0.35099	0.64285	0.35099	-27.8606
0.352	0.59421	0.352	-28.2101
0.353	0.54371	0.353	-28.5532
0.35399	0.48963	0.35399	-28.8937
0.355	0.43166	0.355	-29.2337
0.356	0.37186	0.356	-29.5748
0.35699	0.31358	0.35699	-29.9203
0.358	0.25889	0.358	-30.2744
0.359	0.20756	0.359	-30.6359
0.35999	0.15826	0.35999	-30.9963
0.361	0.10978	0.361	-31.3477
0.362	0.06161	0.362	-31.6922
0.36299	0.01409	0.36299	-32.0424
0.364	-0.0316	0.364	-32.4117
0.365	-0.07389	0.365	-32.8028
0.36599	-0.11186	0.36599	-33.2075
0.367	-0.14632	0.367	-33.6173
0.368	-0.17909	0.368	-34.0279
0.36899	-0.21129	0.36899	-34.4358
0.37	-0.24329	0.37	-34.8381
0.371	-0.27491	0.371	-35.2331
0.37199	-0.30486	0.37199	-35.6179
0.373	-0.33147	0.373	-35.9929
0.374	-0.35391	0.374	-36.3655
0.37499	-0.37257	0.37499	-36.7444
0.376	-0.38846	0.376	-37.1326
0.377	-0.40199	0.377	-37.5302
0.37799	-0.41254	0.37799	-37.9384
0.379	-0.42005	0.379	-38.3558
0.38	-0.42558	0.38	-38.7739
0.38099	-0.42958	0.38099	-39.1809
0.382	-0.43107	0.382	-39.5733
0.383	-0.42941	0.383	-39.9595
0.38399	-0.42588	0.38399	-40.3497
0.385	-0.42205	0.385	-40.7476
0.386	-0.41772	0.386	-41.1522
0.38699	-0.41127	0.38699	-41.5615
0.388	-0.40129	0.388	-41.9723
0.389	-0.38792	0.389	-42.3822
0.38999	-0.37219	0.38999	-42.7914
0.391	-0.35428	0.391	-43.2023
0.392	-0.33378	0.392	-43.6199
0.39299	-0.3106	0.39299	-44.0493
0.394	-0.28486	0.394	-44.4867
0.395	-0.25655	0.395	-44.9206
0.39599	-0.22606	0.39599	-45.3412
0.397	-0.19452	0.397	-45.7451
0.398	-0.16279	0.398	-46.1334
0.39899	-0.13074	0.39899	-46.5079
0.4	-0.09788	0.4	-46.8722
0.401	-0.06301	0.401	-47.2346
0.40199	-0.0244	0.40199	-47.6071
0.403	0.01842	0.403	-48.0009
0.404	0.0638	0.404	-48.4223
0.40499	0.10896	0.40499	-48.8674
0.406	0.15137	0.406	-49.3236
0.407	0.19011	0.407	-49.7718
0.40799	0.22697	0.40799	-50.1949
0.409	0.26525	0.409	-50.5882
0.41	0.30706	0.41	-50.9589
0.41099	0.35233	0.41099	-51.3156
0.412	0.39981	0.412	-51.6606
0.413	0.44833	0.413	-51.9903
0.41399	0.49711	0.41399	-52.2985
0.415	0.54586	0.415	-52.5855
0.416	0.59457	0.416	-52.8623
0.41699	0.64336	0.41699	-53.1441
0.418	0.69227	0.418	-53.4372
0.419	0.74108	0.419	-53.7353
0.41999	0.78907	0.41999	-54.0289
0.421	0.83495	0.421	-54.3182
0.422	0.87717	0.422	-54.6125
0.42299	0.91483	0.42299	-54.9176
0.424	0.94887	0.424	-55.2321
0.425	0.98135	0.425	-55.5528
0.42599	1.0139	0.42599	-55.8772
0.427	1.04761	0.427	-56.2021
0.428	1.0831	0.428	-56.5221
0.42899	1.11919	0.42899	-56.8316
0.43	1.15334	0.43	-57.129
0.431	1.18402	0.431	-57.4177
0.43199	1.2116	0.43199	-57.7036
0.433	1.23711	0.433	-57.9916
0.434	1.26097	0.434	-58.2822
0.43499	1.28246	0.43499	-58.5734
0.436	1.29989	0.436	-58.8626
0.437	1.31172	0.437	-59.1482
0.43799	1.31801	0.43799	-59.43
0.439	1.32046	0.439	-59.7078
0.44	1.32108	0.44	-59.9796
0.44099	1.32107	0.44099	-60.2396
0.442	1.32043	0.442	-60.4837
0.443	1.31794	0.443	-60.7135
0.44399	1.31161	0.44399	-60.9361
0.445	1.29976	0.445	-61.1603
0.446	1.2824	0.446	-61.3922
0.44699	1.26116	0.44699	-61.633
0.448	1.23781	0.448	-61.8795
0.449	1.21305	0.449	-62.1245
0.44999	1.18618	0.44999	-62.3616
0.451	1.1554	0.451	-62.5906
0.452	1.11902	0.452	-62.815
0.45299	1.07693	0.45299	-63.0358
0.454	1.03069	0.454	-63.2515
0.455	0.98229	0.455	-63.4595
0.45599	0.93318	0.45599	-63.656
0.457	0.88413	0.457	-63.8396
0.458	0.83538	0.458	-64.0149
0.45899	0.78692	0.45899	-64.1891
0.46	0.73865	0.46	-64.3664
0.461	0.69052	0.461	-64.5462
0.46199	0.6425	0.46199	-64.7258
0.463	0.59467	0.463	-64.9035
0.464	0.54705	0.464	-65.0819
0.46499	0.49956	0.46499	-65.2661
0.466	0.45183	0.466	-65.4566
0.467	0.40303	0.467	-65.6453
0.46799	0.35187	0.46799	-65.8205
0.469	0.297	0.469	-65.9747
0.47	0.23819	0.47	-66.1103
0.47099	0.17759	0.47099	-66.2431
0.472	0.11889	0.472	-66.4062
0.473	0.06492	0.473	-66.6499
0.47399	0.01668	0.47399	-67.035
0.475	-0.02591	0.475	-67.6075
0.476	-0.06399	0.476	-68.3511
0.47699	-0.1004	0.47699	-69.1586
0.478	-0.13858	0.478	-69.8843
0.479	-0.17998	0.479	-70.4407
0.47999	-0.22317	0.47999	-70.8271
0.481	-0.26528	0.481	-71.0876
0.482	-0.30409	0.482	-71.2682
0.48299	-0.33938	0.48299	-71.401
0.484	-0.37208	0.484	-71.5091
0.485	-0.40247	0.485	-71.6123
0.48599	-0.43025	0.48599	-71.7265
0.487	-0.45547	0.487	-71.8604
0.488	-0.47834	0.488	-72.0133
0.48899	-0.49877	0.48899	-72.1757
0.49	-0.51682	0.49	-72.3345
0.491	-0.5329	0.491	-72.482
0.49199	-0.54671	0.49199	-72.6198
0.493	-0.55698	0.493	-72.7543
0.494	-0.56304	0.494	-72.8896
0.49499	-0.56551	0.49499	-73.0256
0.496	-0.56521	0.496	-73.1599
0.497	-0.56222	0.497	-73.2901
0.49799	-0.55598	0.49799	-73.4164
0.499	-0.54633	0.499	-73.5428
0.5	-0.53462	0.5	-73.6778
0.50099	-0.52265	0.50099	-73.8307
0.502	-0.51038	0.502	-74.0062
0.503	-0.49589	0.503	-74.2015
0.50399	-0.4777	0.50399	-74.4091
0.505	-0.45585	0.505	-74.6244
0.506	-0.43088	0.506	-74.8488
0.50699	-0.40309	0.50699	-75.0856
0.508	-0.37275	0.508	-75.3345
0.509	-0.34027	0.509	-75.5925
0.50999	-0.30525	0.50999	-75.856
0.511	-0.26631	0.511	-76.1209
0.512	-0.22294	0.512	-76.3825
0.51299	-0.17647	0.51299	-76.6349
0.514	-0.12927	0.514	-76.8669
0.515	-0.08383	0.515	-77.0651
0.51599	-0.04204	0.51599	-77.2239
0.517	-0.00396	0.517	-77.3487
0.518	0.03325	0.518	-77.4494
0.51899	0.07422	0.51899	-77.5329
0.52	0.12238	0.52	-77.602
0.521	0.17779	0.521	-77.6599
0.52199	0.23713	0.52199	-77.7117
0.523	0.29584	0.523	-77.7618
0.524	0.35105	0.524	-77.8116
0.52499	0.40257	0.52499	-77.8623
0.526	0.45161	0.526	-77.916
0.527	0.49946	0.527	-77.9726
0.52799	0.54706	0.52799	-78.0276
0.529	0.59494	0.529	-78.0754
0.53	0.64329	0.53	-78.1133
0.53099	0.69205	0.53099	-78.1411
0.532	0.74086	0.532	-78.1602
0.533	0.78892	0.533	-78.1729
0.53399	0.83495	0.53399	-78.1806
0.535	0.87737	0.535	-78.184
0.536	0.91532	0.536	-78.182
0.53699	0.94965	0.53699	-78.1728
0.538	0.9822	0.538	-78.154
0.539	1.01414	0.539	-78.1259
0.53999	1.04598	0.53999	-78.0928
0.541	1.07782	0.541	-78.0615
0.542	1.10883	0.542	-78.0361
0.54299	1.13778	0.54299	-78.0156
0.544	1.16391	0.544	-77.9966
0.545	1.18646	0.545	-77.9754
0.54599	1.20415	0.54599	-77.9496
0.547	1.21586	0.547	-77.9182
0.548	1.22194	0.548	-77.8808
0.54899	1.22422	0.54899	-77.8361
0.55	1.22475	0.55	-77.7821
0.551	1.22472	0.551	-77.7183
0.55199	1.22411	0.55199	-77.6474
0.553	1.22166	0.553	-77.5732
0.554	1.21534	0.554	-77.4959
0.55499	1.20339	0.55499	-77.4103
0.556	1.18576	0.556	-77.3113
0.557	1.16401	0.557	-77.1991
0.55799	1.14001	0.55799	-77.0793
0.559	1.11483	0.559	-76.957
0.56	1.08857	0.56	-76.8335
0.56099	1.06066	0.56099	-76.7091
0.562	1.0307	0.562	-76.5846
0.563	0.99876	0.563	-76.4604
0.56399	0.96433	0.56399	-76.3353
0.565	0.92607	0.565	-76.2073
0.566	0.88338	0.566	-76.0713
0.56699	0.83721	0.56699	-75.9207
0.568	0.78909	0.568	-75.7503
0.569	0.74026	0.569	-75.5608
0.56999	0.69139	0.56999	-75.3606
0.571	0.64277	0.571	-75.1633
0.572	0.5944	0.572	-74.9793
0.57299	0.54619	0.57299	-74.8109
0.574	0.49803	0.574	-74.6533
0.575	0.44979	0.575	-74.498
0.57599	0.40136	0.57599	-74.3354
0.577	0.35269	0.577	-74.1608
0.578	0.30388	0.578	-73.9785
0.57899	0.2553	0.57899	-73.7966
0.58	0.20775	0.58	-73.6194
0.581	0.16248	0.581	-73.4455
0.58199	0.12075	0.58199	-73.2724
0.583	0.08272	0.583	-73.1034
0.584	0.04627	0.584	-72.9449
0.58499	0.008	0.58499	-72.7953
0.586	-0.03421	0.586	-72.643
0.587	-0.08012	0.587	-72.4766
0.58799	-0.12815	0.58799	-72.2914
0.589	-0.17638	0.589	-72.0876
0.59	-0.22288	0.59	-71.8678
0.59099	-0.26603	0.59099	-71.6382
0.592	-0.3053	0.592	-71.4089
0.593	-0.34203	0.593	-71.189
0.59399	-0.37816	0.59399	-70.981
0.595	-0.41379	0.595	-70.7827
0.596	-0.44715	0.596	-70.594
0.59699	-0.47702	0.59699	-70.4149
0.598	-0.5038	0.598	-70.2406
0.599	-0.52858	0.599	-70.0657
0.59999	-0.55207	0.59999	-69.8902
0.601	-0.57426	0.601	-69.7154
0.602	-0.59462	0.602	-69.5378
0.60299	-0.61283	0.60299	-69.3533
0.604	-0.62899	0.604	-69.1636
0.605	-0.64267	0.605	-68.9739
0.60599	-0.65255	0.60599	-68.7861
0.607	-0.65809	0.607	-68.5981
0.608	-0.66032	0.608	-68.4086
0.60899	-0.66085	0.60899	-68.2186
0.61	-0.66088	0.61	-68.0318
0.611	-0.66083	0.611	-67.8542
0.61199	-0.66028	0.61199	-67.6885
0.613	-0.65805	0.613	-67.5278
0.614	-0.65254	0.614	-67.361
0.61499	-0.64275	0.61499	-67.1831
0.616	-0.62924	0.616	-67
0.617	-0.6133	0.617	-66.8217
0.61799	-0.59528	0.61799	-66.6532
0.619	-0.57478	0.619	-66.493
0.62	-0.55175	0.62	-66.336
0.62099	-0.52622	0.62099	-66.1787
0.622	-0.49803	0.622	-66.0218
0.623	-0.46729	0.623	-65.8684
0.62399	-0.4347	0.62399	-65.7215
0.625	-0.40069	0.625	-65.5816
0.626	-0.36518	0.626	-65.4433
0.62699	-0.32885	0.62699	-65.292
0.628	-0.29279	0.628	-65.1091
0.629	-0.2565	0.629	-64.8868
0.62999	-0.21792	0.62999	-64.64
0.631	-0.17575	0.631	-64.4025
0.632	-0.13048	0.632	-64.2046
0.63299	-0.08331	0.63299	-64.0534
0.634	-0.03505	0.634	-63.9247
0.635	0.01438	0.635	-63.7751
0.63599	0.06586	0.63599	-63.5698
0.637	0.12057	0.637	-63.2994
0.638	0.17869	0.638	-62.977
0.63899	0.23828	0.63899	-62.6324
0.64	0.2962	0.64	-62.3062
0.641	0.35085	0.641	-62.0269
0.64199	0.40311	0.64199	-61.7911
0.643	0.45514	0.643	-61.5773
0.644	0.50865	0.644	-61.3683
0.64499	0.56341	0.64499	-61.1547
0.646	0.61653	0.646	-60.9355
0.647	0.66466	0.647	-60.7158
0.64799	0.70789	0.64799	-60.5017
0.649	0.74967	0.649	-60.2926
0.65	0.793	0.65	-60.0803
0.65099	0.83814	0.65099	-59.8571
0.652	0.88315	0.652	-59.6206
0.653	0.92516	0.653	-59.372
0.65399	0.96189	0.65399	-59.1222
0.655	0.99305	0.655	-58.903
0.656	1.02017	0.656	-58.7644
0.65699	1.04503	0.65699	-58.7513
0.658	1.06843	0.658	-58.8621
0.659	1.08977	0.659	-59.0237
0.65999	1.10738	0.65999	-59.1316
0.661	1.1197	0.661	-59.1193
0.662	1.12665	0.662	-58.9802
0.66299	1.12953	0.66299	-58.7405
0.664	1.12955	0.664	-58.4335
0.665	1.12672	0.665	-58.0897
0.66599	1.1198	0.66599	-57.7312
0.667	1.10744	0.667	-57.368
0.668	1.0897	0.668	-56.9993
0.66899	1.06807	0.66899	-56.621
0.67	1.0442	0.67	-56.2336
0.671	1.01883	0.671	-55.8449
0.67199	0.99157	0.67199	-55.465
0.673	0.96142	0.673	-55.1003
0.674	0.92793	0.674	-54.7486
0.67499	0.89226	0.67499	-54.3997
0.676	0.85617	0.676	-54.0407
0.677	0.81958	0.677	-53.6594
0.67799	0.78061	0.67799	-53.2544
0.679	0.73799	0.679	-52.843
0.68	0.69214	0.68	-52.4511
0.68099	0.64432	0.68099	-52.0959
0.682	0.59567	0.682	-51.7762
0.683	0.54687	0.683	-51.4778
0.68399	0.49822	0.68399	-51.1825
0.685	0.44981	0.685	-50.8613
0.686	0.40158	0.686	-50.4584
0.68699	0.35351	0.68699	-49.8959
0.688	0.30555	0.688	-49.1107
0.689	0.25763	0.689	-48.1098
0.68999	0.20964	0.68999	-47.0039
0.691	0.16128	0.691	-45.9589
0.692	0.11212	0.692	-45.0903
0.69299	0.06169	0.69299	-44.4173
0.694	0.0099	0.694	-43.9022
0.695	-0.04225	0.695	-43.4961
0.69599	-0.09258	0.69599	-43.1542
0.697	-0.1398	0.697	-42.8373
0.698	-0.1849	0.698	-42.516
0.69899	-0.22939	0.69899	-42.1793
0.7	-0.27313	0.7	-41.8319
0.701	-0.31452	0.701	-41.4815
0.70199	-0.35226	0.70199	-41.131
0.703	-0.38675	0.703	-40.7788
0.704	-0.41952	0.704	-40.4209
0.70499	-0.45155	0.70499	-40.0551
0.706	-0.48323	0.706	-39.6841
0.707	-0.51463	0.707	-39.3131
0.70799	-0.54505	0.70799	-38.9474
0.709	-0.57359	0.709	-38.5913
0.71	-0.60025	0.71	-38.2462
0.71099	-0.62544	0.71099	-37.9058
0.712	-0.64907	0.712	-37.5624
0.713	-0.6702	0.713	-37.2148
0.71399	-0.6874	0.71399	-36.8671
0.715	-0.69984	0.715	-36.5219
0.716	-0.70879	0.716	-36.1819
0.71699	-0.71718	0.71699	-35.8528
0.718	-0.7273	0.718	-35.537
0.719	-0.73861	0.719	-35.227
0.71999	-0.7485	0.71999	-34.9074
0.721	-0.75486	0.721	-34.5649
0.722	-0.75717	0.722	-34.2013
0.72299	-0.75543	0.72299	-33.831
0.724	-0.74951	0.724	-33.465
0.725	-0.73962	0.725	-33.1017
0.72599	-0.72732	0.72599	-32.7381
0.727	-0.7145	0.727	-32.3788
0.728	-0.70126	0.728	-32.0324
0.72899	-0.68608	0.72899	-31.7026
0.73	-0.66846	0.73	-31.3874
0.731	-0.65002	0.731	-31.0868
0.73199	-0.63306	0.73199	-30.8049
0.733	-0.61842	0.733	-30.5412
0.734	-0.60396	0.734	-30.2883
0.73499	-0.58579	0.73499	-30.0384
0.736	-0.56161	0.736	-29.7854
0.737	-0.53209	0.737	-29.521
0.73799	-0.49885	0.73799	-29.2354
0.739	-0.46302	0.739	-28.9229
0.74	-0.4261	0.74	-28.5874
0.74099	-0.38956	0.74099	-28.2427
0.742	-0.35298	0.742	-27.9066
0.743	-0.31418	0.743	-27.5942
0.74399	-0.27172	0.74399	-27.3101
0.745	-0.22598	0.745	-27.042
0.746	-0.17822	0.746	-26.7691
0.74699	-0.12958	0.74699	-26.4796
0.748	-0.08079	0.748	-26.1763
0.749	-0.03215	0.749	-25.8666
0.74999	0.01628	0.74999	-25.5524
0.751	0.06454	0.751	-25.2302
0.752	0.11272	0.752	-24.8992
0.75299	0.16086	0.75299	-24.5636
0.754	0.209	0.754	-24.2274
0.755	0.25713	0.755	-23.8911
0.75599	0.30526	0.75599	-23.5562
0.757	0.3534	0.757	-23.2273
0.758	0.40155	0.758	-22.9075
0.75899	0.4498	0.75899	-22.5931
0.76	0.4982	0.76	-22.2764
0.761	0.54685	0.761	-21.9549
0.76199	0.59573	0.76199	-21.6339
0.763	0.64457	0.763	-21.3185
0.764	0.69269	0.764	-21.0073
0.76499	0.73886	0.76499	-20.6933
0.766	0.78155	0.766	-20.3723
0.767	0.8198	0.767	-20.0442
0.76799	0.85422	0.76799	-19.7086
0.769	0.88614	0.769	-19.3662
0.77	0.91606	0.77	-19.0216
0.77099	0.94393	0.77099	-18.6824
0.772	0.97018	0.772	-18.3516
0.773	0.99544	0.773	-18.0246
0.77399	1.01971	0.77399	-17.6926
0.775	1.04197	0.775	-17.3535
0.776	1.06032	0.776	-17.013
0.77699	1.07287	0.77699	-16.6737
0.778	1.0789	0.778	-16.3324
0.779	1.07887	0.779	-15.9854
0.77999	1.0733	0.77999	-15.629
0.781	1.06276	0.781	-15.2614
0.782	1.04855	0.782	-14.8903
0.78299	1.03205	0.78299	-14.5304
0.784	1.0132	0.784	-14.1882
0.785	0.99104	0.785	-13.8581
0.78599	0.96502	0.78599	-13.53
0.787	0.9355	0.787	-13.1951
0.788	0.90332	0.788	-12.8492
0.78899	0.86849	0.78899	-12.4938
0.79	0.8299	0.79	-12.1326
0.791	0.78701	0.791	-11.7692
0.79199	0.74073	0.79199	-11.4053
0.793	0.69258	0.793	-11.0455
0.794	0.64376	0.794	-10.6999
0.79499	0.59502	0.79499	-10.373
0.796	0.54667	0.796	-10.0549
0.797	0.49878	0.797	-9.72961
0.79799	0.45119	0.79799	-9.3904
0.799	0.40345	0.799	-9.04267
0.8	0.3547	0.8	-8.69724
0.80099	0.30368	0.80099	-8.36342
0.802	0.2491	0.802	-8.04693
0.803	0.19079	0.803	-7.75034
0.80399	0.1308	0.80399	-7.47411
0.805	0.07249	0.805	-7.21539
0.806	0.01791	0.806	-6.96305
0.80699	-0.03311	0.80699	-6.69736
0.808	-0.08185	0.808	-6.39273
0.809	-0.12959	0.809	-6.01566
0.80999	-0.17719	0.80999	-5.52561
0.811	-0.22508	0.811	-4.88998
0.812	-0.27345	0.812	-4.12009
0.81299	-0.32222	0.81299	-3.3014
0.814	-0.37105	0.814	-2.55442
0.815	-0.4192	0.815	-1.95255
0.81599	-0.4654	0.81599	-1.49502
0.817	-0.50812	0.817	-1.13889
0.818	-0.54639	0.818	-0.83376
0.81899	-0.58081	0.81899	-0.54117
0.82	-0.61276	0.82	-0.24097
0.821	-0.64271	0.821	0.07111
0.82199	-0.67062	0.82199	0.39074
0.823	-0.69689	0.823	0.7132
0.824	-0.72209	0.824	1.03459
0.82499	-0.74614	0.82499	1.34965
0.826	-0.76794	0.826	1.65556
0.827	-0.78561	0.827	1.957
0.82799	-0.79749	0.82799	2.26073
0.829	-0.80355	0.829	2.56669
0.83	-0.80542	0.83	2.8688
0.83099	-0.80514	0.83099	3.16106
0.832	-0.80425	0.832	3.44205
0.833	-0.80359	0.833	3.71423
0.83399	-0.80351	0.83399	3.97837
0.835	-0.80397	0.835	4.23458
0.836	-0.80458	0.836	4.48823
0.83699	-0.80456	0.83699	4.74779
0.838	-0.80262	0.838	5.01873
0.839	-0.79719	0.839	5.30172
0.83999	-0.78733	0.83999	5.59423
0.841	-0.77362	0.841	5.89143
0.842	-0.75739	0.842	6.18664
0.84299	-0.73907	0.84299	6.47462
0.844	-0.71854	0.844	6.75255
0.845	-0.69616	0.845	7.01593
0.84599	-0.67256	0.84599	7.26028
0.847	-0.64801	0.847	7.4841
0.848	-0.62214	0.848	7.68399
0.84899	-0.59423	0.84899	7.85735
0.85	-0.56387	0.85	8.01433
0.851	-0.53128	0.851	8.17769
0.85199	-0.49641	0.85199	8.36694
0.853	-0.45872	0.853	8.58555
0.854	-0.41889	0.854	8.82545
0.85499	-0.37913	0.85499	9.078
0.856	-0.34115	0.856	9.33549
0.857	-0.30413	0.857	9.59089
0.85799	-0.2654	0.85799	9.84288
0.859	-0.22317	0.859	10.0984
0.86	-0.17764	0.86	10.3644
0.86099	-0.13001	0.86099	10.6373
0.862	-0.08143	0.862	10.9062
0.863	-0.03265	0.863	11.1676
0.86399	0.016	0.86399	11.4295
0.865	0.06444	0.865	11.702
0.866	0.1127	0.866	11.9883
0.86699	0.16086	0.86699	12.2824
0.868	0.20898	0.868	12.5721
0.869	0.25709	0.869	12.8483
0.86999	0.30524	0.86999	13.1111
0.871	0.35349	0.871	13.3672
0.872	0.4019	0.872	13.623
0.87299	0.45053	0.87299	13.8815
0.874	0.49932	0.874	14.1415
0.875	0.54796	0.875	14.3965
0.87599	0.59576	0.87599	14.6411
0.877	0.64159	0.877	14.8797
0.878	0.68422	0.878	15.1221
0.87899	0.72323	0.87899	15.3745
0.88	0.75992	0.88	15.6393
0.881	0.79619	0.881	15.9185
0.88199	0.83208	0.88199	16.2119
0.883	0.86571	0.883	16.5143
0.884	0.89564	0.884	16.8174
0.88499	0.92187	0.88499	17.1154
0.886	0.94499	0.886	17.4062
0.887	0.96534	0.887	17.6876
0.88799	0.98326	0.88799	17.955
0.889	0.99931	0.889	18.2026
0.89	1.01326	0.89	18.4241
0.89099	1.02372	0.89099	18.6144
0.892	1.02982	0.892	18.7788
0.893	1.03176	0.893	18.936
0.89399	1.02982	0.89399	19.1109
0.895	1.02372	0.895	19.3214
0.896	1.01322	0.896	19.5691
0.89699	0.99922	0.89699	19.8417
0.898	0.98308	0.898	20.1242
0.899	0.96512	0.899	20.4098
0.89999	0.94486	0.89999	20.6985
0.901	0.9221	0.901	20.9882
0.902	0.89666	0.902	21.2734
0.90299	0.86795	0.90299	21.5506
0.904	0.83556	0.904	21.8229
0.905	0.79981	0.905	22.0987
0.90599	0.76149	0.90599	22.3877
0.907	0.72157	0.907	22.6944
0.908	0.6808	0.908	23.0135
0.90899	0.63886	0.90899	23.3338
0.91	0.59494	0.91	23.6484
0.911	0.54879	0.911	23.9574
0.91199	0.50031	0.91199	24.2624
0.913	0.44899	0.913	24.5623
0.914	0.39399	0.914	24.8522
0.91499	0.33538	0.91499	25.1246
0.916	0.27534	0.916	25.3758
0.917	0.21725	0.917	25.6105
0.91799	0.16317	0.91799	25.8389
0.919	0.1128	0.919	26.0698
0.92	0.06449	0.92	26.3029
0.92099	0.01616	0.92099	26.5332
0.922	-0.03424	0.922	26.7611
0.923	-0.08843	0.923	26.9922
0.92399	-0.14672	0.92399	27.2283
0.925	-0.20707	0.925	27.4665
0.926	-0.26598	0.926	27.7057
0.92699	-0.32099	0.92699	27.9508
0.928	-0.37152	0.928	28.2076
0.929	-0.4177	0.929	28.4783
0.92999	-0.4596	0.92999	28.7582
0.931	-0.49787	0.931	29.0364
0.932	-0.53468	0.932	29.3006
0.93299	-0.57269	0.93299	29.5464
0.934	-0.61243	0.934	29.7803
0.935	-0.65163	0.935	30.0129
0.93599	-0.68733	0.93599	30.2489
0.937	-0.71828	0.937	30.488
0.938	-0.74532	0.938	30.7291
0.93899	-0.76997	0.93899	30.968
0.94	-0.79321	0.94	31.1973
0.941	-0.81519	0.941	31.414
0.94199	-0.83543	0.94199	31.624
0.943	-0.85361	0.943	31.8359
0.944	-0.86989	0.944	32.0562
0.94499	-0.88386	0.94499	32.2867
0.946	-0.89422	0.946	32.5256
0.947	-0.90031	0.947	32.7682
0.94799	-0.90278	0.94799	33.0078
0.949	-0.90246	0.949	33.2403
0.95	-0.89946	0.95	33.4672
0.95099	-0.89321	0.95099	33.6925
0.952	-0.88357	0.952	33.9182
0.953	-0.87187	0.953	34.1446
0.95399	-0.85992	0.95399	34.3715
0.955	-0.84769	0.955	34.5979
0.956	-0.83323	0.956	34.8228
0.95699	-0.81503	0.95699	35.048
0.958	-0.79304	0.958	35.2799
0.959	-0.76775	0.959	35.5321
0.95999	-0.73942	0.95999	35.8272
0.961	-0.70845	0.961	36.1968
0.962	-0.67569	0.962	36.6727
0.96299	-0.64159	0.96299	37.2706
0.964	-0.60607	0.964	37.9689
0.965	-0.56976	0.965	38.6981
0.96599	-0.53375	0.96599	39.3707
0.967	-0.49747	0.967	39.9334
0.968	-0.45879	0.968	40.3828
0.96899	-0.41635	0.96899	40.7423
0.97	-0.37057	0.97	41.0376
0.971	-0.32276	0.971	41.2892
0.97199	-0.27408	0.97199	41.5127
0.973	-0.22525	0.973	41.721
0.974	-0.17662	0.974	41.9229
0.97499	-0.12829	0.97499	42.1234
0.976	-0.08024	0.976	42.3257
0.977	-0.03243	0.977	42.5324
0.97799	0.0153	0.97799	42.7441
0.979	0.06327	0.979	42.9607
0.98	0.11209	0.98	43.1843
0.98099	0.1626	0.98099	43.4154
0.982	0.21555	0.982	43.6514
0.983	0.2707	0.983	43.8902
0.98399	0.32631	0.98399	44.1314
0.985	0.38006	0.985	44.3717
0.986	0.42997	0.986	44.605
0.98699	0.47486	0.98699	44.8283
0.988	0.51593	0.988	45.0462
0.989	0.55667	0.989	45.2672
0.98999	0.59967	0.98999	45.496
0.991	0.64477	0.991	45.7286
0.992	0.68975	0.992	45.9558
0.99299	0.73168	0.99299	46.1714
0.994	0.76847	0.994	46.3767
0.995	0.80021	0.995	46.5787
0.99599	0.829	0.99599	46.7865
0.997	0.85703	0.997	47.006
0.998	0.88478	0.998	47.237
0.99899	0.91058	0.99899	47.4752
1	0.93266	1	47.7154
1.001	0.95082	1.001	47.9542
1.00199	0.96515	1.00199	48.1885
1.003	0.97502	1.003	48.4154
1.004	0.98041	1.004	48.635
1.00499	0.98258	1.00499	48.8509
1.006	0.98314	1.006	49.0669
1.007	0.98304	1.007	49.2853
1.00799	0.98227	1.00799	49.5096
1.009	0.97987	1.009	49.7442
1.01	0.97437	1.01	49.9909
1.01099	0.96476	1.01099	50.2475
1.012	0.95148	1.012	50.509
1.013	0.93557	1.013	50.7685
1.01399	0.91694	1.01399	51.0186
1.015	0.89466	1.015	51.2525
1.016	0.86828	1.016	51.4653
1.01699	0.83828	1.01699	51.6543
1.018	0.80578	1.018	51.8225
1.019	0.7713	1.019	51.9788
1.01999	0.73455	1.01999	52.1338
1.021	0.69581	1.021	52.294
1.022	0.65614	1.022	52.4603
1.02299	0.61607	1.02299	52.6317
1.024	0.57574	1.024	52.8072
1.025	0.53508	1.025	52.9868
1.02599	0.49333	1.02599	53.1723
1.027	0.44959	1.027	53.3647
1.028	0.40385	1.028	53.562
1.02899	0.35649	1.02899	53.7609
1.03	0.30746	1.03	53.9591
1.031	0.25602	1.031	54.1538
1.03199	0.20113	1.03199	54.3417
1.033	0.14265	1.033	54.5201
1.034	0.08263	1.034	54.6879
1.03499	0.02434	1.03499	54.846
1.036	-0.03024	1.036	54.9961
1.037	-0.08137	1.037	55.1427
1.03799	-0.13041	1.03799	55.2914
1.039	-0.17863	1.039	55.4467
1.04	-0.22676	1.04	55.6104
1.04099	-0.27483	1.04099	55.7838
1.042	-0.32218	1.042	55.9661
1.043	-0.36761	1.043	56.1528
1.04399	-0.40983	1.04399	56.3379
1.045	-0.44858	1.045	56.5173
1.046	-0.48563	1.046	56.69
1.04699	-0.52362	1.04699	56.8565
1.048	-0.56338	1.048	57.0175
1.049	-0.60323	1.049	57.1734
1.04999	-0.64098	1.04999	57.3257
1.051	-0.676	1.051	57.4761
1.052	-0.70882	1.052	57.6248
1.05299	-0.73942	1.05299	57.7714
1.054	-0.76739	1.054	57.9181
1.055	-0.79273	1.055	58.0689
1.05599	-0.81566	1.05599	58.2258
1.057	-0.83611	1.057	58.3845
1.058	-0.85412	1.058	58.5359
1.05899	-0.87006	1.05899	58.6737
1.06	-0.88361	1.06	58.7998
1.061	-0.89348	1.061	58.9198
1.06199	-0.89916	1.06199	59.0347
1.063	-0.90164	1.063	59.1419
1.064	-0.9024	1.064	59.2426
1.06499	-0.9024	1.06499	59.3423
1.066	-0.90164	1.066	59.4449
1.067	-0.89917	1.067	59.552
1.06799	-0.8935	1.06799	59.6659
1.069	-0.88364	1.069	59.7887
1.07	-0.87012	1.07	59.9192
1.07099	-0.85419	1.07099	60.054
1.072	-0.83614	1.072	60.1908
1.073	-0.81555	1.073	60.3289
1.07399	-0.79235	1.07399	60.4674
1.075	-0.7666	1.075	60.6061
1.076	-0.73827	1.076	60.7458
1.07699	-0.70776	1.07699	60.8879
1.078	-0.6762	1.078	61.0333
1.079	-0.64447	1.079	61.1809
1.07999	-0.61251	1.07999	61.3283
1.081	-0.57991	1.081	61.4729
1.082	-0.54551	1.082	61.6144
1.08299	-0.50752	1.08299	61.7539
1.084	-0.46512	1.084	61.892
1.085	-0.41923	1.085	62.0286
1.08599	-0.37148	1.08599	62.1662
1.087	-0.32317	1.087	62.3088
1.088	-0.27493	1.088	62.4588
1.08899	-0.22668	1.08899	62.6158
1.09	-0.17765	1.09	62.7788
1.091	-0.12653	1.091	62.9436
1.09199	-0.07194	1.09199	63.1016
1.093	-0.01366	1.093	63.2454
1.094	0.04629	1.094	63.3744
1.09499	0.10459	1.09499	63.4944
1.096	0.15917	1.096	63.6133
1.097	0.2102	1.097	63.7368
1.09799	0.25895	1.09799	63.8655
1.099	0.30667	1.099	63.996
1.1	0.35419	1.1	64.1241
1.10099	0.40192	1.10099	64.2458
1.102	0.45003	1.102	64.3576
1.103	0.49856	1.103	64.4588
1.10399	0.5474	1.10399	64.5532
1.105	0.59626	1.105	64.6455
1.106	0.64441	1.106	64.7386
1.10699	0.69067	1.10699	64.8325
1.108	0.73356	1.108	64.9259
1.109	0.77215	1.109	65.0161
1.10999	0.807	1.10999	65.0977
1.111	0.83921	1.111	65.165
1.112	0.86876	1.112	65.2161
1.11299	0.89479	1.11299	65.2539
1.114	0.91686	1.114	65.2839
1.115	0.93545	1.115	65.3123
1.11599	0.95146	1.11599	65.3426
1.117	0.96501	1.117	65.375
1.118	0.97504	1.118	65.4076
1.11899	0.98101	1.11899	65.4415
1.12	0.98358	1.12	65.4826
1.121	0.98358	1.121	65.5401
1.12199	0.98104	1.12199	65.6228
1.123	0.97517	1.123	65.7355
1.124	0.96533	1.124	65.8755
1.12499	0.95204	1.12499	66.0317
1.126	0.93619	1.126	66.1877
1.127	0.91738	1.127	66.33
1.12799	0.89417	1.12799	66.453
1.129	0.8656	1.129	66.5572
1.13	0.83199	1.13	66.6454
1.13099	0.7954	1.13099	66.72
1.132	0.75845	1.132	66.7811
1.133	0.72212	1.133	66.8278
1.13399	0.68582	1.13399	66.8582
1.135	0.64954	1.135	66.8707
1.136	0.61387	1.136	66.8657
1.13699	0.57803	1.13699	66.8473
1.138	0.53983	1.138	66.8241
1.139	0.49788	1.139	66.8079
1.13999	0.4525	1.13999	66.8109
1.141	0.4046	1.141	66.8396
1.142	0.35466	1.142	66.8916
1.14299	0.30255	1.14299	66.9589
1.144	0.24808	1.144	67.0324
1.145	0.19239	1.145	67.1049
1.14599	0.13874	1.14599	67.1722
1.147	0.09059	1.147	67.2327
1.148	0.04788	1.148	67.2863
1.14899	0.00704	1.14899	67.3337
1.15	-0.0353	1.15	67.375
1.151	-0.08026	1.151	67.4095
1.15199	-0.12743	1.15199	67.4369
1.153	-0.17598	1.153	67.4584
1.154	-0.22515	1.154	67.4787
1.15499	-0.27422	1.15499	67.5046
1.156	-0.32229	1.156	67.5396
1.157	-0.3682	1.157	67.5809
1.15799	-0.41068	1.15799	67.6233
1.159	-0.44936	1.159	67.6628
1.16	-0.48562	1.16	67.6987
1.16099	-0.52163	1.16099	67.7328
1.162	-0.55794	1.162	67.7684
1.163	-0.59344	1.163	67.8081
1.16399	-0.62747	1.16399	67.8519
1.165	-0.66009	1.165	67.8958
1.166	-0.69083	1.166	67.9335
1.16699	-0.71891	1.16699	67.9608
1.168	-0.74416	1.168	67.977
1.169	-0.76669	1.169	67.9845
1.16999	-0.78654	1.16999	67.9873
1.171	-0.80416	1.171	67.9899
1.172	-0.82073	1.172	67.9974
1.17299	-0.83712	1.17299	68.0138
1.174	-0.85331	1.174	68.041
1.175	-0.8689	1.175	68.0775
1.17599	-0.8828	1.17599	68.1195
1.177	-0.89326	1.177	68.1642
1.178	-0.89949	1.178	68.2128
1.17899	-0.90228	1.17899	68.2682
1.18	-0.90288	1.18	68.332
1.181	-0.90186	1.181	68.4024
1.18199	-0.8988	1.18199	68.4753
1.183	-0.89276	1.183	68.5446
1.184	-0.88335	1.184	68.6047
1.18499	-0.8718	1.18499	68.6527
1.186	-0.85994	1.186	68.6889
1.187	-0.84773	1.187	68.7162
1.18799	-0.83326	1.18799	68.7388
1.189	-0.81505	1.189	68.7596
1.19	-0.79305	1.19	68.7778
1.19099	-0.76775	1.19099	68.79
1.192	-0.73943	1.192	68.7941
1.193	-0.70846	1.193	68.7914
1.19399	-0.67569	1.19399	68.784
1.195	-0.64159	1.195	68.773
1.196	-0.60606	1.196	68.758
1.19699	-0.56973	1.19699	68.7387
1.198	-0.53368	1.198	68.7159
1.199	-0.49737	1.199	68.692
1.19999	-0.4587	1.19999	68.6701
1.201	-0.41636	1.201	68.6525
1.202	-0.37086	1.202	68.6379
1.20299	-0.32355	1.20299	68.6225
1.204	-0.27551	1.204	68.6028
1.205	-0.22711	1.205	68.578
1.20599	-0.17788	1.20599	68.5496
1.207	-0.1267	1.207	68.5199
1.208	-0.07228	1.208	68.4921
1.20899	-0.01439	1.20899	68.4695
1.21	0.0451	1.21	68.4543
1.211	0.10326	1.211	68.4472
1.21199	0.15877	1.21199	68.4482
1.213	0.21278	1.213	68.4559
1.214	0.26736	1.214	68.4675
1.21499	0.32323	1.21499	68.4791
1.216	0.37859	1.216	68.4869
1.217	0.4308	1.217	68.4879
1.21799	0.47933	1.21799	68.4787
1.219	0.52557	1.219	68.456
1.22	0.57051	1.22	68.4165
1.22099	0.61423	1.22099	68.3581
1.222	0.65695	1.222	68.2818
1.223	0.69943	1.223	68.1925
1.22399	0.74174	1.22399	68.0985
1.225	0.78212	1.225	68.0087
1.226	0.81821	1.226	67.9296
1.22699	0.84901	1.22699	67.8645
1.228	0.87498	1.228	67.8139
1.229	0.89687	1.229	67.7766
1.22999	0.91488	1.22999	67.751
1.231	0.92944	1.231	67.7365
1.232	0.94205	1.232	67.7328
1.23299	0.95428	1.23299	67.7382
1.234	0.96536	1.234	67.7515
1.235	0.97222	1.235	67.7726
1.23599	0.97231	1.23599	67.8004
1.237	0.96564	1.237	67.829
1.238	0.95478	1.238	67.8483
1.23899	0.94266	1.23899	67.8489
1.24	0.92984	1.24	67.825
1.241	0.91434	1.241	67.7764
1.24199	0.89426	1.24199	67.7079
1.243	0.86914	1.243	67.6269
1.244	0.83976	1.244	67.5389
1.24499	0.80733	1.24499	67.4467
1.246	0.77211	1.246	67.3515
1.247	0.73314	1.247	67.2549
1.24799	0.69004	1.24799	67.1592
1.249	0.644	1.249	67.0657
1.25	0.5969	1.25	66.9759
1.25099	0.55036	1.25099	66.8925
1.252	0.50506	1.252	66.8197
1.253	0.46016	1.253	66.7612
1.25399	0.41344	1.25399	66.7179
1.255	0.36353	1.255	66.6857
1.256	0.31165	1.256	66.659
1.25699	0.25997	1.25699	66.6345
1.258	0.20956	1.258	66.6135
1.259	0.16037	1.259	66.5996
1.25999	0.11197	1.25999	66.594
1.261	0.06393	1.261	66.5932
1.262	0.01599	1.262	66.59
1.26299	-0.03199	1.26299	66.5748
1.264	-0.08003	1.264	66.5402
1.265	-0.12813	1.265	66.4837
1.26599	-0.17629	1.26599	66.4084
1.267	-0.22454	1.267	66.319
1.268	-0.27295	1.268	66.2211
1.26899	-0.32161	1.26899	66.1208
1.27	-0.37049	1.27	66.0244
1.271	-0.41933	1.271	65.9369
1.27199	-0.46745	1.27199	65.8612
1.273	-0.51362	1.273	65.7987
1.274	-0.55633	1.274	65.7501
1.27499	-0.59463	1.27499	65.7169
1.276	-0.62908	1.276	65.6999
1.277	-0.66102	1.277	65.6953
1.27799	-0.69088	1.27799	65.6944
1.279	-0.71851	1.279	65.688
1.28	-0.74429	1.28	65.67
1.28099	-0.76885	1.28099	65.6365
1.282	-0.79247	1.282	65.5863
1.283	-0.81485	1.283	65.5227
1.28399	-0.83531	1.28399	65.4527
1.285	-0.85346	1.285	65.3841
1.286	-0.86947	1.286	65.3216
1.28699	-0.88305	1.28699	65.2658
1.288	-0.89316	1.288	65.2127
1.289	-0.89963	1.289	65.1571
1.28999	-0.90384	1.28999	65.0965
1.291	-0.90739	1.291	65.0328
1.292	-0.91041	1.292	64.9712
1.29299	-0.91143	1.29299	64.9152
1.294	-0.90954	1.294	64.8663
1.295	-0.90615	1.295	64.8244
1.29599	-0.90343	1.29599	64.7876
1.297	-0.90215	1.297	64.7525
1.298	-0.90144	1.298	64.7158
1.29899	-0.89932	1.29899	64.6753
1.3	-0.89332	1.3	64.6297
1.301	-0.8815	1.301	64.5783
1.30199	-0.86378	1.30199	64.5192
1.303	-0.84184	1.303	64.45
1.304	-0.8178	1.304	64.3696
1.30499	-0.79316	1.30499	64.2801
1.306	-0.76852	1.306	64.1877
1.307	-0.74373	1.307	64.0989
1.30799	-0.71799	1.30799	64.0171
1.309	-0.6903	1.309	63.942
1.31	-0.66012	1.31	63.8718
1.31099	-0.62764	1.31099	63.8045
1.312	-0.5928	1.312	63.7366
1.313	-0.5551	1.313	63.6642
1.31399	-0.51523	1.31399	63.5845
1.315	-0.47543	1.315	63.4966
1.316	-0.43741	1.316	63.4023
1.31699	-0.40038	1.31699	63.3068
1.318	-0.36176	1.318	63.2175
1.319	-0.31981	1.319	63.1399
1.31999	-0.27479	1.31999	63.0735
1.321	-0.22781	1.321	63.014
1.322	-0.17965	1.322	62.9553
1.32299	-0.13026	1.32299	62.8935
1.324	-0.07873	1.324	62.8291
1.325	-0.02388	1.325	62.7654
1.32599	0.03451	1.32599	62.7035
1.327	0.09447	1.327	62.641
1.328	0.15272	1.328	62.5747
1.32899	0.20727	1.32899	62.5038
1.33	0.25837	1.33	62.4307
1.331	0.30738	1.331	62.3581
1.33199	0.35562	1.33199	62.2865
1.333	0.40384	1.333	62.2135
1.334	0.45214	1.334	62.1364
1.33499	0.49987	1.33499	62.056
1.336	0.54577	1.336	61.9752
1.337	0.58826	1.337	61.8956
1.33799	0.62645	1.33799	61.8159
1.339	0.66117	1.339	61.7344
1.34	0.69415	1.34	61.6513
1.34099	0.72626	1.34099	61.5681
1.342	0.7574	1.342	61.4842
1.343	0.78684	1.343	61.3981
1.34399	0.81304	1.34399	61.3112
1.345	0.83506	1.345	61.228
1.346	0.85397	1.346	61.1517
1.34699	0.87145	1.34699	61.0811
1.348	0.8882	1.348	61.0129
1.349	0.90406	1.349	60.9459
1.34999	0.91748	1.34999	60.8804
1.351	0.92549	1.351	60.8148
1.352	0.92573	1.352	60.7444
1.35299	0.91809	1.35299	60.6646
1.354	0.90468	1.354	60.5752
1.355	0.88804	1.355	60.4812
1.35599	0.86927	1.35599	60.3904
1.357	0.84829	1.357	60.3118
1.358	0.82512	1.358	60.2525
1.35899	0.79979	1.35899	60.2134
1.36	0.7721	1.36	60.1865
1.361	0.74201	1.361	60.1593
1.36199	0.70985	1.36199	60.1226
1.363	0.67527	1.363	60.0746
1.364	0.63703	1.364	60.0169
1.36499	0.59459	1.36499	59.9514
1.366	0.54892	1.366	59.8792
1.367	0.50147	1.367	59.8008
1.36799	0.45306	1.36799	59.7149
1.369	0.40358	1.369	59.6188
1.37	0.35205	1.37	59.5112
1.37099	0.29721	1.37099	59.394
1.372	0.2388	1.372	59.2714
1.373	0.1788	1.373	59.1471
1.37399	0.12053	1.37399	59.0253
1.375	0.06605	1.375	58.912
1.376	0.01522	1.376	58.8161
1.37699	-0.03319	1.37699	58.7452
1.378	-0.0805	1.378	58.7004
1.379	-0.12775	1.379	58.6742
1.37999	-0.1759	1.37999	58.6543
1.381	-0.22591	1.381	58.6291
1.382	-0.27861	1.382	58.5913
1.38299	-0.33398	1.38299	58.5404
1.384	-0.39067	1.384	58.482
1.385	-0.4468	1.385	58.4237
1.38599	-0.50042	1.38599	58.3693
1.387	-0.54924	1.387	58.3176
1.388	-0.59215	1.388	58.2638
1.38899	-0.6311	1.38899	58.2025
1.39	-0.66965	1.39	58.1301
1.391	-0.70943	1.391	58.0477
1.39199	-0.74917	1.39199	57.9614
1.393	-0.78663	1.393	57.8796
1.394	-0.82068	1.394	57.808
1.39499	-0.85111	1.39499	57.7482
1.396	-0.87737	1.396	57.6974
1.397	-0.8995	1.397	57.6489
1.39799	-0.91943	1.39799	57.5956
1.399	-0.93929	1.399	57.5334
1.4	-0.95953	1.4	57.4622
1.40099	-0.97921	1.40099	57.3854
1.402	-0.99742	1.402	57.3078
1.403	-1.01387	1.403	57.2333
1.40399	-1.02791	1.40399	57.1636
1.405	-1.0382	1.405	57.0968
1.406	-1.04423	1.406	57.0274
1.40699	-1.04697	1.40699	56.9503
1.408	-1.0477	1.408	56.8661
1.409	-1.04696	1.409	56.7822
1.40999	-1.04424	1.40999	56.7076
1.411	-1.03821	1.411	56.6473
1.412	-1.02794	1.412	56.6004
1.41299	-1.01394	1.41299	56.5626
1.414	-0.99751	1.414	56.5286
1.415	-0.97927	1.415	56.4942
1.41599	-0.95945	1.41599	56.4582
1.417	-0.9389	1.417	56.4222
1.418	-0.91855	1.418	56.3881
1.41899	-0.89811	1.41899	56.3554
1.42	-0.87587	1.42	56.3227
1.421	-0.85075	1.421	56.2913
1.42199	-0.8238	1.42199	56.264
1.423	-0.79643	1.423	56.2415
1.424	-0.76816	1.424	56.2214
1.42499	-0.73682	1.42499	56.1992
1.426	-0.70022	1.426	56.1713
1.427	-0.65791	1.427	56.1368
1.42799	-0.61136	1.42799	56.0964
1.429	-0.56285	1.429	56.0514
1.43	-0.51455	1.43	56.0041
1.43099	-0.46827	1.43099	55.9594
1.432	-0.42521	1.432	55.9223
1.433	-0.38517	1.433	55.8951
1.43399	-0.34584	1.43399	55.8759
1.435	-0.30454	1.435	55.8619
1.436	-0.26055	1.436	55.8508
1.43699	-0.21409	1.43699	55.8399
1.438	-0.16385	1.438	55.8251
1.439	-0.10866	1.439	55.8025
1.43999	-0.05029	1.43999	55.7713
1.441	0.00751	1.441	55.7343
1.442	0.06217	1.442	55.6971
1.44299	0.11346	1.44299	55.6632
1.444	0.16246	1.444	55.6324
1.445	0.21032	1.445	55.602
1.44599	0.25788	1.44599	55.5688
1.447	0.30554	1.447	55.5303
1.448	0.35349	1.448	55.4861
1.44899	0.40178	1.44899	55.4379
1.45	0.45041	1.45	55.3886
1.451	0.4993	1.451	55.3414
1.45199	0.54815	1.45199	55.2978
1.453	0.59625	1.453	55.2579
1.454	0.6424	1.454	55.22
1.45499	0.6851	1.45499	55.1808
1.456	0.72347	1.456	55.1383
1.457	0.75817	1.457	55.094
1.45799	0.79062	1.45799	55.0521
1.459	0.8212	1.459	55.0159
1.46	0.84947	1.46	54.9852
1.46099	0.87507	1.46099	54.9545
1.462	0.89734	1.462	54.9167
1.463	0.91499	1.463	54.8702
1.46399	0.92689	1.46399	54.8213
1.465	0.93333	1.465	54.7769
1.466	0.93606	1.466	54.7383
1.46699	0.93688	1.46699	54.7025
1.468	0.93646	1.468	54.6673
1.469	0.93397	1.469	54.6334
1.46999	0.92734	1.46999	54.6027
1.471	0.91442	1.471	54.578
1.472	0.89449	1.472	54.5617
1.47299	0.86867	1.47299	54.5534
1.474	0.83934	1.474	54.5501
1.475	0.80937	1.475	54.5496
1.47599	0.78044	1.47599	54.5518
1.477	0.75168	1.477	54.5569
1.478	0.72049	1.478	54.5641
1.47899	0.68439	1.47899	54.5714
1.48	0.64283	1.48	54.5773
1.481	0.59719	1.481	54.5806
1.48199	0.54946	1.48199	54.5785
1.483	0.50103	1.483	54.5689
1.484	0.45237	1.484	54.5527
1.48499	0.40302	1.48499	54.5344
1.486	0.35181	1.486	54.5203
1.487	0.29743	1.487	54.5162
1.48799	0.23964	1.48799	54.5266
1.489	0.18035	1.489	54.5535
1.49	0.1225	1.49	54.5952
1.49099	0.06731	1.49099	54.6466
1.492	0.0134	1.492	54.6996
1.493	-0.04181	1.493	54.7452
1.49399	-0.09972	1.49399	54.7769
1.495	-0.15907	1.495	54.7926
1.496	-0.21688	1.496	54.7932
1.49699	-0.27119	1.49699	54.7814
1.498	-0.32211	1.498	54.7606
1.499	-0.37085	1.499	54.7346
1.49999	-0.41858	1.49999	54.7064
1.501	-0.46611	1.501	54.6777
1.502	-0.51385	1.502	54.6491
1.50299	-0.562	1.50299	54.6193
1.504	-0.61063	1.504	54.5858
1.505	-0.6597	1.505	54.5458
1.50599	-0.70888	1.50599	54.499
1.507	-0.75738	1.507	54.4503
1.508	-0.80367	1.508	54.4071
1.50899	-0.8457	1.50899	54.374
1.51	-0.88179	1.51	54.3516
1.511	-0.91196	1.511	54.3382
1.51199	-0.93791	1.51199	54.3317
1.513	-0.96175	1.513	54.3296
1.514	-0.98508	1.514	54.33
1.51499	-1.0088	1.51499	54.3314
1.516	-1.03319	1.516	54.3334
1.517	-1.05801	1.517	54.3362
1.51799	-1.08241	1.51799	54.3404
1.519	-1.10488	1.519	54.3459
1.52	-1.12334	1.52	54.3521
1.52099	-1.13605	1.52099	54.3575
1.522	-1.14269	1.522	54.3589
1.523	-1.14425	1.523	54.3533
1.52399	-1.14165	1.52399	54.3403
1.525	-1.1351	1.525	54.3222
1.526	-1.12493	1.526	54.3015
1.52699	-1.11264	1.52699	54.2815
1.528	-1.10008	1.528	54.2657
1.529	-1.08729	1.529	54.2575
1.52999	-1.0726	1.52999	54.261
1.531	-1.05519	1.531	54.2812
1.532	-1.03599	1.532	54.3199
1.53299	-1.01638	1.53299	54.3727
1.534	-0.99639	1.534	54.4314
1.535	-0.97421	1.535	54.4867
1.53599	-0.94806	1.53599	54.5324
1.537	-0.91786	1.537	54.5703
1.538	-0.88391	1.538	54.611
1.53899	-0.84593	1.53899	54.6634
1.54	-0.80433	1.54	54.7263
1.541	-0.76075	1.541	54.7891
1.54199	-0.71663	1.54199	54.8412
1.543	-0.67248	1.543	54.8806
1.544	-0.6294	1.544	54.9135
1.54499	-0.58953	1.54499	54.947
1.546	-0.55311	1.546	54.9842
1.547	-0.51671	1.547	55.0233
1.54799	-0.47583	1.54799	55.0588
1.549	-0.42863	1.549	55.0844
1.55	-0.37682	1.55	55.0955
1.55099	-0.32308	1.55099	55.0902
1.552	-0.26891	1.552	55.0689
1.553	-0.21519	1.553	55.0349
1.55399	-0.16302	1.55399	54.9948
1.555	-0.11239	1.555	54.9573
1.556	-0.06154	1.556	54.9291
1.55699	-0.00903	1.55699	54.9136
1.558	0.04521	1.558	54.9113
1.559	0.10035	1.559	54.9212
1.55999	0.15485	1.55999	54.9405
1.561	0.20731	1.561	54.9647
1.562	0.25764	1.562	54.9901
1.56299	0.30663	1.56299	55.0178
1.564	0.35511	1.564	55.0516
1.565	0.40361	1.565	55.0927
1.56599	0.45208	1.56599	55.1365
1.567	0.4999	1.567	55.1743
1.568	0.54581	1.568	55.1991
1.56899	0.58826	1.56899	55.2114
1.57	0.6264	1.57	55.218
1.571	0.66107	1.571	55.225
1.57199	0.69406	1.57199	55.2339
1.573	0.7263	1.573	55.2428
1.574	0.75775	1.574	55.2505
1.57499	0.78774	1.57499	55.2572
1.576	0.81459	1.576	55.2629
1.577	0.83693	1.577	55.266
1.57799	0.85496	1.57799	55.2652
1.579	0.86907	1.579	55.2639
1.58	0.87874	1.58	55.2684
1.58099	0.884	1.58099	55.282
1.582	0.88612	1.582	55.3038
1.583	0.88669	1.583	55.3332
1.58399	0.88671	1.58399	55.3723
1.585	0.8862	1.585	55.4224
1.586	0.88423	1.586	55.4808
1.58699	0.8792	1.58699	55.5409
1.588	0.86976	1.588	55.5964
1.589	0.85567	1.589	55.6443
1.58999	0.83701	1.58999	55.6839
1.591	0.81288	1.591	55.7139
1.592	0.78267	1.592	55.7339
1.59299	0.7482	1.59299	55.7468
1.594	0.71241	1.594	55.7577
1.595	0.67643	1.595	55.7708
1.59599	0.63928	1.59599	55.7868
1.597	0.59992	1.597	55.8047
1.598	0.55777	1.598	55.8256
1.59899	0.51186	1.59899	55.854
1.6	0.46202	1.6	55.8936
1.601	0.41006	1.601	55.9438
1.60199	0.35812	1.60199	55.9983
1.603	0.30659	1.603	56.048
1.604	0.25429	1.604	56.0878
1.60499	0.19976	1.60499	56.1194
1.606	0.14283	1.606	56.1485
1.607	0.08574	1.607	56.1808
1.60799	0.03168	1.60799	56.2193
1.609	-0.01866	1.609	56.2653
1.61	-0.06825	1.61	56.3207
1.61099	-0.12057	1.61099	56.3871
1.612	-0.17664	1.612	56.4652
1.613	-0.23546	1.613	56.5519
1.61399	-0.29552	1.61399	56.639
1.615	-0.35552	1.615	56.7156
1.616	-0.41361	1.616	56.7731
1.61699	-0.46683	1.61699	56.809
1.618	-0.51422	1.618	56.8254
1.619	-0.55922	1.619	56.826
1.61999	-0.60551	1.61999	56.8167
1.621	-0.65251	1.621	56.804
1.622	-0.69711	1.622	56.7937
1.62299	-0.73745	1.62299	56.7888
1.624	-0.77439	1.624	56.7896
1.625	-0.81002	1.625	56.7954
1.62599	-0.8451	1.62599	56.8051
1.627	-0.87909	1.627	56.8167
1.628	-0.91254	1.628	56.8282
1.62899	-0.9477	1.62899	56.8398
1.63	-0.98609	1.63	56.8542
1.631	-1.02563	1.631	56.8756
1.63199	-1.06125	1.63199	56.9072
1.633	-1.08947	1.633	56.9468
1.634	-1.11107	1.634	56.9873
1.63499	-1.12866	1.63499	57.0219
1.636	-1.14416	1.636	57.0512
1.637	-1.1586	1.637	57.0839
1.63799	-1.17182	1.63799	57.1273
1.639	-1.18272	1.639	57.1794
1.64	-1.191	1.64	57.2312
1.64099	-1.19754	1.64099	57.2743
1.642	-1.20262	1.642	57.3059
1.643	-1.20468	1.643	57.3289
1.64399	-1.20185	1.64399	57.3484
1.645	-1.19358	1.645	57.369
1.646	-1.17965	1.646	57.3945
1.64699	-1.15998	1.64699	57.4282
1.648	-1.13624	1.648	57.4709
1.649	-1.1111	1.649	57.5187
1.64999	-1.08573	1.64999	57.5654
1.651	-1.05902	1.651	57.607
1.652	-1.0291	1.652	57.6435
1.65299	-0.99646	1.65299	57.6776
1.654	-0.9648	1.654	57.7125
1.655	-0.93733	1.655	57.7524
1.65599	-0.91284	1.65599	57.8026
1.657	-0.88703	1.657	57.8672
1.658	-0.85719	1.658	57.946
1.65899	-0.82325	1.65899	58.0322
1.66	-0.78474	1.66	58.115
1.661	-0.74014	1.661	58.1848
1.66199	-0.6899	1.66199	58.2349
1.663	-0.63811	1.663	58.2622
1.664	-0.58956	1.664	58.2675
1.66499	-0.54529	1.66499	58.2565
1.666	-0.50249	1.666	58.2403
1.667	-0.45864	1.667	58.2321
1.66799	-0.41305	1.66799	58.2429
1.669	-0.36461	1.669	58.278
1.67	-0.31212	1.67	58.3353
1.67099	-0.25746	1.67099	58.4047
1.672	-0.20381	1.672	58.4732
1.673	-0.15036	1.673	58.5324
1.67399	-0.09323	1.67399	58.581
1.675	-0.03178	1.675	58.6216
1.676	0.02945	1.676	58.6566
1.67699	0.08588	1.67699	58.6863
1.678	0.13823	1.678	58.7087
1.679	0.19071	1.679	58.7216
1.67999	0.24504	1.67999	58.7262
1.681	0.2988	1.681	58.7279
1.682	0.34873	1.682	58.7331
1.68299	0.39331	1.68299	58.745
1.684	0.43343	1.684	58.7628
1.685	0.47246	1.685	58.7836
1.68599	0.51437	1.68599	58.8059
1.687	0.56023	1.687	58.829
1.688	0.60714	1.688	58.8527
1.68899	0.65137	1.68899	58.8772
1.69	0.69135	1.69	58.9036
1.691	0.72726	1.691	58.9324
1.69199	0.75973	1.69199	58.9627
1.693	0.78887	1.693	58.9929
1.694	0.81343	1.694	59.0228
1.69499	0.83237	1.69499	59.0547
1.696	0.84674	1.696	59.0928
1.697	0.85834	1.697	59.1411
1.69799	0.86665	1.69799	59.1997
1.699	0.86909	1.699	59.2646
1.7	0.86462	1.7	59.3298
1.70099	0.856	1.70099	59.391
1.702	0.84789	1.702	59.4456
1.703	0.84303	1.703	59.492
1.70399	0.84052	1.70399	59.5297
1.705	0.83659	1.705	59.5603
1.706	0.82595	1.706	59.5869
1.70699	0.80403	1.70699	59.6129
1.708	0.77008	1.708	59.6413
1.709	0.72864	1.709	59.6741
1.70999	0.68606	1.70999	59.7115
1.711	0.64638	1.711	59.7529
1.712	0.61078	1.712	59.7981
1.71299	0.57854	1.71299	59.8474
1.714	0.54795	1.714	59.8999
1.715	0.51731	1.715	59.9516
1.71599	0.48435	1.71599	59.9973
1.717	0.44581	1.717	60.0338
1.718	0.39889	1.718	60.0625
1.71899	0.34249	1.71899	60.0873
1.72	0.27794	1.72	60.1125
1.721	0.20953	1.721	60.1404
1.72199	0.14225	1.72199	60.1709
1.723	0.07877	1.723	60.202
1.724	0.01936	1.724	60.2309
1.72499	-0.03711	1.72499	60.256
1.726	-0.09228	1.726	60.2777
1.727	-0.14631	1.727	60.298
1.72799	-0.19658	1.72799	60.3196
1.729	-0.24008	1.729	60.3446
1.73	-0.27817	1.73	60.3724
1.73099	-0.31781	1.73099	60.399
1.732	-0.36691	1.732	60.4199
1.733	-0.427	1.733	60.4348
1.73399	-0.49174	1.73399	60.4475
1.735	-0.55381	1.735	60.4622
1.736	-0.61053	1.736	60.4801
1.73699	-0.66269	1.73699	60.5
1.738	-0.71165	1.738	60.5199
1.739	-0.75784	1.739	60.5379
1.73999	-0.80046	1.73999	60.5519
1.741	-0.83818	1.741	60.56
1.742	-0.87028	1.742	60.5616
1.74299	-0.89617	1.74299	60.5583
1.744	-0.91487	1.744	60.5528
1.745	-0.92753	1.745	60.548
1.74599	-0.93995	1.74599	60.5455
1.747	-0.95948	1.747	60.5464
1.748	-0.98885	1.748	60.5521
1.74899	-1.02328	1.74899	60.5646
1.75	-1.05346	1.75	60.5845
1.751	-1.07247	1.751	60.6091
1.75199	-1.08082	1.75199	60.6334
1.753	-1.08407	1.753	60.6546
1.754	-1.08535	1.754	60.6715
1.75499	-1.08281	1.75499	60.6807
1.756	-1.07533	1.756	60.6788
1.757	-1.06653	1.757	60.6674
1.75799	-1.06165	1.75799	60.6536
1.759	-1.06275	1.759	60.6448
1.76	-1.06705	1.76	60.6431
1.76099	-1.06992	1.76099	60.6464
1.762	-1.06914	1.762	60.6544
1.763	-1.06529	1.763	60.6696
1.76399	-1.05998	1.76399	60.6948
1.765	-1.05485	1.765	60.7296
1.766	-1.05011	1.766	60.768
1.76699	-1.04327	1.76699	60.8014
1.768	-1.03006	1.768	60.8238
1.769	-1.00736	1.769	60.8344
1.76999	-0.97605	1.76999	60.8363
1.771	-0.94039	1.771	60.834
1.772	-0.9048	1.772	60.8322
1.77299	-0.87203	1.77299	60.834
1.774	-0.8425	1.774	60.8412
1.775	-0.81417	1.775	60.8538
1.77599	-0.78362	1.77599	60.8704
1.777	-0.74799	1.777	60.8877
1.778	-0.70656	1.778	60.8993
1.77899	-0.66072	1.77899	60.9002
1.78	-0.6125	1.78	60.8913
1.781	-0.56351	1.781	60.8798
1.78199	-0.51469	1.78199	60.8737
1.783	-0.46643	1.783	60.8776
1.784	-0.41869	1.784	60.8919
1.78499	-0.37104	1.78499	60.9124
1.786	-0.32261	1.786	60.9305
1.787	-0.27203	1.787	60.9371
1.78799	-0.21777	1.78799	60.9274
1.789	-0.15912	1.789	60.9051
1.79	-0.09734	1.79	60.8787
1.79099	-0.03495	1.79099	60.8558
1.792	0.02617	1.792	60.8406
1.793	0.08533	1.793	60.8341
1.79399	0.14282	1.79399	60.8362
1.795	0.1993	1.795	60.8471
1.796	0.25456	1.796	60.8668
1.79699	0.30784	1.79699	60.8941
1.798	0.35854	1.798	60.9265
1.799	0.40568	1.799	60.9598
1.79999	0.44722	1.79999	60.9893
1.801	0.48075	1.801	61.0112
1.802	0.50598	1.802	61.0239
1.80299	0.52862	1.80299	61.0282
1.804	0.56294	1.804	61.0274
1.805	0.63094	1.805	61.0264
1.80599	0.75544	1.80599	61.0292
1.807	0.94215	1.807	61.0359
1.808	0.96089	1.808	61.0448
1.80899	0.96932	1.80899	61.0534
1.81	0.98326	1.81	61.0598
1.811	0.99118	1.811	61.0628
1.81199	0.99461	1.81199	61.063
1.813	0.99528	1.813	61.0609
1.814	0.99482	1.814	61.0575
1.81499	0.99438	1.81499	61.0536
1.816	0.99419	1.816	61.0508
1.817	0.99396	1.817	61.0502
1.81799	0.99347	1.81799	61.0512
1.819	0.99279	1.819	61.0525
1.82	0.99235	1.82	61.0525
1.82099	0.99245	1.82099	61.0511
1.822	0.99281	1.822	61.0495
1.823	0.99287	1.823	61.0486
1.82399	0.99214	1.82399	61.0483
1.825	0.98971	1.825	61.0476
1.826	0.98352	1.826	61.0461
1.82699	0.97098	1.82699	61.0441
1.828	0.95148	1.828	61.0425
1.829	0.94992	1.829	61.0419
1.82999	0.74501	1.82999	61.0428
1.831	0.60308	1.831	61.0456
1.832	0.52167	1.832	61.0506
1.83299	0.47793	1.83299	61.0579
1.834	0.44888	1.834	61.0664
1.835	0.41762	1.835	61.0744
1.83599	0.37576	1.83599	61.0802
1.837	0.32413	1.837	61.0821
1.838	0.26866	1.838	61.0782
1.83899	0.21469	1.83899	61.0656
1.84	0.16458	1.84	61.0416
1.841	0.11819	1.841	61.0039
1.84199	0.07356	1.84199	60.9528
1.843	0.02762	1.843	60.893
1.844	-0.02154	1.844	60.832
1.84499	-0.07315	1.84499	60.7767
1.846	-0.12546	1.846	60.7305
1.847	-0.17794	1.847	60.6931
1.84799	-0.23088	1.84799	60.6626
1.849	-0.28406	1.849	60.6373
1.85	-0.33614	1.85	60.617
1.85099	-0.38622	1.85099	60.6009
1.852	-0.43467	1.852	60.5866
1.853	-0.48146	1.853	60.5707
1.85399	-0.52611	1.85399	60.55
1.855	-0.56915	1.855	60.5211
1.856	-0.61125	1.856	60.4805
1.85699	-0.65185	1.85699	60.4257
1.858	-0.69025	1.858	60.357
1.859	-0.72718	1.859	60.2801
1.85999	-0.76397	1.85999	60.2045
1.861	-0.80011	1.861	60.1388
1.862	-0.83312	1.862	60.0859
1.86299	-0.86092	1.86299	60.0444
1.864	-0.88315	1.864	60.0105
1.865	-0.90102	1.865	59.9803
1.86599	-0.91675	1.86599	59.9508
1.867	-0.93227	1.867	59.9215
1.868	-0.94871	1.868	59.8946
1.86899	-0.96703	1.86899	59.8717
1.87	-0.98745	1.87	59.8523
1.871	-1.00828	1.871	59.8331
1.87199	-1.02648	1.87199	59.8098
1.873	-1.03921	1.873	59.7793
1.874	-1.04514	1.874	59.7396
1.87499	-1.04454	1.87499	59.6915
1.876	-1.03824	1.876	59.6383
1.877	-1.0277	1.877	59.5856
1.87799	-1.01584	1.87799	59.5405
1.879	-1.00606	1.879	59.5113
1.88	-0.99971	1.88	59.5016
1.88099	-0.99514	1.88099	59.5057
1.882	-0.989	1.882	59.5127
1.883	-0.97832	1.883	59.513
1.88399	-0.96197	1.88399	59.5033
1.885	-0.94041	1.885	59.4845
1.886	-0.91411	1.886	59.4595
1.88699	-0.88259	1.88699	59.4294
1.888	-0.84529	1.888	59.3929
1.889	-0.80304	1.889	59.3474
1.88999	-0.75833	1.88999	59.2929
1.891	-0.71395	1.891	59.2342
1.892	-0.67142	1.892	59.1802
1.89299	-0.6305	1.89299	59.1378
1.894	-0.59028	1.894	59.1083
1.895	-0.54998	1.895	59.089
1.89599	-0.50836	1.89599	59.0746
1.897	-0.46438	1.897	59.0587
1.898	-0.41811	1.898	59.0338
1.89899	-0.37035	1.89899	58.9934
1.9	-0.32192	1.9	58.9349
1.901	-0.27333	1.901	58.8622
1.90199	-0.22481	1.90199	58.7857
1.903	-0.17644	1.903	58.7179
1.904	-0.12817	1.904	58.6664
1.90499	-0.07996	1.90499	58.6317
1.906	-0.0318	1.906	58.6092
1.907	0.01631	1.907	58.5919
1.90799	0.06434	1.90799	58.5719
1.909	0.11223	1.909	58.5429
1.91	0.16001	1.91	58.5029
1.91099	0.20782	1.91099	58.4549
1.912	0.25608	1.912	58.4032
1.913	0.30549	1.913	58.3491
1.91399	0.35692	1.91399	58.2908
1.915	0.41085	1.915	58.226
1.916	0.46626	1.916	58.1555
1.91699	0.51987	1.91699	58.0837
1.918	0.56828	1.918	58.0145
1.919	0.6116	1.919	57.9485
1.91999	0.65338	1.91999	57.8836
1.921	0.69672	1.921	57.8192
1.922	0.74193	1.922	57.7595
1.92299	0.78709	1.92299	57.7101
1.924	0.82931	1.924	57.6727
1.925	0.86618	1.925	57.6446
1.92599	0.89711	1.92599	57.623
1.927	0.92319	1.927	57.6061
1.928	0.9458	1.928	57.5917
1.92899	0.96567	1.92899	57.577
1.93	0.98332	1.93	57.56
1.931	0.99931	1.931	57.539
1.93199	1.01335	1.93199	57.5125
1.933	1.02401	1.933	57.4807
1.934	1.03028	1.934	57.447
1.93499	1.03216	1.93499	57.4159
1.936	1.02964	1.936	57.3903
1.937	1.02206	1.937	57.3709
1.93799	1.00903	1.93799	57.3562
1.939	0.992	1.939	57.3431
1.94	0.97434	1.94	57.328
1.94099	0.95946	1.94099	57.3069
1.942	0.9482	1.942	57.2758
1.943	0.93666	1.943	57.2307
1.94399	0.91757	1.94399	57.1708
1.945	0.8862	1.945	57.1021
1.946	0.84434	1.946	57.0353
1.94699	0.79754	1.94699	56.9796
1.948	0.75016	1.948	56.9391
1.949	0.70331	1.949	56.9112
1.94999	0.65531	1.94999	56.8882
1.951	0.60452	1.951	56.8614
1.952	0.55147	1.952	56.8252
1.95299	0.49768	1.95299	56.7782
1.954	0.44407	1.954	56.7209
1.955	0.39163	1.955	56.6557
1.95599	0.34206	1.95599	56.5853
1.957	0.29598	1.957	56.5106
1.958	0.25125	1.958	56.4294
1.95899	0.20468	1.95899	56.3398
1.96	0.1543	1.96	56.2424
1.961	0.10013	1.961	56.1412
1.96199	0.04395	1.96199	56.0427
1.963	-0.01198	1.963	55.9531
1.964	-0.06565	1.964	55.8761
1.96499	-0.11503	1.96499	55.8113
1.966	-0.15959	1.966	55.755
1.967	-0.20188	1.967	55.7035
1.96799	-0.24542	1.96799	55.6543
1.969	-0.29116	1.969	55.6053
1.97	-0.33778	1.97	55.5517
1.97099	-0.38378	1.97099	55.4874
1.972	-0.42715	1.972	55.4092
1.973	-0.46646	1.973	55.319
1.97399	-0.50264	1.97399	55.2239
1.975	-0.53682	1.975	55.1307
1.976	-0.56817	1.976	55.0405
1.97699	-0.59565	1.97699	54.951
1.978	-0.61973	1.978	54.8628
1.979	-0.64221	1.979	54.7814
1.97999	-0.66587	1.97999	54.7121
1.981	-0.69364	1.981	54.6538
1.982	-0.7253	1.982	54.5996
1.98299	-0.75534	1.98299	54.544
1.984	-0.77726	1.984	54.4864
1.985	-0.78954	1.985	54.4274
1.98599	-0.79462	1.98599	54.3651
1.987	-0.79454	1.987	54.2965
1.988	-0.79088	1.988	54.2237
1.98899	-0.78654	1.98899	54.1524
1.99	-0.78447	1.99	54.0865
1.991	-0.78564	1.991	54.0254
1.99199	-0.78865	1.99199	53.9677
1.993	-0.79049	1.993	53.9131
1.994	-0.78902	1.994	53.8608
1.99499	-0.78466	1.99499	53.8079
1.996	-0.77882	1.996	53.7502
1.997	-0.7722	1.997	53.686
1.99799	-0.7646	1.99799	53.618
1.999	-0.75415	1.999	53.5522
2	-0.7372	2	53.4935
[truncated: 10,000 more rows]

## Sheet: Supplementary Figure 4c
Spot 1	0.69
Spot 2	0.68
Spot 3	0.66
Spot 4	0.63

## Sheet: Supplementary Figure 5a
Temperature	Heat flow
-19.981	0.05564	200.019	0.06176
-19.981	0.05564	200.017	0.06176
-19.981	0.05564	200.019	0.06176
-19.98	0.05564	200.018	0.06175
-19.981	0.05565	200.018	0.06176
-19.982	0.05565	200.018	0.06176
-19.981	0.05565	200.018	0.06176
-19.981	0.05566	200.018	0.06176
-19.982	0.05566	200.017	0.06177
-19.981	0.05565	200.017	0.06177
-19.981	0.05565	200.018	0.06177
-19.981	0.05565	200.018	0.06178
-19.981	0.05564	200.018	0.06178
-19.981	0.05564	200.017	0.06178
-19.982	0.05563	200.018	0.06178
-19.981	0.05563	200.017	0.06178
-19.98	0.05563	200.017	0.06179
-19.981	0.05563	200.017	0.06179
-19.98	0.05563	200.017	0.06179
-19.981	0.05563	200.017	0.06179
-19.981	0.05563	200.017	0.0618
-19.98	0.05563	200.016	0.0618
-19.98	0.05562	200.016	0.06181
-19.98	0.05562	200.016	0.06182
-19.98	0.05561	200.015	0.06182
-19.98	0.0556	200.015	0.06183
-19.979	0.05559	200.015	0.06184
-19.978	0.05558	200.012	0.06185
-19.978	0.05557	200.012	0.06186
-19.977	0.05556	200.012	0.06187
-19.977	0.05555	200.011	0.06188
-19.977	0.05554	200.01	0.06189
-19.976	0.05553	200.009	0.06191
-19.975	0.05552	200.009	0.06194
-19.976	0.05551	200.007	0.062
-19.976	0.0555	200.006	0.06209
-19.974	0.05548	200.005	0.06217
-19.972	0.05547	200.003	0.06227
-19.972	0.05544	200.002	0.06239
-19.971	0.0554	200	0.06253
-19.97	0.05534	200	0.06272
-19.968	0.05526	199.998	0.06293
-19.967	0.05517	199.996	0.06322
-19.965	0.05507	199.994	0.06367
-19.965	0.05496	199.993	0.06421
-19.963	0.05486	199.99	0.06493
-19.962	0.05478	199.988	0.06569
-19.96	0.05466	199.985	0.06634
-19.958	0.05451	199.983	0.06708
-19.957	0.05432	199.981	0.06781
-19.955	0.05416	199.979	0.06849
-19.953	0.05396	199.976	0.06936
-19.951	0.05372	199.973	0.07013
-19.949	0.05346	199.97	0.0712
-19.946	0.0531	199.967	0.07214
-19.944	0.05259	199.964	0.07298
-19.942	0.05199	199.96	0.07392
-19.939	0.05122	199.957	0.07486
-19.937	0.05037	199.954	0.07562
-19.934	0.04956	199.951	0.07654
-19.931	0.04893	199.948	0.07769
-19.927	0.04833	199.945	0.07889
-19.924	0.0478	199.941	0.08009
-19.922	0.04727	199.937	0.0813
-19.918	0.04664	199.933	0.08252
-19.916	0.04593	199.929	0.08376
-19.913	0.0452	199.925	0.08489
-19.908	0.04429	199.921	0.08629
-19.905	0.04325	199.916	0.08749
-19.901	0.04243	199.912	0.08841
-19.897	0.0416	199.907	0.08912
-19.895	0.04093	199.903	0.09019
-19.89	0.04027	199.898	0.0914
-19.886	0.03977	199.894	0.0928
-19.882	0.03921	199.889	0.094
-19.878	0.03869	199.885	0.09523
-19.874	0.03791	199.88	0.0963
-19.869	0.03722	199.875	0.09764
-19.866	0.03629	199.87	0.09927
-19.861	0.03542	199.864	0.10072
-19.857	0.03445	199.86	0.10188
-19.852	0.03361	199.855	0.10332
-19.847	0.0326	199.849	0.10437
-19.842	0.03174	199.844	0.1056
-19.839	0.03129	199.839	0.10691
-19.833	0.03069	199.833	0.10851
-19.828	0.02995	199.827	0.10958
-19.822	0.02947	199.822	0.11094
-19.818	0.02883	199.816	0.11233
-19.813	0.02795	199.811	0.11391
-19.808	0.02704	199.804	0.1153
-19.802	0.02589	199.8	0.11671
-19.797	0.02516	199.793	0.1182
-19.791	0.02418	199.788	0.1197
-19.787	0.02335	199.78	0.12125
-19.781	0.02274	199.775	0.12238
-19.776	0.02189	199.769	0.12381
-19.771	0.02105	199.762	0.12517
-19.765	0.02022	199.757	0.12643
-19.76	0.01957	199.751	0.12775
-19.753	0.01855	199.746	0.12946
-19.748	0.01752	199.738	0.13095
-19.741	0.01678	199.732	0.1324
-19.736	0.01601	199.726	0.13375
-19.73	0.01514	199.719	0.13512
-19.724	0.01435	199.713	0.13674
-19.718	0.01372	199.707	0.13791
-19.712	0.01281	199.7	0.13948
-19.705	0.01173	199.693	0.14096
-19.699	0.01092	199.687	0.14239
-19.694	0.00998	199.681	0.14411
-19.688	0.00891	199.674	0.14552
-19.681	0.00778	199.666	0.14693
-19.675	0.00702	199.66	0.14829
-19.669	0.0058	199.653	0.14975
-19.663	0.00517	199.646	0.15091
-19.656	0.00415	199.64	0.15186
-19.649	0.00374	199.633	0.15304
-19.643	0.00307	199.627	0.15456
-19.636	0.00232	199.619	0.15603
-19.63	0.0017	199.613	0.15733
-19.624	0.000987919	199.605	0.15887
-19.618	0.000246807	199.599	0.1601
-19.612	-0.000588741	199.592	0.16161
-19.604	-0.00129	199.584	0.16301
-19.598	-0.00237	199.578	0.16474
-19.591	-0.00302	199.57	0.16576
-19.584	-0.00403	199.564	0.16694
-19.579	-0.00491	199.557	0.16813
-19.572	-0.00583	199.55	0.1693
-19.565	-0.00658	199.542	0.17045
-19.558	-0.00728	199.535	0.17146
-19.551	-0.00809	199.528	0.17284
-19.545	-0.00898	199.521	0.17394
-19.537	-0.00974	199.514	0.17526
-19.531	-0.01042	199.506	0.17614
-19.524	-0.01148	199.5	0.17744
-19.518	-0.01222	199.492	0.17888
-19.51	-0.01309	199.485	0.18005
-19.504	-0.01377	199.477	0.18135
-19.496	-0.01468	199.47	0.18235
-19.489	-0.01541	199.463	0.18371
-19.482	-0.01604	199.455	0.18485
-19.476	-0.01678	199.449	0.18577
-19.469	-0.01731	199.441	0.18672
-19.461	-0.01764	199.434	0.18803
-19.456	-0.01819	199.426	0.18901
-19.447	-0.01911	199.419	0.18992
-19.44	-0.02007	199.412	0.19126
-19.434	-0.02027	199.405	0.19229
-19.426	-0.02126	199.397	0.19332
-19.419	-0.02199	199.389	0.19433
-19.412	-0.02263	199.382	0.19544
-19.404	-0.02322	199.374	0.19626
-19.399	-0.02429	199.367	0.19723
-19.39	-0.02508	199.36	0.19795
-19.383	-0.02563	199.352	0.1987
-19.376	-0.02633	199.345	0.19971
-19.369	-0.02704	199.337	0.20063
-19.362	-0.02772	199.329	0.20159
-19.355	-0.02817	199.322	0.20239
-19.347	-0.02878	199.314	0.20345
-19.341	-0.02935	199.306	0.2045
-19.333	-0.03004	199.299	0.20519
-19.327	-0.03054	199.292	0.20602
-19.317	-0.03124	199.284	0.20707
-19.311	-0.03182	199.277	0.20781
-19.303	-0.03236	199.268	0.20901
-19.296	-0.03299	199.261	0.20988
-19.289	-0.03375	199.253	0.21057
-19.282	-0.03432	199.246	0.21116
-19.274	-0.03486	199.238	0.21189
-19.268	-0.03542	199.23	0.21267
-19.26	-0.03608	199.222	0.21355
-19.252	-0.03659	199.215	0.2146
-19.245	-0.03712	199.208	0.21538
-19.237	-0.03791	199.199	0.21608
-19.23	-0.03862	199.192	0.21672
-19.223	-0.03915	199.183	0.21738
-19.216	-0.03952	199.176	0.2183
-19.209	-0.04012	199.168	0.21892
-19.201	-0.04077	199.161	0.21954
-19.193	-0.04108	199.153	0.22014
-19.185	-0.04163	199.145	0.22086
-19.178	-0.04215	199.137	0.22162
-19.17	-0.04254	199.13	0.22236
-19.163	-0.0428	199.121	0.22327
-19.155	-0.04324	199.114	0.22356
-19.147	-0.04392	199.106	0.22404
-19.139	-0.04461	199.098	0.22469
-19.132	-0.04535	199.09	0.22534
-19.125	-0.04575	199.082	0.22602
-19.117	-0.04615	199.075	0.22677
-19.11	-0.04652	199.067	0.22743
-19.102	-0.04671	199.058	0.22814
-19.094	-0.04721	199.05	0.22889
-19.088	-0.04756	199.042	0.22961
-19.079	-0.04819	199.035	0.23017
-19.071	-0.04864	199.026	0.23033
-19.064	-0.04905	199.019	0.23094
-19.056	-0.0496	199.011	0.23126
-19.049	-0.05018	199.003	0.23175
-19.04	-0.05066	198.995	0.23205
-19.033	-0.05119	198.988	0.23256
-19.026	-0.05147	198.979	0.23336
-19.017	-0.0519	198.972	0.23388
-19.01	-0.05243	198.964	0.23443
-19.002	-0.05284	198.957	0.23538
-18.995	-0.05338	198.948	0.236
-18.986	-0.05367	198.939	0.23622
-18.978	-0.05415	198.931	0.23693
-18.972	-0.05452	198.924	0.23753
-18.963	-0.05471	198.915	0.23823
-18.956	-0.05512	198.907	0.23866
-18.948	-0.05556	198.899	0.23866
-18.939	-0.05586	198.892	0.23893
-18.932	-0.05634	198.883	0.23921
-18.925	-0.05684	198.876	0.23929
-18.917	-0.05718	198.868	0.24015
-18.909	-0.05745	198.86	0.24071
-18.902	-0.05775	198.851	0.24113
-18.893	-0.05803	198.844	0.24164
-18.886	-0.05836	198.836	0.2422
-18.878	-0.05855	198.827	0.24279
-18.87	-0.05872	198.819	0.24292
-18.862	-0.05893	198.811	0.24333
-18.854	-0.05914	198.802	0.24381
-18.846	-0.05958	198.795	0.24404
-18.838	-0.0603	198.786	0.24415
-18.831	-0.06072	198.779	0.24452
-18.822	-0.06106	198.77	0.24504
-18.814	-0.06138	198.762	0.24545
-18.807	-0.06172	198.755	0.24592
-18.798	-0.06194	198.746	0.24618
-18.79	-0.06209	198.737	0.24681
-18.783	-0.06238	198.73	0.24694
-18.775	-0.06261	198.722	0.24708
-18.767	-0.06284	198.714	0.24726
-18.76	-0.06326	198.706	0.24731
-18.753	-0.06387	198.697	0.24759
-18.744	-0.06427	198.689	0.24791
-18.736	-0.06463	198.681	0.24829
-18.728	-0.06493	198.673	0.24856
-18.719	-0.06523	198.665	0.24901
-18.712	-0.06553	198.657	0.24949
-18.704	-0.06576	198.649	0.24999
-18.696	-0.06587	198.641	0.25054
-18.688	-0.0659	198.633	0.25085
-18.68	-0.06602	198.624	0.25097
-18.673	-0.06636	198.616	0.25104
-18.665	-0.0666	198.608	0.25123
-18.657	-0.0669	198.599	0.25143
-18.648	-0.06721	198.592	0.25158
-18.64	-0.06754	198.583	0.25182
-18.632	-0.06777	198.575	0.25217
-18.626	-0.0681	198.567	0.2525
-18.617	-0.06841	198.559	0.25273
-18.609	-0.06871	198.551	0.25303
-18.599	-0.06897	198.542	0.25329
-18.592	-0.06932	198.534	0.25346
-18.584	-0.06963	198.526	0.25365
-18.576	-0.06993	198.518	0.25392
-18.568	-0.07014	198.51	0.25416
-18.56	-0.0703	198.502	0.25432
-18.552	-0.07052	198.493	0.25453
-18.544	-0.07069	198.485	0.25479
-18.536	-0.0708	198.477	0.25508
-18.528	-0.07092	198.47	0.25529
-18.52	-0.07102	198.461	0.25548
-18.512	-0.0712	198.453	0.25568
-18.503	-0.07136	198.444	0.2558
-18.496	-0.07153	198.435	0.25596
-18.487	-0.07175	198.428	0.25611
-18.48	-0.07198	198.419	0.25621
-18.472	-0.07223	198.412	0.25631
-18.462	-0.07255	198.404	0.25644
-18.456	-0.07286	198.395	0.25656
-18.448	-0.07319	198.387	0.25673
-18.44	-0.07345	198.379	0.25696
-18.431	-0.07367	198.371	0.25718
-18.423	-0.07395	198.362	0.25742
-18.415	-0.07414	198.355	0.2576
-18.407	-0.07431	198.347	0.25778
-18.399	-0.07443	198.337	0.25797
-18.391	-0.07453	198.33	0.25815
-18.382	-0.07473	198.321	0.25832
-18.375	-0.07494	198.313	0.25842
-18.366	-0.07519	198.305	0.25848
-18.359	-0.07543	198.296	0.25861
-18.35	-0.0756	198.288	0.25874
-18.342	-0.07572	198.28	0.25889
-18.334	-0.07582	198.272	0.25909
-18.325	-0.07592	198.265	0.25924
-18.318	-0.07598	198.256	0.25941
-18.31	-0.07601	198.247	0.25958
-18.302	-0.07605	198.239	0.25976
-18.295	-0.07614	198.231	0.25994
-18.286	-0.07627	198.223	0.26004
-18.277	-0.07645	198.215	0.26011
-18.269	-0.07666	198.206	0.26018
-18.261	-0.07683	198.198	0.26026
-18.253	-0.07697	198.189	0.26032
-18.245	-0.07708	198.182	0.26038
-18.236	-0.07729	198.174	0.26046
-18.229	-0.07749	198.165	0.26052
-18.22	-0.07766	198.156	0.26062
-18.214	-0.07783	198.149	0.2607
-18.205	-0.07799	198.141	0.26078
-18.196	-0.07816	198.132	0.26087
-18.188	-0.07834	198.123	0.26096
-18.18	-0.07849	198.115	0.26101
-18.171	-0.07859	198.108	0.26111
-18.163	-0.07868	198.099	0.2612
-18.155	-0.07877	198.091	0.26131
-18.147	-0.07885	198.083	0.26143
-18.139	-0.0789	198.074	0.2616
-18.131	-0.07899	198.066	0.26178
-18.122	-0.07911	198.057	0.26193
-18.114	-0.07924	198.05	0.26206
-18.107	-0.07939	198.041	0.26214
-18.099	-0.07952	198.033	0.2622
-18.09	-0.07963	198.025	0.26224
-18.082	-0.07974	198.016	0.26228
-18.073	-0.07988	198.008	0.26231
-18.066	-0.07996	198	0.26236
-18.057	-0.08001	197.991	0.26243
-18.048	-0.08006	197.984	0.2625
-18.041	-0.08012	197.975	0.26258
-18.032	-0.08019	197.967	0.26265
-18.025	-0.08028	197.958	0.26271
-18.016	-0.08038	197.95	0.26275
-18.008	-0.08049	197.942	0.26281
-18	-0.08062	197.934	0.26285
-17.992	-0.08076	197.926	0.2629
-17.983	-0.08094	197.917	0.26296
-17.975	-0.08112	197.909	0.26302
-17.967	-0.08127	197.9	0.26308
-17.96	-0.0814	197.892	0.26314
-17.951	-0.0815	197.884	0.26319
-17.943	-0.08162	197.876	0.26323
-17.934	-0.08173	197.867	0.26328
-17.926	-0.08181	197.859	0.26332
-17.918	-0.08193	197.851	0.26338
-17.91	-0.082	197.842	0.26344
-17.902	-0.08207	197.834	0.26352
-17.893	-0.08215	197.827	0.26358
-17.885	-0.08226	197.818	0.26362
-17.876	-0.08237	197.81	0.26367
-17.869	-0.08248	197.801	0.26371
-17.861	-0.08255	197.793	0.26374
-17.852	-0.08262	197.785	0.26377
-17.844	-0.08266	197.777	0.2638
-17.836	-0.08274	197.768	0.26382
-17.827	-0.0828	197.759	0.26385
-17.819	-0.08284	197.752	0.26388
-17.81	-0.08288	197.743	0.26392
-17.802	-0.08292	197.735	0.26397
-17.795	-0.08296	197.726	0.26401
-17.786	-0.083	197.719	0.26404
-17.779	-0.08308	197.71	0.26406
-17.769	-0.08317	197.702	0.26408
-17.762	-0.08328	197.694	0.26412
-17.754	-0.08338	197.686	0.26415
-17.745	-0.08352	197.678	0.26417
-17.737	-0.08363	197.668	0.26419
-17.729	-0.08371	197.66	0.26421
-17.72	-0.08379	197.652	0.26423
-17.712	-0.08385	197.644	0.26426
-17.703	-0.0839	197.637	0.26429
-17.696	-0.08395	197.628	0.26433
-17.687	-0.084	197.619	0.26437
-17.679	-0.08407	197.611	0.26439
-17.671	-0.08417	197.603	0.26442
-17.662	-0.08425	197.595	0.26446
-17.654	-0.08432	197.587	0.26449
-17.645	-0.08439	197.578	0.26452
-17.638	-0.08443	197.57	0.26454
-17.63	-0.08447	197.561	0.26456
-17.621	-0.08449	197.553	0.26458
-17.614	-0.08451	197.545	0.26464
-17.604	-0.08457	197.536	0.26468
-17.596	-0.08464	197.529	0.2647
-17.588	-0.08466	197.52	0.26471
-17.581	-0.08468	197.512	0.26472
-17.572	-0.08472	197.504	0.26474
-17.564	-0.08474	197.495	0.26475
-17.556	-0.08478	197.487	0.26477
-17.548	-0.08481	197.479	0.26479
-17.539	-0.08485	197.47	0.26482
-17.531	-0.08487	197.462	0.26485
-17.523	-0.0849	197.454	0.26488
-17.513	-0.08492	197.445	0.26492
-17.506	-0.08495	197.437	0.26493
-17.498	-0.08498	197.427	0.26495
-17.49	-0.085	197.42	0.26497
-17.482	-0.08503	197.412	0.26499
-17.474	-0.08506	197.404	0.26503
-17.465	-0.08511	197.396	0.26504
-17.457	-0.08515	197.388	0.26506
-17.448	-0.08518	197.379	0.26507
-17.441	-0.08522	197.37	0.26509
-17.432	-0.08526	197.362	0.26511
-17.424	-0.0853	197.354	0.26513
-17.417	-0.08532	197.346	0.26515
-17.408	-0.08535	197.338	0.26517
-17.399	-0.08538	197.329	0.26519
-17.391	-0.0854	197.321	0.2652
-17.382	-0.08543	197.312	0.26522
-17.374	-0.08547	197.304	0.26524
-17.366	-0.08549	197.296	0.26526
-17.357	-0.0855	197.288	0.26527
-17.35	-0.08552	197.28	0.26529
-17.341	-0.08554	197.271	0.26531
-17.332	-0.08555	197.263	0.26533
-17.326	-0.08557	197.255	0.26534
-17.317	-0.08558	197.246	0.26536
-17.309	-0.0856	197.238	0.26537
-17.3	-0.08562	197.23	0.26538
-17.293	-0.08563	197.222	0.2654
-17.284	-0.08567	197.214	0.26541
-17.276	-0.0857	197.205	0.26543
-17.268	-0.08574	197.197	0.26544
-17.259	-0.08579	197.188	0.26546
-17.25	-0.08584	197.181	0.26547
-17.241	-0.08589	197.172	0.26549
-17.235	-0.08594	197.164	0.2655
-17.226	-0.08598	197.156	0.26552
-17.218	-0.08602	197.147	0.26554
-17.21	-0.08609	197.139	0.26555
-17.202	-0.08618	197.13	0.26557
-17.194	-0.08627	197.122	0.26559
-17.185	-0.08631	197.114	0.2656
-17.177	-0.08634	197.105	0.26562
-17.167	-0.08637	197.097	0.26564
-17.16	-0.0864	197.089	0.26565
-17.151	-0.08642	197.081	0.26566
-17.144	-0.08644	197.072	0.26567
-17.135	-0.08646	197.065	0.26569
-17.127	-0.08648	197.057	0.26571
-17.119	-0.0865	197.048	0.26572
-17.111	-0.08652	197.039	0.26574
-17.102	-0.08654	197.031	0.26575
-17.094	-0.08657	197.023	0.26577
-17.085	-0.08659	197.015	0.26578
-17.077	-0.08661	197.006	0.2658
-17.069	-0.08663	196.999	0.26581
-17.062	-0.08665	196.99	0.26582
-17.051	-0.0867	196.981	0.26584
-17.044	-0.08673	196.973	0.26586
-17.036	-0.08676	196.964	0.26587
-17.028	-0.0868	196.957	0.26589
-17.019	-0.08683	196.949	0.2659
-17.011	-0.08685	196.94	0.26592
-17.003	-0.08688	196.931	0.26594
-16.995	-0.08691	196.923	0.26596
-16.986	-0.08693	196.914	0.26597
-16.978	-0.08697	196.907	0.26599
-16.971	-0.087	196.898	0.266
-16.963	-0.08702	196.89	0.26601
-16.954	-0.08705	196.882	0.26603
-16.945	-0.08707	196.873	0.26604
-16.937	-0.0871	196.865	0.26605
-16.928	-0.08712	196.857	0.26607
-16.92	-0.08715	196.849	0.26609
-16.911	-0.08719	196.841	0.2661
-16.904	-0.08721	196.832	0.26612
-16.895	-0.08724	196.823	0.26614
-16.887	-0.08726	196.815	0.26615
-16.878	-0.08729	196.807	0.26617
-16.869	-0.08731	196.798	0.26619
-16.862	-0.08733	196.79	0.26621
-16.853	-0.08736	196.781	0.26622
-16.846	-0.08738	196.773	0.26624
-16.838	-0.08741	196.765	0.26626
-16.829	-0.08743	196.757	0.26627
-16.82	-0.08745	196.749	0.26629
-16.813	-0.08747	196.74	0.2663
-16.804	-0.08749	196.732	0.26631
-16.795	-0.08751	196.724	0.26632
-16.787	-0.08753	196.715	0.26634
-16.78	-0.08756	196.707	0.26635
-16.769	-0.08758	196.699	0.26636
-16.762	-0.0876	196.691	0.26638
-16.754	-0.08762	196.683	0.26639
-16.746	-0.08765	196.674	0.26641
-16.737	-0.08767	196.665	0.26642
-16.73	-0.0877	196.657	0.26644
-16.722	-0.08772	196.649	0.26646
-16.713	-0.08774	196.64	0.26647
-16.705	-0.08777	196.632	0.26649
-16.696	-0.08779	196.623	0.26651
-16.688	-0.08781	196.616	0.26652
-16.681	-0.08783	196.608	0.26654
-16.671	-0.08786	196.599	0.26655
-16.663	-0.08788	196.591	0.26656
-16.655	-0.08791	196.583	0.26657
-16.647	-0.08795	196.574	0.26658
-16.638	-0.08798	196.565	0.26659
-16.629	-0.08801	196.558	0.26661
-16.622	-0.08803	196.549	0.26662
-16.614	-0.08806	196.541	0.26664
-16.605	-0.08808	196.533	0.26665
-16.597	-0.08811	196.524	0.26666
-16.589	-0.08813	196.516	0.26668
-16.58	-0.08815	196.508	0.26669
-16.572	-0.08817	196.499	0.2667
-16.564	-0.0882	196.491	0.26671
-16.555	-0.08822	196.483	0.26673
-16.547	-0.08825	196.474	0.26674
-16.538	-0.08828	196.466	0.26676
-16.53	-0.0883	196.458	0.26677
-16.522	-0.08833	196.45	0.26678
-16.515	-0.08835	196.441	0.26679
-16.506	-0.08838	196.432	0.2668
-16.498	-0.0884	196.425	0.26681
-16.489	-0.08842	196.416	0.26682
-16.481	-0.08844	196.409	0.26683
-16.473	-0.08847	196.4	0.26684
-16.465	-0.08849	196.392	0.26685
-16.457	-0.08851	196.383	0.26687
-16.447	-0.08854	196.374	0.26688
-16.44	-0.08856	196.366	0.26689
-16.431	-0.08858	196.358	0.26691
-16.423	-0.0886	196.35	0.26692
-16.414	-0.08861	196.341	0.26693
-16.406	-0.08863	196.333	0.26694
-16.398	-0.08865	196.324	0.26695
-16.39	-0.08867	196.318	0.26696
-16.382	-0.08869	196.308	0.26698
-16.373	-0.08871	196.301	0.26699
-16.365	-0.08873	196.293	0.267
-16.357	-0.08875	196.283	0.26701
-16.35	-0.08878	196.276	0.26702
-16.341	-0.0888	196.267	0.26703
-16.332	-0.08883	196.259	0.26704
-16.322	-0.08885	196.25	0.26705
-16.315	-0.08888	196.241	0.26706
-16.306	-0.0889	196.233	0.26707
-16.299	-0.08893	196.224	0.26708
-16.29	-0.08895	196.217	0.26709
-16.282	-0.08897	196.209	0.2671
-16.274	-0.08899	196.201	0.26711
-16.266	-0.08901	196.192	0.26712
-16.258	-0.08904	196.183	0.26713
-16.249	-0.08906	196.175	0.26715
-16.241	-0.08909	196.167	0.26716
-16.233	-0.08911	196.159	0.26717
-16.224	-0.08914	196.151	0.26718
-16.216	-0.08916	196.142	0.26718
-16.206	-0.08918	196.133	0.26719
-16.199	-0.0892	196.126	0.2672
-16.191	-0.08923	196.117	0.26721
-16.183	-0.08925	196.109	0.26722
-16.174	-0.08927	196.101	0.26723
-16.167	-0.08929	196.092	0.26723
-16.157	-0.08932	196.085	0.26724
-16.151	-0.08934	196.076	0.26725
-16.141	-0.08936	196.068	0.26726
-16.133	-0.08939	196.059	0.26726
-16.124	-0.08941	196.051	0.26727
-16.116	-0.08943	196.043	0.26728
-16.108	-0.08945	196.035	0.26728
-16.1	-0.08947	196.025	0.26729
-16.091	-0.08949	196.018	0.2673
-16.083	-0.08951	196.009	0.26731
-16.076	-0.08953	196.002	0.26732
-16.068	-0.08955	195.992	0.26733
-16.058	-0.08958	195.985	0.26733
-16.051	-0.0896	195.976	0.26734
-16.042	-0.08962	195.968	0.26735
-16.033	-0.08964	195.96	0.26736
-16.026	-0.08966	195.951	0.26736
-16.018	-0.08969	195.944	0.26737
-16.009	-0.08971	195.935	0.26737
-16.001	-0.08974	195.926	0.26738
-15.993	-0.08976	195.919	0.26739
-15.984	-0.08978	195.911	0.2674
-15.976	-0.0898	195.901	0.2674
-15.968	-0.08982	195.893	0.26741
-15.96	-0.08985	195.885	0.26742
-15.952	-0.08987	195.877	0.26743
-15.942	-0.08989	195.869	0.26743
-15.934	-0.08991	195.861	0.26744
-15.926	-0.08994	195.852	0.26745
-15.918	-0.08996	195.843	0.26746
-15.909	-0.08999	195.835	0.26747
-15.901	-0.09001	195.826	0.26748
-15.892	-0.09004	195.818	0.26748
-15.885	-0.09006	195.81	0.26749
-15.877	-0.09008	195.803	0.26749
-15.869	-0.09011	195.794	0.26749
-15.859	-0.09013	195.786	0.2675
-15.852	-0.09015	195.777	0.2675
-15.843	-0.09017	195.769	0.26751
-15.834	-0.09019	195.761	0.26752
-15.826	-0.09021	195.753	0.26752
-15.818	-0.09023	195.744	0.26752
-15.809	-0.09026	195.736	0.26752
-15.802	-0.09028	195.727	0.26752
-15.794	-0.0903	195.719	0.26753
-15.786	-0.09033	195.711	0.26753
-15.778	-0.09035	195.703	0.26753
-15.769	-0.09038	195.695	0.26753
-15.761	-0.0904	195.686	0.26754
-15.751	-0.09042	195.677	0.26754
-15.744	-0.09045	195.669	0.26754
-15.736	-0.09047	195.661	0.26755
-15.727	-0.0905	195.653	0.26755
-15.719	-0.09052	195.645	0.26755
-15.711	-0.09054	195.636	0.26755
-15.701	-0.09057	195.629	0.26756
-15.694	-0.09059	195.62	0.26756
-15.684	-0.09061	195.612	0.26756
-15.678	-0.09063	195.602	0.26757
-15.669	-0.09065	195.594	0.26757
-15.661	-0.09067	195.587	0.26758
-15.652	-0.09069	195.579	0.26758
-15.644	-0.09071	195.57	0.26759
-15.635	-0.09073	195.562	0.26759
-15.627	-0.09076	195.553	0.2676
-15.619	-0.09078	195.545	0.2676
-15.611	-0.0908	195.537	0.2676
-15.602	-0.09082	195.529	0.26761
-15.595	-0.09084	195.519	0.26761
-15.586	-0.09086	195.512	0.26761
-15.578	-0.09088	195.504	0.26761
-15.569	-0.0909	195.495	0.26761
-15.561	-0.09092	195.486	0.26762
-15.552	-0.09094	195.479	0.26762
-15.544	-0.09097	195.47	0.26762
-15.535	-0.09099	195.463	0.26762
-15.528	-0.09104	195.454	0.26762
-15.519	-0.09106	195.446	0.26763
-15.51	-0.09108	195.437	0.26763
-15.502	-0.09111	195.429	0.26763
-15.493	-0.09113	195.42	0.26763
-15.486	-0.09115	195.412	0.26764
-15.477	-0.09117	195.404	0.26764
-15.468	-0.09119	195.395	0.26764
-15.459	-0.09121	195.387	0.26765
-15.452	-0.09123	195.378	0.26765
-15.444	-0.09125	195.37	0.26765
-15.436	-0.09127	195.362	0.26765
-15.429	-0.09129	195.354	0.26765
-15.419	-0.09132	195.346	0.26765
-15.411	-0.09134	195.337	0.26765
-15.403	-0.09136	195.33	0.26766
-15.395	-0.09138	195.321	0.26766
-15.386	-0.0914	195.313	0.26767
-15.378	-0.09142	195.304	0.26767
-15.37	-0.09144	195.296	0.26767
-15.361	-0.09146	195.287	0.26767
-15.352	-0.09148	195.279	0.26767
-15.345	-0.0915	195.272	0.26768
-15.336	-0.09152	195.263	0.26768
-15.328	-0.09154	195.254	0.26768
-15.319	-0.09157	195.246	0.26769
-15.311	-0.09158	195.238	0.26769
-15.303	-0.0916	195.229	0.2677
-15.294	-0.09162	195.221	0.2677
-15.287	-0.09164	195.214	0.26771
-15.277	-0.09166	195.206	0.26771
-15.27	-0.09168	195.196	0.26771
-15.262	-0.09169	195.188	0.26771
-15.254	-0.09171	195.181	0.26771
-15.244	-0.09173	195.172	0.26771
-15.237	-0.09175	195.163	0.26772
-15.229	-0.09177	195.155	0.26772
-15.221	-0.09179	195.147	0.26772
-15.212	-0.09181	195.138	0.26772
-15.203	-0.09183	195.13	0.26772
-15.195	-0.09185	195.122	0.26773
-15.187	-0.09188	195.113	0.26773
-15.178	-0.0919	195.105	0.26773
-15.17	-0.09192	195.096	0.26773
-15.161	-0.09194	195.088	0.26773
-15.154	-0.09196	195.08	0.26773
-15.144	-0.09198	195.071	0.26774
-15.137	-0.092	195.064	0.26774
-15.129	-0.09202	195.055	0.26774
-15.12	-0.09205	195.047	0.26774
-15.111	-0.09207	195.039	0.26774
-15.103	-0.09209	195.031	0.26774
-15.095	-0.09211	195.021	0.26774
-15.087	-0.09213	195.013	0.26774
-15.078	-0.09215	195.005	0.26774
-15.07	-0.09217	194.997	0.26773
-15.062	-0.09219	194.989	0.26773
-15.054	-0.09221	194.98	0.26773
-15.044	-0.09223	194.972	0.26773
-15.037	-0.09225	194.964	0.26773
-15.028	-0.09227	194.955	0.26773
-15.02	-0.0923	194.947	0.26773
-15.012	-0.09232	194.939	0.26773
-15.004	-0.09234	194.931	0.26773
-14.995	-0.09236	194.921	0.26773
-14.986	-0.09238	194.914	0.26773
-14.979	-0.0924	194.906	0.26773
-14.972	-0.09242	194.898	0.26773
-14.962	-0.09244	194.889	0.26773
-14.954	-0.09245	194.881	0.26773
-14.946	-0.09248	194.873	0.26774
-14.938	-0.0925	194.864	0.26774
-14.931	-0.09252	194.856	0.26774
-14.921	-0.09254	194.848	0.26774
-14.913	-0.09256	194.84	0.26774
-14.904	-0.09258	194.831	0.26774
-14.896	-0.0926	194.823	0.26774
-14.888	-0.09262	194.814	0.26774
-14.879	-0.09264	194.807	0.26774
-14.87	-0.09266	194.799	0.26774
-14.864	-0.09268	194.789	0.26774
-14.855	-0.09269	194.782	0.26773
-14.846	-0.09271	194.773	0.26773
-14.837	-0.09273	194.764	0.26773
-14.829	-0.09275	194.756	0.26773
-14.82	-0.09277	194.748	0.26773
-14.813	-0.09279	194.739	0.26773
-14.804	-0.09281	194.731	0.26773
-14.796	-0.09283	194.723	0.26772
-14.788	-0.09285	194.715	0.26772
-14.78	-0.09287	194.706	0.26772
-14.771	-0.09289	194.698	0.26773
-14.763	-0.09291	194.689	0.26773
-14.755	-0.09293	194.682	0.26773
-14.746	-0.09295	194.673	0.26773
-14.739	-0.09298	194.664	0.26773
-14.73	-0.093	194.656	0.26773
-14.722	-0.09302	194.648	0.26773
-14.714	-0.09304	194.64	0.26774
-14.706	-0.09306	194.631	0.26773
-14.696	-0.09308	194.623	0.26773
-14.688	-0.0931	194.615	0.26773
-14.679	-0.09312	194.606	0.26773
-14.673	-0.09313	194.598	0.26773
-14.663	-0.09315	194.59	0.26773
-14.654	-0.09317	194.581	0.26773
-14.647	-0.09318	194.573	0.26773
-14.638	-0.0932	194.565	0.26773
-14.63	-0.09322	194.556	0.26773
-14.623	-0.09323	194.548	0.26773
-14.614	-0.09325	194.54	0.26773
-14.606	-0.09327	194.532	0.26773
-14.598	-0.09329	194.523	0.26773
-14.59	-0.09331	194.517	0.26773
-14.581	-0.09333	194.506	0.26773
-14.572	-0.09335	194.499	0.26773
-14.564	-0.09337	194.491	0.26774
-14.556	-0.09339	194.482	0.26774
-14.548	-0.09341	194.473	0.26774
-14.539	-0.09344	194.465	0.26774
-14.532	-0.09346	194.456	0.26773
-14.523	-0.09348	194.448	0.26773
-14.515	-0.09349	194.441	0.26773
-14.506	-0.09351	194.432	0.26773
-14.498	-0.09353	194.424	0.26772
-14.49	-0.09354	194.415	0.26772
-14.481	-0.09356	194.407	0.26772
-14.473	-0.09357	194.399	0.26773
-14.466	-0.09359	194.391	0.26773
-14.457	-0.09361	194.383	0.26773
-14.448	-0.09363	194.374	0.26773
-14.44	-0.09365	194.366	0.26773
-14.431	-0.09367	194.358	0.26773
-14.422	-0.09369	194.35	0.26774
-14.414	-0.09371	194.34	0.26774
-14.406	-0.09374	194.332	0.26774
-14.397	-0.09376	194.324	0.26774
-14.39	-0.09378	194.316	0.26774
-14.381	-0.0938	194.307	0.26773
-14.373	-0.09383	194.299	0.26773
-14.364	-0.09385	194.29	0.26773
-14.356	-0.09387	194.282	0.26774
-14.349	-0.09389	194.274	0.26774
-14.339	-0.0939	194.266	0.26774
-14.331	-0.09392	194.257	0.26775
-14.324	-0.09394	194.25	0.26775
-14.315	-0.09396	194.241	0.26775
-14.306	-0.09397	194.232	0.26775
-14.298	-0.09399	194.224	0.26775
-14.29	-0.09401	194.216	0.26775
-14.282	-0.09403	194.208	0.26774
-14.272	-0.09405	194.2	0.26774
-14.266	-0.09407	194.192	0.26774
-14.256	-0.09409	194.183	0.26774
-14.248	-0.09412	194.174	0.26774
-14.24	-0.09415	194.166	0.26774
-14.233	-0.09417	194.157	0.26774
-14.223	-0.09419	194.149	0.26774
-14.214	-0.09421	194.142	0.26773
-14.207	-0.09423	194.133	0.26773
-14.198	-0.09425	194.125	0.26773
-14.191	-0.09427	194.116	0.26773
-14.181	-0.09429	194.107	0.26773
-14.173	-0.0943	194.1	0.26773
-14.165	-0.09432	194.091	0.26772
-14.157	-0.09434	194.083	0.26772
-14.149	-0.09436	194.074	0.26772
-14.14	-0.09438	194.066	0.26772
-14.132	-0.0944	194.058	0.26772
-14.123	-0.09442	194.05	0.26772
-14.115	-0.09444	194.041	0.26771
-14.106	-0.09446	194.032	0.26771
-14.098	-0.09448	194.025	0.26771
-14.09	-0.0945	194.017	0.26771
-14.082	-0.09451	194.009	0.26771
-14.074	-0.09453	193.999	0.2677
-14.066	-0.09455	193.991	0.2677
-14.058	-0.09457	193.983	0.26771
-14.048	-0.09459	193.975	0.26771
-14.04	-0.09461	193.966	0.26771
-14.031	-0.09463	193.958	0.26771
-14.024	-0.09465	193.949	0.26771
-14.014	-0.09467	193.942	0.26771
-14.007	-0.09469	193.933	0.26771
-13.998	-0.09471	193.925	0.26771
-13.99	-0.09473	193.917	0.2677
-13.981	-0.09475	193.908	0.2677
-13.972	-0.09477	193.901	0.2677
-13.965	-0.09479	193.891	0.2677
-13.957	-0.09481	193.884	0.26769
-13.948	-0.09483	193.876	0.26769
-13.941	-0.09485	193.867	0.26769
-13.932	-0.09487	193.859	0.26769
-13.924	-0.09489	193.849	0.26769
-13.914	-0.09491	193.842	0.26769
-13.908	-0.09493	193.833	0.2677
-13.899	-0.09495	193.825	0.2677
-13.892	-0.09497	193.816	0.2677
-13.882	-0.09499	193.808	0.2677
-13.874	-0.09501	193.8	0.2677
-13.866	-0.09503	193.792	0.26771
-13.858	-0.09505	193.784	0.26771
-13.849	-0.09507	193.775	0.26771
-13.842	-0.09509	193.767	0.26771
-13.832	-0.09511	193.758	0.26771
-13.825	-0.09513	193.751	0.26771
-13.816	-0.09515	193.742	0.26771
-13.807	-0.09517	193.734	0.26771
-13.799	-0.0952	193.725	0.26771
-13.791	-0.09522	193.716	0.26771
-13.782	-0.09524	193.707	0.26771
-13.775	-0.09526	193.7	0.26771
-13.766	-0.09528	193.692	0.26771
-13.757	-0.0953	193.683	0.26771
-13.75	-0.09531	193.676	0.2677
-13.741	-0.09533	193.666	0.2677
-13.732	-0.09535	193.659	0.2677
-13.725	-0.09537	193.65	0.2677
-13.717	-0.09539	193.643	0.2677
-13.709	-0.09541	193.633	0.2677
-13.699	-0.09543	193.625	0.2677
-13.691	-0.09546	193.617	0.26769
-13.683	-0.09548	193.609	0.26769
-13.674	-0.0955	193.6	0.26769
-13.666	-0.09553	193.591	0.26769
-13.659	-0.09555	193.583	0.26769
-13.649	-0.09558	193.575	0.26769
-13.642	-0.0956	193.567	0.26769
-13.633	-0.09563	193.559	0.26769
-13.625	-0.09565	193.549	0.26769
-13.617	-0.09567	193.541	0.26769
-13.608	-0.09569	193.533	0.26768
-13.599	-0.09571	193.525	0.26768
-13.592	-0.09572	193.517	0.26768
-13.584	-0.09574	193.508	0.26768
-13.574	-0.09577	193.501	0.26767
-13.567	-0.09579	193.492	0.26767
-13.559	-0.09581	193.483	0.26767
-13.55	-0.09584	193.476	0.26767
-13.542	-0.09586	193.468	0.26767
-13.534	-0.09588	193.46	0.26767
-13.524	-0.0959	193.45	0.26768
-13.517	-0.09592	193.442	0.26768
-13.509	-0.09594	193.434	0.26768
-13.501	-0.09596	193.426	0.26768
-13.493	-0.09598	193.417	0.26768
-13.484	-0.096	193.408	0.26768
-13.475	-0.09602	193.4	0.26768
-13.467	-0.09604	193.392	0.26768
-13.459	-0.09606	193.383	0.26768
-13.45	-0.09607	193.376	0.26768
-13.441	-0.09609	193.368	0.26768
-13.433	-0.09611	193.359	0.26769
-13.426	-0.09613	193.351	0.26769
-13.416	-0.09615	193.342	0.26769
-13.409	-0.09617	193.333	0.26769
-13.4	-0.09619	193.326	0.26769
-13.391	-0.09622	193.317	0.26768
-13.383	-0.09624	193.31	0.26768
-13.375	-0.09626	193.301	0.26768
-13.366	-0.09628	193.292	0.26768
-13.358	-0.0963	193.283	0.26768
-13.35	-0.09632	193.276	0.26768
-13.343	-0.09634	193.267	0.26768
-13.333	-0.09636	193.259	0.26768
-13.325	-0.09638	193.251	0.26768
-13.317	-0.0964	193.242	0.26767
-13.31	-0.09642	193.234	0.26767
-13.3	-0.09644	193.225	0.26767
-13.292	-0.09647	193.217	0.26767
-13.284	-0.09649	193.208	0.26766
-13.275	-0.09651	193.2	0.26766
-13.267	-0.09654	193.192	0.26766
-13.258	-0.09656	193.184	0.26766
-13.25	-0.09658	193.175	0.26766
-13.242	-0.0966	193.167	0.26766
-13.234	-0.09662	193.159	0.26766
-13.226	-0.09664	193.15	0.26766
-13.216	-0.09666	193.142	0.26766
-13.209	-0.09668	193.133	0.26766
-13.201	-0.0967	193.125	0.26766
-13.192	-0.09672	193.116	0.26766
-13.184	-0.09675	193.109	0.26766
-13.176	-0.09677	193.1	0.26765
-13.166	-0.09679	193.091	0.26765
-13.158	-0.09681	193.083	0.26764
-13.15	-0.09683	193.076	0.26764
-13.142	-0.09685	193.067	0.26763
-13.133	-0.09687	193.059	0.26763
-13.124	-0.09689	193.05	0.26763
-13.116	-0.09692	193.043	0.26763
-13.107	-0.09694	193.034	0.26763
-13.1	-0.09696	193.025	0.26763
-13.092	-0.09698	193.017	0.26763
-13.083	-0.097	193.009	0.26763
-13.076	-0.09702	193.001	0.26763
-13.067	-0.09704	192.992	0.26763
-13.058	-0.09706	192.985	0.26763
-13.05	-0.09708	192.975	0.26763
-13.041	-0.09709	192.967	0.26763
-13.033	-0.09711	192.958	0.26763
-13.025	-0.09713	192.951	0.26763
-13.017	-0.09715	192.942	0.26763
-13.009	-0.09717	192.934	0.26763
-13	-0.09718	192.925	0.26763
-12.992	-0.09721	192.918	0.26762
-12.983	-0.09722	192.909	0.26762
-12.975	-0.09724	192.902	0.26762
-12.967	-0.09726	192.892	0.26762
-12.959	-0.09729	192.884	0.26762
-12.951	-0.09731	192.875	0.26762
-12.943	-0.09733	192.868	0.26762
-12.934	-0.09735	192.859	0.26762
-12.926	-0.09737	192.851	0.26762
-12.916	-0.0974	192.842	0.26762
-12.909	-0.09742	192.834	0.26762
-12.901	-0.09743	192.826	0.26762
-12.891	-0.09745	192.818	0.26762
-12.884	-0.09747	192.809	0.26762
-12.876	-0.09749	192.801	0.26762
-12.868	-0.09751	192.792	0.26762
-12.859	-0.09753	192.784	0.26761
-12.85	-0.09756	192.777	0.26761
-12.841	-0.09759	192.768	0.26761
-12.834	-0.09761	192.759	0.26761
-12.825	-0.09764	192.752	0.2676
-12.818	-0.09766	192.743	0.2676
-12.809	-0.09768	192.734	0.2676
-12.8	-0.0977	192.726	0.2676
-12.793	-0.09772	192.718	0.2676
-12.783	-0.09774	192.709	0.2676
-12.776	-0.09776	192.701	0.2676
-12.768	-0.09778	192.692	0.2676
-12.759	-0.0978	192.684	0.26761
-12.75	-0.09782	192.676	0.26761
-12.743	-0.09784	192.668	0.26761
-12.733	-0.09786	192.659	0.26761
-12.726	-0.09788	192.651	0.2676
-12.719	-0.0979	192.642	0.2676
-12.709	-0.09792	192.634	0.2676
-12.702	-0.09793	192.626	0.26759
-12.693	-0.09795	192.619	0.26759
-12.684	-0.09797	192.609	0.26758
-12.677	-0.09799	192.601	0.26758
-12.669	-0.09802	192.593	0.26758
-12.66	-0.09804	192.584	0.26758
-12.652	-0.09806	192.576	0.26758
-12.642	-0.09808	192.568	0.26758
-12.635	-0.0981	192.559	0.26758
-12.625	-0.09813	192.551	0.26758
-12.618	-0.09815	192.542	0.26758
-12.611	-0.09818	192.535	0.26757
-12.601	-0.0982	192.526	0.26757
-12.593	-0.09822	192.518	0.26757
-12.584	-0.09824	192.51	0.26757
-12.575	-0.09826	192.502	0.26756
-12.567	-0.09827	192.493	0.26756
-12.56	-0.09829	192.484	0.26755
-12.55	-0.09831	192.476	0.26755
-12.543	-0.09833	192.468	0.26755
-12.535	-0.09835	192.459	0.26755
-12.527	-0.09837	192.452	0.26755
-12.519	-0.09839	192.443	0.26755
-12.511	-0.09841	192.434	0.26755
-12.502	-0.09843	192.427	0.26755
-12.494	-0.09845	192.418	0.26755
-12.484	-0.09847	192.409	0.26755
-12.477	-0.0985	192.401	0.26755
-12.468	-0.09852	192.393	0.26754
-12.46	-0.09855	192.385	0.26754
-12.451	-0.09857	192.376	0.26753
-12.443	-0.0986	192.368	0.26752
-12.435	-0.09862	192.359	0.26751
-12.426	-0.09864	192.351	0.2675
-12.417	-0.09867	192.344	0.26749
-12.41	-0.09869	192.336	0.26749
-12.402	-0.09872	192.326	0.26749
-12.393	-0.09874	192.318	0.26749
-12.384	-0.09876	192.31	0.26749
-12.377	-0.09879	192.301	0.2675
-12.367	-0.09881	192.293	0.2675
-12.36	-0.09883	192.284	0.2675
-12.351	-0.09885	192.276	0.26749
-12.343	-0.09887	192.268	0.26749
-12.336	-0.09889	192.26	0.26749
-12.326	-0.0989	192.251	0.26748
-12.319	-0.09893	192.243	0.26748
-12.31	-0.09895	192.235	0.26747
-12.301	-0.09897	192.227	0.26747
-12.294	-0.09899	192.219	0.26747
-12.285	-0.09902	192.21	0.26746
-12.276	-0.09904	192.202	0.26746
-12.268	-0.09906	192.194	0.26746
-12.261	-0.09908	192.185	0.26745
-12.252	-0.0991	192.177	0.26745
-12.243	-0.09913	192.168	0.26745
-12.236	-0.09915	192.16	0.26744
-12.227	-0.09917	192.152	0.26744
-12.219	-0.09919	192.144	0.26744
-12.211	-0.09921	192.134	0.26744
-12.201	-0.09924	192.127	0.26743
-12.192	-0.09926	192.118	0.26743
-12.186	-0.09929	192.109	0.26743
-12.176	-0.09931	192.101	0.26743
-12.168	-0.09933	192.094	0.26743
-12.159	-0.09935	192.085	0.26743
-12.152	-0.09937	192.076	0.26743
-12.142	-0.09939	192.068	0.26743
-12.135	-0.09941	192.06	0.26743
-12.126	-0.09943	192.051	0.26743
-12.118	-0.09945	192.043	0.26742
-12.11	-0.09946	192.035	0.26742
-12.101	-0.09948	192.026	0.26742
-12.094	-0.0995	192.018	0.26741
-12.085	-0.09952	192.01	0.26741
-12.078	-0.09954	192.001	0.2674
-12.069	-0.09956	191.993	0.2674
-12.06	-0.09958	191.984	0.26739
-12.052	-0.0996	191.977	0.26739
-12.044	-0.09963	191.968	0.26738
-12.035	-0.09966	191.96	0.26737
-12.026	-0.09969	191.952	0.26737
-12.019	-0.09971	191.943	0.26737
-12.012	-0.09974	191.935	0.26736
-12.003	-0.09976	191.927	0.26736
-11.994	-0.09978	191.918	0.26736
-11.986	-0.09981	191.91	0.26736
-11.978	-0.09983	191.902	0.26736
-11.969	-0.09986	191.893	0.26735
-11.96	-0.09989	191.885	0.26735
-11.952	-0.09991	191.876	0.26735
-11.943	-0.09993	191.868	0.26734
-11.935	-0.09996	191.86	0.26734
-11.927	-0.09998	191.852	0.26733
-11.919	-0.1	191.843	0.26733
-11.91	-0.10002	191.835	0.26733
-11.903	-0.10005	191.826	0.26732
-11.894	-0.10007	191.818	0.26732
-11.886	-0.10009	191.81	0.26732
-11.876	-0.10011	191.801	0.26732
-11.869	-0.10013	191.794	0.26732
-11.86	-0.10016	191.785	0.26732
-11.853	-0.10018	191.776	0.26732
-11.844	-0.1002	191.769	0.26732
-11.836	-0.10023	191.76	0.26732
-11.827	-0.10025	191.751	0.26732
-11.819	-0.10027	191.743	0.26731
-11.811	-0.10029	191.735	0.26731
-11.803	-0.10031	191.726	0.26731
-11.795	-0.10034	191.718	0.2673
-11.785	-0.10036	191.71	0.2673
-11.778	-0.10038	191.702	0.2673
-11.769	-0.1004	191.693	0.26729
-11.761	-0.10042	191.685	0.26729
-11.754	-0.10045	191.677	0.26728
-11.745	-0.10047	191.668	0.26728
-11.736	-0.10049	191.66	0.26728
-11.727	-0.10051	191.651	0.26728
-11.719	-0.10053	191.644	0.26728
-11.711	-0.10056	191.635	0.26728
-11.703	-0.10058	191.627	0.26728
-11.695	-0.1006	191.618	0.26727
-11.686	-0.10062	191.61	0.26727
-11.677	-0.10065	191.601	0.26727
-11.668	-0.10067	191.593	0.26727
-11.661	-0.10069	191.585	0.26727
-11.653	-0.10072	191.577	0.26726
-11.644	-0.10074	191.569	0.26726
-11.636	-0.10077	191.56	0.26726
-11.628	-0.10079	191.552	0.26726
-11.619	-0.10082	191.544	0.26727
-11.611	-0.10084	191.535	0.26727
-11.603	-0.10086	191.528	0.26727
-11.594	-0.10088	191.518	0.26726
-11.587	-0.1009	191.51	0.26726
-11.578	-0.10092	191.502	0.26726
-11.569	-0.10094	191.494	0.26725
-11.561	-0.10097	191.486	0.26724
-11.553	-0.10099	191.477	0.26724
-11.544	-0.10101	191.469	0.26723
-11.535	-0.10104	191.461	0.26723
-11.528	-0.10106	191.452	0.26722
-11.519	-0.10108	191.444	0.26722
-11.511	-0.10111	191.435	0.26721
-11.503	-0.10113	191.426	0.26721
-11.494	-0.10116	191.418	0.26721
-11.487	-0.10119	191.41	0.2672
-11.478	-0.10121	191.402	0.2672
-11.469	-0.10124	191.394	0.26719
-11.461	-0.10127	191.385	0.26719
-11.453	-0.10129	191.377	0.26718
-11.445	-0.10131	191.369	0.26718
-11.437	-0.10133	191.36	0.26718
-11.428	-0.10136	191.352	0.26717
-11.419	-0.10137	191.344	0.26717
-11.412	-0.1014	191.335	0.26717
-11.403	-0.10142	191.328	0.26716
-11.396	-0.10144	191.319	0.26716
-11.388	-0.10146	191.31	0.26715
-11.378	-0.10148	191.302	0.26715
-11.37	-0.10151	191.294	0.26714
-11.362	-0.10153	191.286	0.26714
-11.353	-0.10156	191.277	0.26714
-11.345	-0.10158	191.269	0.26713
-11.337	-0.10161	191.26	0.26713
-11.328	-0.10163	191.251	0.26712
-11.319	-0.10166	191.244	0.26712
-11.311	-0.10168	191.236	0.26712
-11.303	-0.10171	191.227	0.26712
-11.295	-0.10174	191.22	0.26711
-11.286	-0.10176	191.21	0.26711
-11.278	-0.10178	191.202	0.26711
-11.269	-0.10181	191.193	0.26711
-11.261	-0.10183	191.185	0.26711
-11.255	-0.10185	191.177	0.26711
-11.243	-0.10188	191.169	0.26711
-11.237	-0.1019	191.16	0.2671
-11.228	-0.10193	191.152	0.2671
-11.221	-0.10195	191.144	0.2671
-11.212	-0.10197	191.135	0.2671
-11.203	-0.102	191.127	0.26709
-11.195	-0.10202	191.119	0.26709
-11.187	-0.10205	191.111	0.26709
-11.178	-0.10207	191.102	0.26709
-11.17	-0.1021	191.094	0.26709
-11.161	-0.10213	191.085	0.26708
-11.153	-0.10215	191.077	0.26708
-11.145	-0.10218	191.069	0.26708
-11.136	-0.1022	191.061	0.26707
-11.128	-0.10223	191.053	0.26707
-11.12	-0.10225	191.045	0.26707
-11.112	-0.10228	191.037	0.26706
-11.103	-0.1023	191.028	0.26706
-11.095	-0.10232	191.019	0.26706
-11.087	-0.10235	191.01	0.26706
-11.079	-0.10237	191.003	0.26706
-11.069	-0.1024	190.995	0.26705
-11.062	-0.10242	190.986	0.26705
-11.053	-0.10245	190.978	0.26705
-11.045	-0.10248	190.97	0.26704
-11.037	-0.1025	190.962	0.26704
-11.028	-0.10253	190.952	0.26704
-11.02	-0.10255	190.944	0.26704
-11.012	-0.10258	190.935	0.26704
-11.004	-0.1026	190.927	0.26704
-10.996	-0.10263	190.919	0.26704
-10.987	-0.10265	190.91	0.26704
-10.979	-0.10267	190.903	0.26704
-10.971	-0.10269	190.894	0.26704
-10.961	-0.10271	190.886	0.26703
-10.954	-0.10274	190.878	0.26703
-10.945	-0.10276	190.869	0.26702
-10.936	-0.10279	190.861	0.26702
-10.929	-0.10281	190.853	0.26701
-10.921	-0.10284	190.845	0.267
-10.912	-0.10288	190.836	0.267
-10.903	-0.10291	190.828	0.267
-10.896	-0.10294	190.819	0.267
-10.888	-0.10297	190.811	0.26699
-10.879	-0.10299	190.803	0.26699
-10.87	-0.10302	190.795	0.26699
-10.862	-0.10305	190.786	0.26698
-10.853	-0.10307	190.777	0.26698
-10.846	-0.1031	190.77	0.26697
-10.838	-0.10312	190.761	0.26697
-10.83	-0.10314	190.753	0.26697
-10.819	-0.10317	190.745	0.26697
-10.813	-0.1032	190.736	0.26697
-10.804	-0.10322	190.727	0.26697
-10.796	-0.10325	190.72	0.26697
-10.788	-0.10328	190.712	0.26697
-10.779	-0.1033	190.702	0.26697
-10.771	-0.10333	190.694	0.26697
-10.763	-0.10335	190.686	0.26697
-10.754	-0.10338	190.677	0.26696
-10.745	-0.1034	190.669	0.26696
-10.739	-0.10343	190.661	0.26696
-10.73	-0.10345	190.652	0.26695
-10.721	-0.10348	190.644	0.26695
-10.712	-0.1035	190.636	0.26694
-10.705	-0.10353	190.628	0.26694
-10.696	-0.10355	190.62	0.26694
-10.688	-0.10357	190.611	0.26694
-10.68	-0.1036	190.604	0.26694
-10.671	-0.10363	190.594	0.26694
-10.663	-0.10366	190.586	0.26694
-10.655	-0.10368	190.577	0.26694
-10.646	-0.10371	190.57	0.26694
-10.638	-0.10373	190.561	0.26693
-10.629	-0.10376	190.553	0.26693
-10.621	-0.10378	190.544	0.26692
-10.612	-0.10381	190.536	0.26692
-10.604	-0.10383	190.528	0.26692
-10.596	-0.10386	190.52	0.26691
-10.588	-0.10388	190.511	0.26691
-10.579	-0.10391	190.503	0.2669
-10.571	-0.10393	190.494	0.2669
-10.563	-0.10396	190.487	0.26689
-10.555	-0.10398	190.478	0.26688
-10.546	-0.10401	190.47	0.26688
-10.538	-0.10404	190.461	0.26688
-10.529	-0.10408	190.454	0.26688
-10.521	-0.10413	190.445	0.26687
-10.512	-0.10416	190.436	0.26687
-10.505	-0.10419	190.428	0.26687
-10.496	-0.10421	190.42	0.26687
-10.488	-0.10424	190.412	0.26687
-10.48	-0.10427	190.404	0.26687
-10.472	-0.10429	190.395	0.26687
-10.464	-0.10432	190.387	0.26687
-10.455	-0.10435	190.379	0.26686
-10.447	-0.10437	190.37	0.26686
-10.438	-0.1044	190.362	0.26686
-10.43	-0.10442	190.354	0.26685
-10.422	-0.10445	190.346	0.26685
-10.414	-0.10447	190.337	0.26684
-10.405	-0.1045	190.329	0.26684
-10.396	-0.10452	190.321	0.26684
-10.388	-0.10455	190.312	0.26683
-10.38	-0.10458	190.304	0.26682
-10.371	-0.1046	190.295	0.26682
-10.363	-0.10463	190.287	0.26682
-10.355	-0.10466	190.279	0.26681
-10.347	-0.10468	190.271	0.26681
-10.338	-0.10471	190.263	0.2668
-10.329	-0.10474	190.254	0.2668
-10.322	-0.10476	190.246	0.2668
-10.313	-0.10479	190.237	0.2668
-10.305	-0.10482	190.229	0.2668
-10.297	-0.10484	190.221	0.2668
-10.289	-0.10487	190.212	0.2668
-10.281	-0.10489	190.204	0.26679
-10.272	-0.10492	190.196	0.26679
-10.264	-0.10494	190.187	0.26678
-10.255	-0.10497	190.179	0.26678
-10.247	-0.10499	190.171	0.26678
-10.239	-0.10502	190.163	0.26677
-10.23	-0.10505	190.153	0.26677
-10.221	-0.10507	190.146	0.26677
-10.214	-0.1051	190.137	0.26676
-10.206	-0.10513	190.129	0.26676
-10.196	-0.10516	190.12	0.26676
-10.188	-0.10518	190.111	0.26676
-10.18	-0.10521	190.103	0.26676
-10.171	-0.10523	190.095	0.26676
-10.163	-0.10526	190.087	0.26676
-10.155	-0.10528	190.078	0.26677
-10.147	-0.10531	190.07	0.26677
-10.139	-0.10534	190.061	0.26677
-10.13	-0.10537	190.053	0.26677
-10.122	-0.10539	190.044	0.26676
-10.114	-0.10542	190.037	0.26676
-10.106	-0.10545	190.028	0.26676
-10.097	-0.10547	190.02	0.26676
-10.088	-0.1055	190.011	0.26676
-10.08	-0.10553	190.003	0.26675
-10.072	-0.10556	189.995	0.26675
-10.064	-0.10558	189.986	0.26676
-10.056	-0.10561	189.978	0.26676
-10.046	-0.10564	189.969	0.26676
-10.038	-0.10567	189.961	0.26676
-10.031	-0.10571	189.953	0.26676
-10.022	-0.10574	189.944	0.26676
-10.014	-0.10576	189.936	0.26676
-10.005	-0.10579	189.929	0.26676
-9.997	-0.10582	189.92	0.26676
-9.988	-0.10585	189.911	0.26676
-9.98	-0.10588	189.902	0.26677
-9.972	-0.1059	189.894	0.26677
-9.964	-0.10593	189.886	0.26677
-9.955	-0.10596	189.877	0.26677
-9.947	-0.10599	189.869	0.26676
-9.938	-0.10603	189.861	0.26676
-9.931	-0.10609	189.853	0.26676
-9.922	-0.10614	189.844	0.26676
-9.914	-0.10618	189.836	0.26676
-9.905	-0.10621	189.827	0.26675
-9.897	-0.10624	189.819	0.26675
-9.888	-0.10627	189.81	0.26675
-9.881	-0.1063	189.802	0.26675
-9.872	-0.10633	189.794	0.26675
-9.864	-0.10635	189.786	0.26675
-9.856	-0.10638	189.778	0.26676
-9.847	-0.10641	189.769	0.26676
-9.839	-0.10643	189.761	0.26676
-9.831	-0.10646	189.753	0.26676
-9.822	-0.10649	189.744	0.26676
-9.813	-0.10652	189.735	0.26676
-9.805	-0.10654	189.727	0.26676
-9.798	-0.10657	189.719	0.26676
-9.788	-0.1066	189.711	0.26675
-9.78	-0.10663	189.703	0.26675
-9.772	-0.10665	189.694	0.26675
-9.763	-0.10668	189.686	0.26674
-9.756	-0.10671	189.678	0.26674
-9.748	-0.10673	189.67	0.26673
-9.739	-0.10676	189.662	0.26673
-9.731	-0.10679	189.653	0.26673
-9.723	-0.10681	189.645	0.26672
-9.714	-0.10684	189.637	0.26672
-9.705	-0.10687	189.629	0.26672
-9.697	-0.10689	189.62	0.26672
-9.688	-0.10693	189.613	0.26672
-9.68	-0.10695	189.604	0.26672
-9.673	-0.10699	189.596	0.26673
-9.665	-0.10701	189.587	0.26673
-9.656	-0.10704	189.579	0.26673
-9.647	-0.10707	189.571	0.26673
-9.638	-0.1071	189.562	0.26673
-9.63	-0.10713	189.554	0.26673
-9.623	-0.10716	189.546	0.26673
-9.615	-0.10719	189.537	0.26672
-9.605	-0.10722	189.529	0.26672
-9.597	-0.10725	189.522	0.26672
-9.589	-0.10728	189.512	0.26672
-9.581	-0.10731	189.504	0.26672
-9.573	-0.10734	189.496	0.26672
-9.564	-0.10737	189.488	0.26672
-9.556	-0.1074	189.479	0.26672
-9.547	-0.10743	189.471	0.26671
-9.539	-0.10746	189.462	0.26671
-9.53	-0.10749	189.454	0.26671
-9.523	-0.10752	189.446	0.2667
-9.512	-0.10755	189.437	0.2667
-9.505	-0.10758	189.428	0.26669
-9.497	-0.10761	189.42	0.26669
-9.487	-0.10764	189.412	0.26669
-9.48	-0.10767	189.405	0.26668
-9.472	-0.10769	189.396	0.26668
-9.464	-0.10772	189.387	0.26668
-9.455	-0.10775	189.38	0.26667
-9.447	-0.10778	189.372	0.26667
-9.439	-0.10781	189.363	0.26667
-9.429	-0.10784	189.353	0.26666
-9.422	-0.10787	189.346	0.26666
-9.415	-0.1079	189.338	0.26665
-9.405	-0.10793	189.329	0.26665
-9.397	-0.10796	189.32	0.26665
-9.389	-0.10798	189.313	0.26664
-9.38	-0.10801	189.305	0.26664
-9.372	-0.10804	189.295	0.26663
-9.364	-0.10807	189.286	0.26663
-9.355	-0.1081	189.28	0.26663
-9.347	-0.10812	189.269	0.26664
-9.34	-0.10815	189.262	0.26664
-9.329	-0.10817	189.254	0.26664
-9.322	-0.1082	189.245	0.26664
-9.314	-0.10823	189.236	0.26664
-9.307	-0.10826	189.228	0.26664
-9.298	-0.10829	189.22	0.26664
-9.29	-0.10832	189.211	0.26663
-9.28	-0.10835	189.203	0.26663
-9.273	-0.10839	189.195	0.26663
-9.264	-0.10843	189.186	0.26662
-9.256	-0.10846	189.179	0.26662
-9.247	-0.10849	189.17	0.26662
-9.239	-0.10851	189.162	0.26661
-9.231	-0.10854	189.153	0.26661
-9.223	-0.10857	189.144	0.26661
-9.214	-0.1086	189.136	0.26661
-9.206	-0.10863	189.128	0.26661
-9.198	-0.10866	189.12	0.26661
-9.19	-0.10868	189.111	0.26661
-9.18	-0.10871	189.103	0.26661
-9.174	-0.10873	189.095	0.26661
-9.166	-0.10876	189.086	0.2666
-9.156	-0.10879	189.078	0.2666
-9.147	-0.10882	189.07	0.26659
-9.14	-0.10885	189.062	0.26658
-9.132	-0.10888	189.054	0.26658
-9.122	-0.10891	189.045	0.26657
-9.115	-0.10894	189.037	0.26657
-9.107	-0.10896	189.029	0.26657
-9.098	-0.10899	189.02	0.26656
-9.091	-0.10902	189.011	0.26656
-9.081	-0.10905	189.004	0.26656
-9.073	-0.10907	188.995	0.26656
-9.063	-0.1091	188.988	0.26655
-9.056	-0.10913	188.978	0.26655
-9.048	-0.10915	188.97	0.26655
-9.039	-0.10918	188.963	0.26655
-9.032	-0.1092	188.954	0.26655
-9.024	-0.10923	188.946	0.26655
-9.014	-0.10926	188.937	0.26654
-9.006	-0.10928	188.929	0.26654
-8.998	-0.10931	188.921	0.26654
-8.99	-0.10934	188.913	0.26653
-8.981	-0.10937	188.904	0.26652
-8.974	-0.1094	188.896	0.26652
-8.965	-0.10943	188.888	0.26651
-8.956	-0.10946	188.88	0.26651
-8.949	-0.10949	188.871	0.2665
-8.941	-0.10952	188.863	0.2665
-8.931	-0.10954	188.854	0.26649
-8.923	-0.10957	188.845	0.26649
-8.916	-0.1096	188.838	0.26649
-8.907	-0.10963	188.829	0.26648
-8.898	-0.10965	188.821	0.26648
-8.891	-0.10968	188.813	0.26648
-8.882	-0.10971	188.805	0.26648
-8.872	-0.10974	188.797	0.26648
-8.865	-0.10977	188.788	0.26647
-8.857	-0.10979	188.779	0.26647
-8.849	-0.10982	188.771	0.26647
-8.839	-0.10985	188.763	0.26646
-8.832	-0.10987	188.755	0.26646
-8.825	-0.1099	188.746	0.26645
-8.815	-0.10994	188.738	0.26644
-8.807	-0.10997	188.73	0.26643
-8.799	-0.11	188.721	0.26643
-8.791	-0.11004	188.713	0.26643
-8.781	-0.11007	188.704	0.26642
-8.773	-0.1101	188.696	0.26642
-8.765	-0.11012	188.687	0.26641
-8.758	-0.11015	188.679	0.26641
-8.749	-0.11017	188.672	0.26641
-8.74	-0.1102	188.663	0.2664
-8.733	-0.11023	188.654	0.2664
-8.725	-0.11025	188.646	0.2664
-8.715	-0.11028	188.638	0.2664
-8.707	-0.11031	188.63	0.26639
-8.699	-0.11034	188.621	0.26639
-8.689	-0.11038	188.612	0.26639
-8.681	-0.11041	188.604	0.26639
-8.674	-0.11043	188.596	0.26639
-8.666	-0.11046	188.588	0.26638
-8.658	-0.11048	188.58	0.26638
-8.649	-0.11051	188.571	0.26638
-8.641	-0.11053	188.563	0.26638
-8.633	-0.11056	188.554	0.26637
-8.624	-0.11059	188.546	0.26637
-8.616	-0.11061	188.537	0.26637
-8.608	-0.11064	188.529	0.26636
-8.599	-0.11067	188.521	0.26636
-8.591	-0.1107	188.513	0.26636
-8.582	-0.11073	188.503	0.26635
-8.575	-0.11076	188.496	0.26635
-8.566	-0.11079	188.488	0.26635
-8.557	-0.11081	188.479	0.26635
-8.549	-0.11084	188.47	0.26634
-8.542	-0.11087	188.463	0.26634
-8.532	-0.11089	188.454	0.26634
-8.525	-0.11092	188.446	0.26633
-8.517	-0.11095	188.438	0.26633
-8.508	-0.11098	188.429	0.26633
-8.5	-0.111	188.421	0.26633
-8.492	-0.11103	188.413	0.26632
-8.482	-0.11106	188.404	0.26632
-8.474	-0.11109	188.396	0.26632
-8.466	-0.11112	188.387	0.26632
-8.458	-0.11115	188.379	0.26632
-8.45	-0.11117	188.371	0.26631
-8.44	-0.1112	188.363	0.2663
-8.433	-0.11123	188.354	0.2663
-8.425	-0.11126	188.346	0.2663
-8.417	-0.11129	188.338	0.2663
-8.408	-0.11132	188.329	0.2663
-8.399	-0.11135	188.32	0.2663
-8.391	-0.11137	188.312	0.2663
-8.383	-0.1114	188.304	0.2663
-8.375	-0.11143	188.295	0.2663
-8.367	-0.11145	188.287	0.2663
-8.358	-0.11148	188.278	0.26629
-8.35	-0.1115	188.27	0.26628
-8.341	-0.11153	188.262	0.26628
-8.332	-0.11156	188.254	0.26627
-8.325	-0.11159	188.245	0.26627
-8.316	-0.11162	188.237	0.26627
-8.308	-0.11164	188.229	0.26627
-8.299	-0.11167	188.22	0.26627
-8.291	-0.1117	188.212	0.26628
-8.283	-0.11173	188.204	0.26628
-8.275	-0.11175	188.196	0.26627
-8.267	-0.11178	188.187	0.26627
-8.259	-0.1118	188.179	0.26627
-8.249	-0.11182	188.17	0.26626
-8.242	-0.11185	188.163	0.26626
-8.233	-0.11187	188.154	0.26626
-8.225	-0.11189	188.145	0.26625
-8.217	-0.11192	188.137	0.26625
-8.208	-0.11194	188.128	0.26625
-8.2	-0.11197	188.121	0.26625
-8.191	-0.112	188.112	0.26625
-8.183	-0.11203	188.104	0.26625
-8.176	-0.11206	188.096	0.26624
-8.167	-0.11209	188.087	0.26624
-8.159	-0.11214	188.079	0.26624
-8.15	-0.11218	188.07	0.26623
-8.142	-0.11223	188.062	0.26623
-8.133	-0.11226	188.054	0.26623
-8.126	-0.11229	188.045	0.26623
-8.117	-0.11232	188.037	0.26623
-8.108	-0.11234	188.029	0.26623
-8.099	-0.11237	188.02	0.26624
-8.092	-0.11239	188.012	0.26624
-8.084	-0.11242	188.004	0.26623
-8.075	-0.11244	187.995	0.26623
-8.066	-0.11247	187.987	0.26623
-8.058	-0.1125	187.98	0.26623
-8.051	-0.11252	187.97	0.26623
-8.041	-0.11255	187.962	0.26623
-8.033	-0.11257	187.954	0.26622
-8.025	-0.1126	187.945	0.26622
-8.016	-0.11262	187.937	0.26622
-8.008	-0.11265	187.929	0.26622
-8	-0.11267	187.92	0.26622
-7.992	-0.1127	187.912	0.26622
-7.984	-0.11273	187.904	0.26622
-7.975	-0.11275	187.895	0.26622
-7.967	-0.11278	187.887	0.26621
-7.958	-0.11281	187.879	0.26621
-7.95	-0.11283	187.871	0.26621
-7.942	-0.11285	187.863	0.2662
-7.934	-0.11288	187.854	0.26621
-7.925	-0.1129	187.846	0.26621
-7.916	-0.11293	187.837	0.26621
-7.908	-0.11295	187.829	0.26621
-7.901	-0.11298	187.822	0.26621
-7.891	-0.11301	187.812	0.26621
-7.883	-0.11303	187.804	0.26621
-7.874	-0.11306	187.796	0.26621
-7.867	-0.11308	187.787	0.26621
-7.858	-0.1131	187.779	0.26621
-7.85	-0.11312	187.771	0.2662
-7.842	-0.11315	187.762	0.2662
-7.834	-0.11317	187.755	0.2662
-7.825	-0.11319	187.746	0.2662
-7.816	-0.11322	187.738	0.2662
-7.809	-0.11325	187.728	0.2662
-7.8	-0.11327	187.72	0.2662
-7.792	-0.1133	187.711	0.2662
-7.784	-0.11332	187.704	0.26619
-7.776	-0.11335	187.696	0.26619
-7.767	-0.11338	187.687	0.26618
-7.758	-0.11341	187.679	0.26618
-7.75	-0.11343	187.671	0.26617
-7.742	-0.11346	187.662	0.26617
-7.732	-0.11349	187.654	0.26617
-7.723	-0.11352	187.646	0.26617
-7.716	-0.11355	187.638	0.26617
-7.708	-0.11357	187.629	0.26618
-7.701	-0.1136	187.62	0.26618
-7.691	-0.11362	187.613	0.26618
-7.683	-0.11364	187.604	0.26617
-7.675	-0.11367	187.596	0.26617
-7.668	-0.11369	187.588	0.26617
-7.659	-0.11372	187.579	0.26616
-7.651	-0.11374	187.571	0.26616
-7.642	-0.11376	187.562	0.26615
-7.632	-0.11379	187.554	0.26615
-7.625	-0.11381	187.546	0.26615
-7.617	-0.11384	187.537	0.26615
-7.608	-0.11386	187.529	0.26614
-7.6	-0.11388	187.521	0.26614
-7.592	-0.1139	187.512	0.26614
-7.585	-0.11393	187.504	0.26614
-7.575	-0.11395	187.496	0.26614
-7.567	-0.11398	187.488	0.26614
-7.558	-0.114	187.48	0.26613
-7.55	-0.11403	187.471	0.26613
-7.541	-0.11406	187.462	0.26612
-7.533	-0.11408	187.454	0.26612
-7.525	-0.1141	187.446	0.26612
-7.516	-0.11412	187.438	0.26611
-7.509	-0.11415	187.429	0.26611
-7.5	-0.11417	187.421	0.2661
-7.492	-0.11419	187.413	0.2661
-7.484	-0.11422	187.404	0.26611
-7.475	-0.11424	187.396	0.26611
-7.468	-0.11427	187.388	0.26611
-7.46	-0.11429	187.379	0.26611
-7.451	-0.11432	187.37	0.26611
-7.442	-0.11435	187.363	0.2661
-7.434	-0.11438	187.354	0.2661
-7.425	-0.1144	187.345	0.2661
-7.417	-0.11443	187.338	0.2661
-7.407	-0.11445	187.33	0.26609
-7.399	-0.11447	187.321	0.26609
-7.392	-0.11449	187.312	0.26609
-7.384	-0.11452	187.305	0.26609
-7.375	-0.11454	187.296	0.26609
-7.367	-0.11456	187.288	0.26608
-7.359	-0.11458	187.278	0.26608
-7.351	-0.11461	187.271	0.26607
-7.341	-0.11463	187.263	0.26607
-7.333	-0.11465	187.255	0.26606
-7.325	-0.11468	187.246	0.26606
-7.317	-0.1147	187.238	0.26605
-7.308	-0.11472	187.23	0.26605
-7.3	-0.11475	187.221	0.26605
-7.292	-0.11477	187.212	0.26605
-7.283	-0.11479	187.204	0.26605
-7.276	-0.11482	187.196	0.26605
-7.267	-0.11484	187.188	0.26605
-7.259	-0.11486	187.18	0.26605
-7.249	-0.11489	187.172	0.26604
-7.242	-0.11491	187.163	0.26604
-7.233	-0.11494	187.154	0.26603
-7.226	-0.11497	187.147	0.26603
-7.217	-0.11499	187.137	0.26602
-7.209	-0.11502	187.129	0.26602
-7.2	-0.11504	187.121	0.26601
-7.192	-0.11506	187.114	0.26601
-7.184	-0.11509	187.105	0.266
-7.175	-0.11511	187.097	0.266
-7.167	-0.11513	187.088	0.26599
-7.158	-0.11514	187.08	0.26599
-7.15	-0.11516	187.071	0.26599
-7.142	-0.11518	187.063	0.26599
-7.133	-0.1152	187.055	0.26599
-7.126	-0.11522	187.046	0.26598
-7.117	-0.11523	187.038	0.26598
-7.108	-0.11525	187.03	0.26598
-7.101	-0.11528	187.022	0.26598
-7.092	-0.1153	187.013	0.26598
-7.084	-0.11532	187.005	0.26597
-7.075	-0.11535	186.997	0.26597
-7.067	-0.11537	186.988	0.26597
-7.058	-0.11539	186.98	0.26597
-7.05	-0.11541	186.971	0.26597
-7.043	-0.11544	186.963	0.26596
-7.033	-0.11546	186.956	0.26596
-7.026	-0.11548	186.947	0.26596
-7.017	-0.1155	186.937	0.26596
-7.008	-0.11552	186.93	0.26596
-7.001	-0.11554	186.922	0.26596
-6.992	-0.11556	186.914	0.26596
-6.984	-0.11558	186.905	0.26596
-6.976	-0.1156	186.896	0.26596
-6.967	-0.11562	186.888	0.26596
-6.96	-0.11564	186.88	0.26596
-6.951	-0.11566	186.871	0.26596
-6.942	-0.11568	186.863	0.26596
-6.934	-0.1157	186.855	0.26596
-6.925	-0.11572	186.846	0.26595
-6.917	-0.11574	186.838	0.26595
-6.909	-0.11575	186.831	0.26595
-6.901	-0.11577	186.821	0.26595
-6.892	-0.11579	186.813	0.26595
-6.883	-0.11581	186.805	0.26595
-6.875	-0.11583	186.796	0.26595
-6.868	-0.11585	186.788	0.26595
-6.859	-0.11587	186.78	0.26594
-6.851	-0.11589	186.771	0.26594
-6.843	-0.11591	186.764	0.26593
-6.834	-0.11592	186.755	0.26593
-6.826	-0.11594	186.748	0.26593
-6.817	-0.11596	186.739	0.26592
-6.808	-0.11598	186.73	0.26592
-6.802	-0.116	186.721	0.26592
-6.792	-0.11602	186.713	0.26592
-6.785	-0.11604	186.704	0.26592
-6.776	-0.11606	186.696	0.26592
-6.767	-0.11608	186.689	0.26592
-6.757	-0.1161	186.679	0.26592
-6.75	-0.11611	186.671	0.26592
-6.741	-0.11613	186.662	0.26592
-6.733	-0.11614	186.655	0.26591
-6.726	-0.11616	186.646	0.26591
-6.718	-0.11617	186.639	0.26591
-6.709	-0.11619	186.629	0.2659
-6.701	-0.11621	186.621	0.2659
-6.692	-0.11622	186.613	0.2659
-6.683	-0.11625	186.604	0.2659
-6.675	-0.11626	186.597	0.26589
-6.667	-0.11628	186.588	0.26589
-6.659	-0.1163	186.579	0.26589
-6.65	-0.11632	186.571	0.26588
-6.642	-0.11634	186.563	0.26588
-6.634	-0.11636	186.555	0.26588
-6.625	-0.11638	186.547	0.26588
-6.617	-0.11639	186.538	0.26588
-6.609	-0.11641	186.53	0.26588
-6.601	-0.11643	186.521	0.26587
-6.593	-0.11645	186.512	0.26587
-6.584	-0.11647	186.505	0.26587
-6.575	-0.11648	186.496	0.26587
-6.568	-0.1165	186.488	0.26587
-6.558	-0.11652	186.479	0.26586
-6.551	-0.11654	186.47	0.26586
-6.542	-0.11656	186.462	0.26586
-6.534	-0.11657	186.453	0.26586
-6.525	-0.11659	186.445	0.26585
-6.517	-0.11661	186.438	0.26585
-6.508	-0.11662	186.43	0.26584
-6.5	-0.11664	186.42	0.26584
-6.492	-0.11665	186.414	0.26583
-6.483	-0.11667	186.405	0.26582
-6.475	-0.11668	186.396	0.26582
-6.467	-0.1167	186.388	0.26581
-6.459	-0.11672	186.379	0.26581
-6.45	-0.11674	186.372	0.26581
-6.442	-0.11676	186.363	0.26581
-6.433	-0.11678	186.355	0.26581
-6.425	-0.1168	186.346	0.26581
-6.418	-0.11681	186.338	0.26581
-6.409	-0.11683	186.329	0.26582
-6.4	-0.11685	186.321	0.26582
-6.391	-0.11687	186.313	0.26582
-6.383	-0.11688	186.305	0.26582
-6.376	-0.11689	186.296	0.26581
-6.367	-0.11691	186.287	0.26581
-6.359	-0.11692	186.28	0.2658
-6.351	-0.11694	186.271	0.26579
-6.341	-0.11695	186.262	0.26579
-6.334	-0.11697	186.255	0.26578
-6.325	-0.11699	186.247	0.26577
-6.317	-0.117	186.239	0.26577
-6.309	-0.11702	186.23	0.26577
-6.3	-0.11703	186.222	0.26576
-6.291	-0.11705	186.213	0.26576
-6.284	-0.11706	186.205	0.26576
-6.274	-0.11708	186.197	0.26576
-6.266	-0.11709	186.188	0.26576
-6.259	-0.11711	186.18	0.26576
-6.251	-0.11712	186.172	0.26576
-6.242	-0.11713	186.163	0.26575
-6.235	-0.11714	186.154	0.26575
-6.225	-0.11715	186.146	0.26575
-6.217	-0.11717	186.137	0.26574
-6.208	-0.11718	186.13	0.26574
-6.2	-0.1172	186.121	0.26573
-6.192	-0.11722	186.113	0.26573
-6.184	-0.11723	186.105	0.26572
-6.176	-0.11725	186.097	0.26572
-6.166	-0.11727	186.088	0.26572
-6.158	-0.11729	186.079	0.26572
-6.15	-0.1173	186.071	0.26572
-6.142	-0.11731	186.063	0.26571
-6.134	-0.11732	186.055	0.26571
-6.125	-0.11733	186.047	0.26571
-6.116	-0.11734	186.037	0.26571
-6.108	-0.11735	186.029	0.26571
-6.1	-0.11737	186.021	0.26571
-6.091	-0.11738	186.013	0.2657
-6.083	-0.1174	186.004	0.2657
-6.074	-0.11741	185.996	0.2657
-6.067	-0.11742	185.989	0.2657
-6.059	-0.11743	185.98	0.2657
-6.051	-0.11744	185.972	0.2657
-6.043	-0.11745	185.963	0.2657
-6.034	-0.11745	185.955	0.2657
-6.026	-0.11746	185.946	0.26571
-6.017	-0.11747	185.938	0.26571
-6.008	-0.11748	185.929	0.26571
-6.001	-0.11749	185.922	0.26571
-5.993	-0.1175	185.913	0.2657
-5.984	-0.11751	185.904	0.26569
-5.976	-0.11752	185.897	0.26569
-5.967	-0.11753	185.889	0.26569
-5.958	-0.11754	185.879	0.26568
-5.95	-0.11755	185.872	0.26568
-5.942	-0.11756	185.863	0.26568
-5.933	-0.11757	185.855	0.26568
-5.926	-0.11758	185.847	0.26567
-5.918	-0.11759	185.838	0.26567
-5.91	-0.11761	185.829	0.26567
-5.901	-0.11762	185.822	0.26566
-5.893	-0.11763	185.813	0.26566
-5.885	-0.11764	185.805	0.26565
-5.876	-0.11765	185.796	0.26565
-5.867	-0.11766	185.788	0.26564
-5.859	-0.11767	185.78	0.26564
-5.851	-0.11768	185.772	0.26564
-5.843	-0.11769	185.763	0.26563
-5.834	-0.11771	185.755	0.26563
-5.825	-0.11772	185.746	0.26563
-5.818	-0.11773	185.738	0.26563
-5.81	-0.11774	185.73	0.26563
-5.801	-0.11775	185.721	0.26563
-5.793	-0.11776	185.713	0.26563
-5.785	-0.11777	185.705	0.26562
-5.776	-0.11778	185.697	0.26562
-5.767	-0.11779	185.689	0.26562
-5.759	-0.1178	185.68	0.26562
-5.75	-0.11781	185.672	0.26562
-5.742	-0.11782	185.664	0.26561
-5.734	-0.11784	185.655	0.26561
-5.725	-0.11785	185.647	0.26561
-5.717	-0.11785	185.639	0.2656
-5.71	-0.11786	185.63	0.2656
-5.7	-0.11787	185.622	0.2656
-5.692	-0.11788	185.614	0.2656
-5.684	-0.11789	185.606	0.2656
-5.676	-0.1179	185.597	0.2656
-5.667	-0.11791	185.589	0.2656
-5.659	-0.11791	185.581	0.2656
-5.651	-0.11792	185.572	0.2656
-5.642	-0.11793	185.564	0.26559
-5.634	-0.11794	185.556	0.26559
-5.626	-0.11794	185.548	0.26559
-5.617	-0.11796	185.539	0.26558
-5.609	-0.11797	185.531	0.26558
-5.6	-0.11798	185.523	0.26558
-5.593	-0.11799	185.515	0.26557
-5.583	-0.118	185.506	0.26557
-5.575	-0.11801	185.497	0.26556
-5.568	-0.11802	185.49	0.26556
-5.559	-0.11803	185.481	0.26556
-5.55	-0.11804	185.473	0.26555
-5.541	-0.11804	185.463	0.26555
-5.534	-0.11805	185.456	0.26554
-5.525	-0.11806	185.447	0.26554
-5.517	-0.11807	185.439	0.26554
-5.509	-0.11807	185.431	0.26553
-5.5	-0.11808	185.422	0.26553
-5.491	-0.11808	185.414	0.26553
-5.483	-0.11809	185.406	0.26552
-5.476	-0.1181	185.398	0.26552
-5.467	-0.1181	185.389	0.26552
-5.459	-0.11811	185.381	0.26552
-5.45	-0.11812	185.373	0.26552
-5.442	-0.11812	185.363	0.26552
-5.433	-0.11813	185.355	0.26551
-5.426	-0.11814	185.347	0.26551
-5.417	-0.11814	185.339	0.2655
-5.408	-0.11815	185.33	0.2655
-5.4	-0.11815	185.323	0.26549
-5.392	-0.11816	185.314	0.26549
-5.383	-0.11817	185.306	0.26549
-5.375	-0.11818	185.297	0.26548
-5.366	-0.11819	185.289	0.26548
-5.359	-0.1182	185.281	0.26548
-5.35	-0.11821	185.273	0.26549
-5.342	-0.11822	185.264	0.26549
-5.333	-0.11823	185.256	0.26548
-5.325	-0.11824	185.247	0.26548
-5.317	-0.11825	185.238	0.26548
-5.308	-0.11825	185.23	0.26548
-5.3	-0.11826	185.223	0.26548
-5.292	-0.11826	185.214	0.26547
-5.283	-0.11826	185.205	0.26547
-5.275	-0.11826	185.197	0.26546
-5.267	-0.11827	185.189	0.26546
-5.258	-0.11828	185.181	0.26546
-5.25	-0.11828	185.173	0.26545
-5.242	-0.11829	185.165	0.26545
-5.232	-0.1183	185.156	0.26545
-5.224	-0.11832	185.147	0.26544
-5.216	-0.11833	185.139	0.26544
-5.208	-0.11833	185.13	0.26544
-5.201	-0.11834	185.122	0.26544
-5.191	-0.11834	185.115	0.26544
-5.183	-0.11835	185.106	0.26544
-5.174	-0.11835	185.098	0.26544
-5.167	-0.11836	185.09	0.26543
-5.159	-0.11836	185.082	0.26543
-5.15	-0.11837	185.073	0.26543
-5.142	-0.11837	185.064	0.26543
-5.133	-0.11838	185.056	0.26542
-5.125	-0.11839	185.048	0.26542
-5.116	-0.11839	185.04	0.26541
-5.108	-0.1184	185.031	0.26541
-5.1	-0.11841	185.024	0.2654
-5.091	-0.11841	185.015	0.26539
-5.082	-0.11842	185.006	0.26539
-5.075	-0.11842	184.998	0.26539
-5.067	-0.11843	184.99	0.26538
-5.058	-0.11843	184.982	0.26538
-5.05	-0.11843	184.973	0.26538
-5.041	-0.11844	184.965	0.26538
-5.033	-0.11844	184.956	0.26538
-5.024	-0.11845	184.947	0.26538
-5.016	-0.11845	184.939	0.26538
-5.007	-0.11846	184.931	0.26538
-5	-0.11846	184.922	0.26538
-4.992	-0.11847	184.915	0.26538
-4.983	-0.11847	184.906	0.26538
-4.975	-0.11847	184.898	0.26538
-4.966	-0.11848	184.89	0.26538
-4.958	-0.11848	184.881	0.26537
-4.95	-0.11848	184.874	0.26537
-4.942	-0.11849	184.865	0.26537
-4.933	-0.1185	184.856	0.26537
-4.925	-0.1185	184.848	0.26537
-4.916	-0.1185	184.839	0.26537
-4.908	-0.11851	184.831	0.26537
-4.9	-0.11851	184.822	0.26537
-4.891	-0.11851	184.814	0.26537
-4.883	-0.11852	184.806	0.26537
-4.875	-0.11852	184.798	0.26537
-4.866	-0.11852	184.789	0.26537
-4.858	-0.11853	184.781	0.26536
-4.85	-0.11853	184.773	0.26536
-4.841	-0.11854	184.764	0.26536
-4.832	-0.11855	184.756	0.26536
-4.825	-0.11855	184.748	0.26535
-4.816	-0.11856	184.74	0.26535
-4.808	-0.11857	184.731	0.26535
-4.799	-0.11857	184.723	0.26535
-4.791	-0.11858	184.714	0.26535
-4.783	-0.11859	184.706	0.26535
-4.774	-0.11859	184.698	0.26535
-4.765	-0.1186	184.689	0.26534
-4.757	-0.1186	184.681	0.26534
-4.749	-0.11861	184.673	0.26534
-4.739	-0.11861	184.665	0.26534
-4.732	-0.11862	184.656	0.26534
-4.724	-0.11862	184.648	0.26534
-4.716	-0.11863	184.639	0.26534
-4.708	-0.11863	184.631	0.26534
-4.699	-0.11864	184.623	0.26534
-4.691	-0.11865	184.614	0.26533
-4.682	-0.11865	184.606	0.26533
-4.675	-0.11865	184.598	0.26533
-4.665	-0.11865	184.589	0.26533
-4.658	-0.11865	184.581	0.26532
-4.649	-0.11865	184.572	0.26532
-4.641	-0.11864	184.564	0.26532
-4.632	-0.11864	184.556	0.26532
-4.624	-0.11864	184.549	0.26532
-4.616	-0.11865	184.539	0.26532
-4.608	-0.11865	184.531	0.26532
-4.599	-0.11865	184.523	0.26531
-4.592	-0.11866	184.515	0.26531
-4.582	-0.11866	184.506	0.26531
-4.574	-0.11866	184.497	0.26531
-4.566	-0.11867	184.49	0.26531
-4.558	-0.11867	184.48	0.26531
-4.549	-0.11867	184.473	0.26532
-4.541	-0.11868	184.464	0.26532
-4.532	-0.11868	184.456	0.26531
-4.523	-0.11869	184.448	0.26531
-4.516	-0.11869	184.439	0.26531
-4.508	-0.11869	184.431	0.2653
-4.499	-0.11869	184.423	0.2653
-4.49	-0.11869	184.414	0.2653
-4.482	-0.1187	184.406	0.26529
-4.475	-0.1187	184.398	0.26529
-4.465	-0.1187	184.39	0.26529
-4.457	-0.1187	184.381	0.26529
-4.449	-0.11871	184.373	0.26529
-4.44	-0.11871	184.364	0.26529
-4.433	-0.11871	184.356	0.26529
-4.424	-0.11872	184.348	0.26529
-4.415	-0.11872	184.339	0.26529
-4.407	-0.11873	184.33	0.26529
-4.399	-0.11873	184.323	0.26528
-4.39	-0.11873	184.314	0.26528
-4.382	-0.11873	184.306	0.26528
-4.374	-0.11873	184.297	0.26528
-4.365	-0.11873	184.29	0.26528
-4.358	-0.11872	184.281	0.26528
-4.349	-0.11872	184.273	0.26528
-4.34	-0.11872	184.263	0.26528
-4.333	-0.11872	184.256	0.26528
-4.325	-0.11872	184.247	0.26528
-4.316	-0.11872	184.239	0.26527
-4.307	-0.11872	184.231	0.26527
-4.298	-0.11873	184.223	0.26527
-4.29	-0.11873	184.215	0.26527
-4.283	-0.11873	184.206	0.26527
-4.274	-0.11873	184.198	0.26527
-4.265	-0.11873	184.188	0.26528
-4.257	-0.11873	184.18	0.26528
-4.248	-0.11873	184.172	0.26528
-4.242	-0.11873	184.163	0.26528
-4.233	-0.11873	184.155	0.26528
-4.223	-0.11874	184.147	0.26528
-4.217	-0.11874	184.139	0.26528
-4.207	-0.11874	184.131	0.26527
-4.199	-0.11875	184.122	0.26527
-4.19	-0.11875	184.114	0.26527
-4.181	-0.11875	184.105	0.26527
-4.174	-0.11875	184.097	0.26527
-4.166	-0.11875	184.089	0.26527
-4.157	-0.11875	184.08	0.26526
-4.149	-0.11875	184.072	0.26526
[truncated: 24,402 more rows]

## Sheet: Supplementary Figure 5b
30	100
30.167	99.9947
30.333	99.989
30.5	99.9844
30.667	99.9754
30.833	99.9695
31	99.9657
31.167	99.9639
31.333	99.9698
31.5	99.978
31.667	99.9893
31.833	100.003
32	100.026
32.167	100.042
32.333	100.054
32.5	100.063
32.667	100.07
32.833	100.076
33	100.079
33.167	100.081
33.333	100.079
33.5	100.077
33.667	100.075
33.833	100.072
34	100.067
34.167	100.063
34.333	100.059
34.5	100.055
34.667	100.052
34.833	100.049
35	100.046
35.167	100.043
35.333	100.041
35.5	100.04
35.667	100.039
35.833	100.037
36	100.037
36.167	100.035
36.333	100.034
36.5	100.033
36.667	100.031
36.833	100.03
37	100.028
37.167	100.026
37.333	100.025
37.5	100.024
37.667	100.023
37.833	100.022
38	100.021
38.167	100.021
38.333	100.021
38.5	100.02
38.667	100.021
38.833	100.021
39	100.022
39.167	100.022
39.333	100.022
39.5	100.022
39.667	100.022
39.833	100.022
40	100.022
40.167	100.022
40.333	100.021
40.5	100.021
40.667	100.02
40.833	100.02
41	100.02
41.167	100.019
41.333	100.019
41.5	100.019
41.667	100.019
41.833	100.019
42	100.019
42.167	100.019
42.333	100.019
42.5	100.019
42.667	100.019
42.833	100.019
43	100.019
43.167	100.018
43.333	100.018
43.5	100.018
43.667	100.018
43.833	100.018
44	100.018
44.167	100.018
44.333	100.017
44.5	100.017
44.667	100.017
44.833	100.017
45	100.017
45.167	100.017
45.333	100.017
45.5	100.017
45.667	100.017
45.833	100.017
46	100.017
46.167	100.017
46.333	100.017
46.5	100.017
46.667	100.016
46.833	100.016
47	100.016
47.167	100.016
47.333	100.016
47.5	100.015
47.667	100.015
47.833	100.015
48	100.015
48.167	100.015
48.333	100.015
48.5	100.015
48.667	100.015
48.833	100.015
49	100.015
49.167	100.015
49.333	100.015
49.5	100.015
49.667	100.016
49.833	100.016
50	100.016
50.167	100.017
50.333	100.017
50.5	100.017
50.667	100.017
50.833	100.017
51	100.017
51.167	100.016
51.333	100.015
51.5	100.015
51.667	100.014
51.833	100.014
52	100.014
52.167	100.014
52.333	100.014
52.5	100.013
52.667	100.014
52.833	100.014
53	100.014
53.167	100.013
53.333	100.013
53.5	100.013
53.667	100.012
53.833	100.012
54	100.012
54.167	100.011
54.333	100.011
54.5	100.011
54.667	100.011
54.833	100.01
55	100.01
55.167	100.011
55.333	100.011
55.5	100.01
55.667	100.01
55.833	100.011
56	100.01
56.167	100.01
56.333	100.01
56.5	100.01
56.667	100.01
56.833	100.01
57	100.01
57.167	100.01
57.333	100.01
57.5	100.01
57.667	100.01
57.833	100.01
58	100.01
58.167	100.01
58.333	100.01
58.5	100.01
58.667	100.009
58.833	100.009
59	100.008
59.167	100.008
59.333	100.007
59.5	100.007
59.667	100.007
59.833	100.007
60	100.007
60.167	100.007
60.333	100.008
60.5	100.008
60.667	100.008
60.833	100.008
61	100.009
61.167	100.009
61.333	100.009
61.5	100.009
61.667	100.009
61.833	100.01
62	100.009
62.167	100.009
62.333	100.009
62.5	100.01
62.667	100.009
62.833	100.009
63	100.009
63.167	100.009
63.333	100.009
63.5	100.008
63.667	100.008
63.833	100.008
64	100.007
64.167	100.007
64.333	100.006
64.5	100.006
64.667	100.006
64.833	100.006
65	100.005
65.167	100.005
65.333	100.005
65.5	100.005
65.667	100.005
65.833	100.004
66	100.004
66.167	100.004
66.333	100.004
66.5	100.004
66.667	100.005
66.833	100.005
67	100.005
67.167	100.005
67.333	100.006
67.5	100.006
67.667	100.006
67.833	100.006
68	100.006
68.167	100.006
68.333	100.007
68.5	100.007
68.667	100.007
68.833	100.007
69	100.007
69.167	100.007
69.333	100.007
69.5	100.007
69.667	100.007
69.833	100.007
70	100.006
70.167	100.006
70.333	100.006
70.5	100.006
70.667	100.005
70.833	100.005
71	100.005
71.167	100.005
71.333	100.005
71.5	100.005
71.667	100.005
71.833	100.004
72	100.005
72.167	100.004
72.333	100.004
72.5	100.004
72.667	100.004
72.833	100.004
73	100.004
73.167	100.003
73.333	100.003
73.5	100.003
73.667	100.003
73.833	100.003
74	100.003
74.167	100.003
74.333	100.003
74.5	100.003
74.667	100.002
74.833	100.002
75	100.003
75.167	100.003
75.333	100.003
75.5	100.003
75.667	100.003
75.833	100.004
76	100.004
76.167	100.004
76.333	100.004
76.5	100.004
76.667	100.005
76.833	100.005
77	100.004
77.167	100.004
77.333	100.004
77.5	100.004
77.667	100.004
77.833	100.004
78	100.003
78.167	100.003
78.333	100.003
78.5	100.003
78.667	100.002
78.833	100.002
79	100.002
79.167	100.002
79.333	100.002
79.5	100.002
79.667	100.003
79.833	100.004
80	100.004
80.167	100.005
80.333	100.005
80.5	100.005
80.667	100.006
80.833	100.006
81	100.006
81.167	100.006
81.333	100.007
81.5	100.008
81.667	100.008
81.833	100.008
82	100.008
82.167	100.008
82.333	100.008
82.5	100.008
82.667	100.007
82.833	100.007
83	100.007
83.167	100.008
83.333	100.008
83.5	100.007
83.667	100.007
83.833	100.007
84	100.007
84.167	100.007
84.333	100.006
84.5	100.006
84.667	100.006
84.833	100.006
85	100.006
85.167	100.006
85.333	100.008
85.5	100.009
85.667	100.009
85.833	100.01
86	100.01
86.167	100.011
86.333	100.011
86.5	100.012
86.667	100.011
86.833	100.01
87	100.01
87.167	100.01
87.333	100.009
87.5	100.008
87.667	100.008
87.833	100.007
88	100.008
88.167	100.008
88.333	100.008
88.5	100.008
88.667	100.009
88.833	100.009
89	100.01
89.167	100.01
89.333	100.01
89.5	100.01
89.667	100.01
89.833	100.01
90	100.01
90.167	100.01
90.333	100.009
90.5	100.009
90.667	100.009
90.833	100.009
91	100.009
91.167	100.009
91.333	100.01
91.5	100.01
91.667	100.01
91.833	100.011
92	100.011
92.167	100.011
92.333	100.012
92.5	100.012
92.667	100.012
92.833	100.012
93	100.013
93.167	100.013
93.333	100.013
93.5	100.013
93.667	100.013
93.833	100.013
94	100.013
94.167	100.013
94.333	100.013
94.5	100.013
94.667	100.013
94.833	100.014
95	100.014
95.167	100.014
95.333	100.014
95.5	100.014
95.667	100.014
95.833	100.014
96	100.014
96.167	100.013
96.333	100.013
96.5	100.012
96.667	100.013
96.833	100.013
97	100.013
97.167	100.013
97.333	100.013
97.5	100.013
97.667	100.014
97.833	100.014
98	100.014
98.167	100.013
98.333	100.012
98.5	100.012
98.667	100.012
98.833	100.012
99	100.012
99.167	100.012
99.333	100.013
99.5	100.014
99.667	100.014
99.833	100.014
100	100.015
100.167	100.016
100.333	100.016
100.5	100.017
100.667	100.016
100.833	100.016
101	100.015
101.167	100.015
101.333	100.015
101.5	100.014
101.667	100.014
101.833	100.014
102	100.015
102.167	100.015
102.333	100.015
102.5	100.015
102.667	100.015
102.833	100.016
103	100.016
103.167	100.016
103.333	100.016
103.5	100.016
103.667	100.016
103.833	100.016
104	100.016
104.167	100.016
104.333	100.016
104.5	100.016
104.667	100.017
104.833	100.017
105	100.017
105.167	100.017
105.333	100.017
105.5	100.017
105.667	100.017
105.833	100.018
106	100.017
106.167	100.017
106.333	100.016
106.5	100.016
106.667	100.016
106.833	100.017
107	100.017
107.167	100.017
107.333	100.017
107.5	100.018
107.667	100.018
107.833	100.019
108	100.018
108.167	100.018
108.333	100.018
108.5	100.018
108.667	100.019
108.833	100.019
109	100.019
109.167	100.019
109.333	100.02
109.5	100.021
109.667	100.021
109.833	100.022
110	100.022
110.167	100.022
110.333	100.022
110.5	100.023
110.667	100.022
110.833	100.022
111	100.021
111.167	100.021
111.333	100.021
111.5	100.021
111.667	100.021
111.833	100.021
112	100.021
112.167	100.021
112.333	100.021
112.5	100.021
112.667	100.021
112.833	100.02
113	100.02
113.167	100.02
113.333	100.02
113.5	100.02
113.667	100.02
113.833	100.019
114	100.019
114.167	100.019
114.333	100.02
114.5	100.02
114.667	100.019
114.833	100.019
115	100.019
115.167	100.019
115.333	100.019
115.5	100.019
115.667	100.019
115.833	100.019
116	100.019
116.167	100.019
116.333	100.018
116.5	100.019
116.667	100.018
116.833	100.018
117	100.017
117.167	100.018
117.333	100.018
117.5	100.019
117.667	100.019
117.833	100.019
118	100.019
118.167	100.02
118.333	100.02
118.5	100.02
118.667	100.02
118.833	100.02
119	100.019
119.167	100.019
119.333	100.018
119.5	100.018
119.667	100.018
119.833	100.018
120	100.018
120.167	100.018
120.333	100.019
120.5	100.019
120.667	100.019
120.833	100.02
121	100.02
121.167	100.02
121.333	100.02
121.5	100.021
121.667	100.021
121.833	100.021
122	100.021
[truncated: 4,068 more rows]

## Sheet: Supplementary Figure 6a
0	0.00978	0	0.0312
[truncated: 4,273 more rows]

[truncated: 22 more sheets: Supplementary Figure 6b, Supplementary Figure 7c, Supplementary Figure 7d, Supplementary Figure 8a, Supplementary Figure 8b, Supplementary Figure 8c, Supplementary Figure 8d, Supplementary Figure 9a, Supplementary Figure 9b, Supplementary Figure 11a, Supplementary Figure 11b, Supplementary Figure 11c, Supplementary Figure 12d, Supplementary Figure 16a, Supplementary Figure 16b, Supplementary Figure 18a, Supplementary Figure 18b, Supplementary Figure 18c, Supplementary Figure 19a, Supplementary Figure 19b …]
